# Supplementary material for: Genes and regulatory mechanisms associated with experimentally-induced bovine respiratory disease identified using supervised machine learning methodology
Source: Sci Rep. 2021 Nov 25;11:22916. doi: 10.1038/s41598-021-02343-7 (PMC8616896; doi:10.1038/s41598-021-02343-7)
Supplement: Supplementary file 1 — Supplementary Information 1. [file 41598_2021_2343_MOESM1_ESM.xlsx]

## Sheet: 2015 Tizioto
Tizioto et al., 2015
Sample ID	Trimming results
SRR1952352	Input Read Pairs: 51845409 Both Surviving: 40333568 (77.80%) Forward Only Surviving: 2963566 (5.72%) Reverse Only Surviving: 2683954 (5.18%) Dropped: 5864321 (11.31%)
SRR1952353	Input Read Pairs: 31188814 Both Surviving: 28079114 (90.03%) Forward Only Surviving: 889791 (2.85%) Reverse Only Surviving: 1042468 (3.34%) Dropped: 1177441 (3.78%)
SRR1952354	Input Read Pairs: 41402701 Both Surviving: 32791038 (79.20%) Forward Only Surviving: 2175616 (5.25%) Reverse Only Surviving: 2025739 (4.89%) Dropped: 4410308 (10.65%)
SRR1952355	Input Read Pairs: 76335296 Both Surviving: 61090738 (80.03%) Forward Only Surviving: 3808334 (4.99%) Reverse Only Surviving: 3985598 (5.22%) Dropped: 7450626 (9.76%)
SRR1952356	Input Read Pairs: 71586389 Both Surviving: 56043901 (78.29%) Forward Only Surviving: 3674249 (5.13%) Reverse Only Surviving: 3880224 (5.42%) Dropped: 7988015 (11.16%)
SRR1952357	Input Read Pairs: 52240519 Both Surviving: 40751187 (78.01%) Forward Only Surviving: 2783822 (5.33%) Reverse Only Surviving: 2828694 (5.41%) Dropped: 5876816 (11.25%)
SRR1952358	Input Read Pairs: 54706224 Both Surviving: 42283997 (77.29%) Forward Only Surviving: 3058851 (5.59%) Reverse Only Surviving: 3095670 (5.66%) Dropped: 6267706 (11.46%)
SRR1952359	Input Read Pairs: 48464138 Both Surviving: 37772830 (77.94%) Forward Only Surviving: 2627303 (5.42%) Reverse Only Surviving: 2685964 (5.54%) Dropped: 5378041 (11.10%)
SRR1952360	Input Read Pairs: 40258448 Both Surviving: 32002567 (79.49%) Forward Only Surviving: 2132581 (5.30%) Reverse Only Surviving: 2157003 (5.36%) Dropped: 3966297 (9.85%)
SRR1952361	Input Read Pairs: 46672457 Both Surviving: 36061638 (77.27%) Forward Only Surviving: 2516035 (5.39%) Reverse Only Surviving: 2541666 (5.45%) Dropped: 5553118 (11.90%)
SRR1952362	Input Read Pairs: 61622623 Both Surviving: 47953519 (77.82%) Forward Only Surviving: 3219456 (5.22%) Reverse Only Surviving: 3351989 (5.44%) Dropped: 7097659 (11.52%)
SRR1952363	Input Read Pairs: 48968276 Both Surviving: 38241310 (78.09%) Forward Only Surviving: 2637724 (5.39%) Reverse Only Surviving: 2632360 (5.38%) Dropped: 5456882 (11.14%)
SRR1952364	Input Read Pairs: 45830808 Both Surviving: 35807124 (78.13%) Forward Only Surviving: 2285455 (4.99%) Reverse Only Surviving: 2376918 (5.19%) Dropped: 5361311 (11.70%)
SRR1952365	Input Read Pairs: 52360526 Both Surviving: 41263910 (78.81%) Forward Only Surviving: 2748392 (5.25%) Reverse Only Surviving: 2861351 (5.46%) Dropped: 5486873 (10.48%)
SRR1952366	Input Read Pairs: 42597033 Both Surviving: 34189160 (80.26%) Forward Only Surviving: 2157745 (5.07%) Reverse Only Surviving: 2132872 (5.01%) Dropped: 4117256 (9.67%)
SRR1952367	Input Read Pairs: 46147782 Both Surviving: 35400807 (76.71%) Forward Only Surviving: 2550441 (5.53%) Reverse Only Surviving: 2585297 (5.60%) Dropped: 5611237 (12.16%)
SRR1952368	Input Read Pairs: 54907984 Both Surviving: 41823501 (76.17%) Forward Only Surviving: 3073354 (5.60%) Reverse Only Surviving: 3050864 (5.56%) Dropped: 6960265 (12.68%)
SRR1952369	Input Read Pairs: 50347362 Both Surviving: 39320637 (78.10%) Forward Only Surviving: 2601153 (5.17%) Reverse Only Surviving: 2716841 (5.40%) Dropped: 5708731 (11.34%)
SRR1952370	Input Read Pairs: 50213988 Both Surviving: 38745870 (77.16%) Forward Only Surviving: 2766817 (5.51%) Reverse Only Surviving: 2808436 (5.59%) Dropped: 5892865 (11.74%)
SRR1952371	Input Read Pairs: 49874819 Both Surviving: 38978232 (78.15%) Forward Only Surviving: 2745818 (5.51%) Reverse Only Surviving: 2580118 (5.17%) Dropped: 5570651 (11.17%)
SRR1952372	Input Read Pairs: 45233163 Both Surviving: 35200077 (77.82%) Forward Only Surviving: 2228195 (4.93%) Reverse Only Surviving: 2403139 (5.31%) Dropped: 5401752 (11.94%)
SRR1952373	Input Read Pairs: 46003095 Both Surviving: 35799383 (77.82%) Forward Only Surviving: 2463746 (5.36%) Reverse Only Surviving: 2509638 (5.46%) Dropped: 5230328 (11.37%)
SRR1952374	Input Read Pairs: 36435483 Both Surviving: 28199604 (77.40%) Forward Only Surviving: 2070347 (5.68%) Reverse Only Surviving: 1847204 (5.07%) Dropped: 4318328 (11.85%)
SRR1952375	Input Read Pairs: 62680349 Both Surviving: 49282575 (78.63%) Forward Only Surviving: 3313451 (5.29%) Reverse Only Surviving: 3392381 (5.41%) Dropped: 6691942 (10.68%)
SRR1952376	Input Read Pairs: 44991508 Both Surviving: 34850560 (77.46%) Forward Only Surviving: 2373591 (5.28%) Reverse Only Surviving: 2389430 (5.31%) Dropped: 5377927 (11.95%)
SRR1952377	Input Read Pairs: 40161086 Both Surviving: 31178146 (77.63%) Forward Only Surviving: 2164044 (5.39%) Reverse Only Surviving: 2202629 (5.48%) Dropped: 4616267 (11.49%)

## Sheet: 2017 Behura
Behura et al., 2017
Sample ID	Trimming results
86684_hlung	Input Read Pairs: 46390492 Both Surviving: 37282237 (80.37%) Forward Only Surviving: 3576203 (7.71%) Reverse Only Surviving: 1640804 (3.54%) Dropped: 3891248 (8.39%)
86685_hlung	Input Read Pairs: 49114190 Both Surviving: 39446495 (80.32%) Forward Only Surviving: 3818476 (7.77%) Reverse Only Surviving: 1670348 (3.40%) Dropped: 4178871 (8.51%)
86686_hlung	Input Read Pairs: 53777154 Both Surviving: 43897273 (81.63%) Forward Only Surviving: 3448993 (6.41%) Reverse Only Surviving: 2082391 (3.87%) Dropped: 4348497 (8.09%)
86687_hlung	Input Read Pairs: 47190948 Both Surviving: 37926220 (80.37%) Forward Only Surviving: 3614270 (7.66%) Reverse Only Surviving: 1599613 (3.39%) Dropped: 4050845 (8.58%)
86688_hlung	Input Read Pairs: 71669519 Both Surviving: 62668186 (87.44%) Forward Only Surviving: 4235577 (5.91%) Reverse Only Surviving: 1351190 (1.89%) Dropped: 3414566 (4.76%)
86689_hlung	Input Read Pairs: 49810006 Both Surviving: 39658684 (79.62%) Forward Only Surviving: 3777478 (7.58%) Reverse Only Surviving: 2059432 (4.13%) Dropped: 4314412 (8.66%)
86690_hlung	Input Read Pairs: 46308545 Both Surviving: 36686708 (79.22%) Forward Only Surviving: 3723383 (8.04%) Reverse Only Surviving: 1768969 (3.82%) Dropped: 4129485 (8.92%)
86691_hlung	Input Read Pairs: 50067717 Both Surviving: 39836296 (79.56%) Forward Only Surviving: 3803818 (7.60%) Reverse Only Surviving: 1897406 (3.79%) Dropped: 4530197 (9.05%)
86692_hlung	Input Read Pairs: 39486762 Both Surviving: 30950603 (78.38%) Forward Only Surviving: 3258803 (8.25%) Reverse Only Surviving: 1570743 (3.98%) Dropped: 3706613 (9.39%)
86693_hlung	Input Read Pairs: 43568305 Both Surviving: 34408038 (78.97%) Forward Only Surviving: 3512795 (8.06%) Reverse Only Surviving: 1617445 (3.71%) Dropped: 4030027 (9.25%)
86694_hlung	Input Read Pairs: 63539281 Both Surviving: 51540267 (81.12%) Forward Only Surviving: 4154420 (6.54%) Reverse Only Surviving: 2694781 (4.24%) Dropped: 5149813 (8.10%)
86695_hlung	Input Read Pairs: 42779569 Both Surviving: 34188190 (79.92%) Forward Only Surviving: 3243065 (7.58%) Reverse Only Surviving: 1534014 (3.59%) Dropped: 3814300 (8.92%)
86696_hlung	Input Read Pairs: 39325495 Both Surviving: 31211707 (79.37%) Forward Only Surviving: 3123879 (7.94%) Reverse Only Surviving: 1498257 (3.81%) Dropped: 3491652 (8.88%)
86697_hlung	Input Read Pairs: 54099742 Both Surviving: 44070688 (81.46%) Forward Only Surviving: 3684953 (6.81%) Reverse Only Surviving: 2098289 (3.88%) Dropped: 4245812 (7.85%)
86698_hlung	Input Read Pairs: 66290811 Both Surviving: 53683450 (80.98%) Forward Only Surviving: 4870011 (7.35%) Reverse Only Surviving: 2432352 (3.67%) Dropped: 5304998 (8.00%)
86699_hlung	Input Read Pairs: 43010668 Both Surviving: 34694204 (80.66%) Forward Only Surviving: 3163104 (7.35%) Reverse Only Surviving: 1618185 (3.76%) Dropped: 3535175 (8.22%)
86700_hlung	Input Read Pairs: 65054122 Both Surviving: 52614102 (80.88%) Forward Only Surviving: 4836498 (7.43%) Reverse Only Surviving: 2433851 (3.74%) Dropped: 5169671 (7.95%)
86701_hlung	Input Read Pairs: 52855065 Both Surviving: 45195748 (85.51%) Forward Only Surviving: 3405998 (6.44%) Reverse Only Surviving: 1319682 (2.50%) Dropped: 2933637 (5.55%)
86702_hlung	Input Read Pairs: 48322715 Both Surviving: 39227898 (81.18%) Forward Only Surviving: 3354167 (6.94%) Reverse Only Surviving: 2017809 (4.18%) Dropped: 3722841 (7.70%)
86707_hlung	Input Read Pairs: 43911954 Both Surviving: 35530172 (80.91%) Forward Only Surviving: 3233736 (7.36%) Reverse Only Surviving: 1601563 (3.65%) Dropped: 3546483 (8.08%)
86708_hlung	Input Read Pairs: 45687217 Both Surviving: 37205992 (81.44%) Forward Only Surviving: 3237094 (7.09%) Reverse Only Surviving: 1646655 (3.60%) Dropped: 3597476 (7.87%)
86709_hlung	Input Read Pairs: 48998952 Both Surviving: 39191120 (79.98%) Forward Only Surviving: 3947681 (8.06%) Reverse Only Surviving: 1766280 (3.60%) Dropped: 4093871 (8.36%)
86710_hlung	Input Read Pairs: 41748724 Both Surviving: 33308580 (79.78%) Forward Only Surviving: 3318390 (7.95%) Reverse Only Surviving: 1563576 (3.75%) Dropped: 3558178 (8.52%)
86684_dlung	Input Read Pairs: 50725614 Both Surviving: 39543597 (77.96%) Forward Only Surviving: 4257378 (8.39%) Reverse Only Surviving: 2004112 (3.95%) Dropped: 4920527 (9.70%)
86685_dlung	Input Read Pairs: 52089134 Both Surviving: 40256252 (77.28%) Forward Only Surviving: 4657221 (8.94%) Reverse Only Surviving: 1975087 (3.79%) Dropped: 5200574 (9.98%)
86686_dlung	Input Read Pairs: 44690438 Both Surviving: 34998232 (78.31%) Forward Only Surviving: 3475890 (7.78%) Reverse Only Surviving: 1998623 (4.47%) Dropped: 4217693 (9.44%)
86687_dlung	Input Read Pairs: 48365543 Both Surviving: 37352363 (77.23%) Forward Only Surviving: 4164475 (8.61%) Reverse Only Surviving: 1913058 (3.96%) Dropped: 4935647 (10.20%)
86688_dlung	Input Read Pairs: 41269896 Both Surviving: 31806426 (77.07%) Forward Only Surviving: 3646898 (8.84%) Reverse Only Surviving: 1685260 (4.08%) Dropped: 4131312 (10.01%)
86689_dlung	Input Read Pairs: 47477760 Both Surviving: 37080402 (78.10%) Forward Only Surviving: 3830585 (8.07%) Reverse Only Surviving: 1863886 (3.93%) Dropped: 4702887 (9.91%)
86690_dlung	Input Read Pairs: 56770579 Both Surviving: 43470084 (76.57%) Forward Only Surviving: 5180534 (9.13%) Reverse Only Surviving: 2216933 (3.91%) Dropped: 5903028 (10.40%)
86691_dlung	Input Read Pairs: 48675315 Both Surviving: 37405772 (76.85%) Forward Only Surviving: 4363003 (8.96%) Reverse Only Surviving: 1934329 (3.97%) Dropped: 4972211 (10.22%)
86692_dlung	Input Read Pairs: 44347111 Both Surviving: 33841805 (76.31%) Forward Only Surviving: 3968503 (8.95%) Reverse Only Surviving: 1734121 (3.91%) Dropped: 4802682 (10.83%)
86693_dlung	Input Read Pairs: 39198403 Both Surviving: 29392467 (74.98%) Forward Only Surviving: 3976252 (10.14%) Reverse Only Surviving: 1545762 (3.94%) Dropped: 4283922 (10.93%)
86694_dlung	Input Read Pairs: 55007277 Both Surviving: 43058072 (78.28%) Forward Only Surviving: 4251509 (7.73%) Reverse Only Surviving: 2380969 (4.33%) Dropped: 5316727 (9.67%)
86695_dlung	Input Read Pairs: 46363325 Both Surviving: 35493208 (76.55%) Forward Only Surviving: 4226569 (9.12%) Reverse Only Surviving: 1760267 (3.80%) Dropped: 4883281 (10.53%)
86696_dlung	Input Read Pairs: 68483731 Both Surviving: 52162017 (76.17%) Forward Only Surviving: 6232046 (9.10%) Reverse Only Surviving: 2783149 (4.06%) Dropped: 7306519 (10.67%)
86697_dlung	Input Read Pairs: 43839943 Both Surviving: 34134690 (77.86%) Forward Only Surviving: 3475624 (7.93%) Reverse Only Surviving: 1862117 (4.25%) Dropped: 4367512 (9.96%)
86698_dlung	Input Read Pairs: 48793932 Both Surviving: 36762936 (75.34%) Forward Only Surviving: 4555679 (9.34%) Reverse Only Surviving: 1954971 (4.01%) Dropped: 5520346 (11.31%)
86699_dlung	Input Read Pairs: 35769731 Both Surviving: 31661089 (88.51%) Forward Only Surviving: 1853301 (5.18%) Reverse Only Surviving: 777996 (2.18%) Dropped: 1477345 (4.13%)
86700_dlung	Input Read Pairs: 43367701 Both Surviving: 32719444 (75.45%) Forward Only Surviving: 4078453 (9.40%) Reverse Only Surviving: 1697412 (3.91%) Dropped: 4872392 (11.24%)
86701_dlung	Input Read Pairs: 42176824 Both Surviving: 32906602 (78.02%) Forward Only Surviving: 3839060 (9.10%) Reverse Only Surviving: 1649066 (3.91%) Dropped: 3782096 (8.97%)
86702_dlung	Input Read Pairs: 48060322 Both Surviving: 38150557 (79.38%) Forward Only Surviving: 3748789 (7.80%) Reverse Only Surviving: 2146771 (4.47%) Dropped: 4014205 (8.35%)
86707_dlung	Input Read Pairs: 51946585 Both Surviving: 39927390 (76.86%) Forward Only Surviving: 4551039 (8.76%) Reverse Only Surviving: 2025553 (3.90%) Dropped: 5442603 (10.48%)
86708_dlung	Input Read Pairs: 47767192 Both Surviving: 36398369 (76.20%) Forward Only Surviving: 4412684 (9.24%) Reverse Only Surviving: 1934415 (4.05%) Dropped: 5021724 (10.51%)
86709_dlung	Input Read Pairs: 54066324 Both Surviving: 42788101 (79.14%) Forward Only Surviving: 4330435 (8.01%) Reverse Only Surviving: 2194548 (4.06%) Dropped: 4753240 (8.79%)
86710_dlung	Input Read Pairs: 59666208 Both Surviving: 46429204 (77.81%) Forward Only Surviving: 5305471 (8.89%) Reverse Only Surviving: 2355431 (3.95%) Dropped: 5576102 (9.35%)
86684_nasal	Input Read Pairs: 49593719 Both Surviving: 38438781 (77.51%) Forward Only Surviving: 4521082 (9.12%) Reverse Only Surviving: 1785115 (3.60%) Dropped: 4848741 (9.78%)
86685_nasal	Input Read Pairs: 49524199 Both Surviving: 38016332 (76.76%) Forward Only Surviving: 5085516 (10.27%) Reverse Only Surviving: 1839391 (3.71%) Dropped: 4582960 (9.25%)
86686_nasal	Input Read Pairs: 42649244 Both Surviving: 33857735 (79.39%) Forward Only Surviving: 3254169 (7.63%) Reverse Only Surviving: 1743915 (4.09%) Dropped: 3793425 (8.89%)
86687_nasal	Input Read Pairs: 43412280 Both Surviving: 33611531 (77.42%) Forward Only Surviving: 3993017 (9.20%) Reverse Only Surviving: 1553865 (3.58%) Dropped: 4253867 (9.80%)
86688_nasal	Input Read Pairs: 37825490 Both Surviving: 29316943 (77.51%) Forward Only Surviving: 3409231 (9.01%) Reverse Only Surviving: 1430249 (3.78%) Dropped: 3669067 (9.70%)
86689_nasal	Input Read Pairs: 38691667 Both Surviving: 29751768 (76.89%) Forward Only Surviving: 3599755 (9.30%) Reverse Only Surviving: 1583245 (4.09%) Dropped: 3756899 (9.71%)
86690_nasal	Input Read Pairs: 58837801 Both Surviving: 45196037 (76.81%) Forward Only Surviving: 5799504 (9.86%) Reverse Only Surviving: 2110289 (3.59%) Dropped: 5731971 (9.74%)
86691_nasal	Input Read Pairs: 52231288 Both Surviving: 40514841 (77.57%) Forward Only Surviving: 4517902 (8.65%) Reverse Only Surviving: 1895506 (3.63%) Dropped: 5303039 (10.15%)
86692_nasal	Input Read Pairs: 43111546 Both Surviving: 32177897 (74.64%) Forward Only Surviving: 4685774 (10.87%) Reverse Only Surviving: 1645985 (3.82%) Dropped: 4601890 (10.67%)
86693_nasal	Input Read Pairs: 39245719 Both Surviving: 29454781 (75.05%) Forward Only Surviving: 4364468 (11.12%) Reverse Only Surviving: 1458284 (3.72%) Dropped: 3968186 (10.11%)
86694_nasal	Input Read Pairs: 45885722 Both Surviving: 36177396 (78.84%) Forward Only Surviving: 3695919 (8.05%) Reverse Only Surviving: 1855399 (4.04%) Dropped: 4157008 (9.06%)
86695_nasal	Input Read Pairs: 42184969 Both Surviving: 32091873 (76.07%) Forward Only Surviving: 4302474 (10.20%) Reverse Only Surviving: 1555042 (3.69%) Dropped: 4235580 (10.04%)
86696_nasal	Input Read Pairs: 39399329 Both Surviving: 30389406 (77.13%) Forward Only Surviving: 3716698 (9.43%) Reverse Only Surviving: 1469916 (3.73%) Dropped: 3823309 (9.70%)
86697_nasal	Input Read Pairs: 43497222 Both Surviving: 33811472 (77.73%) Forward Only Surviving: 3595275 (8.27%) Reverse Only Surviving: 1714402 (3.94%) Dropped: 4376073 (10.06%)
86698_nasal	Input Read Pairs: 49505348 Both Surviving: 37293097 (75.33%) Forward Only Surviving: 4974185 (10.05%) Reverse Only Surviving: 1891842 (3.82%) Dropped: 5346224 (10.80%)
86699_nasal	Input Read Pairs: 47889637 Both Surviving: 36635189 (76.50%) Forward Only Surviving: 4365845 (9.12%) Reverse Only Surviving: 1789117 (3.74%) Dropped: 5099486 (10.65%)
86700_nasal	Input Read Pairs: 45418258 Both Surviving: 34508300 (75.98%) Forward Only Surviving: 4419395 (9.73%) Reverse Only Surviving: 1654620 (3.64%) Dropped: 4835943 (10.65%)
86701_nasal	Input Read Pairs: 50627528 Both Surviving: 38879990 (76.80%) Forward Only Surviving: 4787293 (9.46%) Reverse Only Surviving: 1849911 (3.65%) Dropped: 5110334 (10.09%)
86702_nasal	Input Read Pairs: 46038374 Both Surviving: 35475057 (77.06%) Forward Only Surviving: 4104120 (8.91%) Reverse Only Surviving: 1952164 (4.24%) Dropped: 4507033 (9.79%)
86707_nasal	Input Read Pairs: 62004953 Both Surviving: 47336436 (76.34%) Forward Only Surviving: 6059557 (9.77%) Reverse Only Surviving: 2320423 (3.74%) Dropped: 6288537 (10.14%)
86708_nasal	Input Read Pairs: 56584644 Both Surviving: 43637815 (77.12%) Forward Only Surviving: 5086539 (8.99%) Reverse Only Surviving: 2148902 (3.80%) Dropped: 5711388 (10.09%)
86709_nasal	Input Read Pairs: 75691178 Both Surviving: 60062121 (79.35%) Forward Only Surviving: 6289014 (8.31%) Reverse Only Surviving: 2793761 (3.69%) Dropped: 6546282 (8.65%)
86710_nasal	Input Read Pairs: 65386456 Both Surviving: 51303465 (78.46%) Forward Only Surviving: 5669114 (8.67%) Reverse Only Surviving: 2419984 (3.70%) Dropped: 5993893 (9.17%)
86684_Pharn_tonsil	Input Read Pairs: 49512059 Both Surviving: 42095799 (85.02%) Forward Only Surviving: 2997354 (6.05%) Reverse Only Surviving: 1734553 (3.50%) Dropped: 2684353 (5.42%)
86685_Pharn_tonsil	Input Read Pairs: 46934345 Both Surviving: 40354020 (85.98%) Forward Only Surviving: 2645380 (5.64%) Reverse Only Surviving: 1549505 (3.30%) Dropped: 2385440 (5.08%)
86686_Pharn_tonsil	Input Read Pairs: 49767800 Both Surviving: 44475239 (89.37%) Forward Only Surviving: 2210794 (4.44%) Reverse Only Surviving: 1348538 (2.71%) Dropped: 1733229 (3.48%)
86687_Pharn_tonsil	Input Read Pairs: 36439761 Both Surviving: 31003419 (85.08%) Forward Only Surviving: 2109689 (5.79%) Reverse Only Surviving: 1177201 (3.23%) Dropped: 2149452 (5.90%)
86688_Pharn_tonsil	Input Read Pairs: 43513248 Both Surviving: 37865745 (87.02%) Forward Only Surviving: 2767995 (6.36%) Reverse Only Surviving: 1166265 (2.68%) Dropped: 1713243 (3.94%)
86689_Pharn_tonsil	Input Read Pairs: 40548522 Both Surviving: 32950943 (81.26%) Forward Only Surviving: 2356787 (5.81%) Reverse Only Surviving: 1707247 (4.21%) Dropped: 3533545 (8.71%)
86690_Pharn_tonsil	Input Read Pairs: 87163487 Both Surviving: 70173141 (80.51%) Forward Only Surviving: 5785399 (6.64%) Reverse Only Surviving: 3422102 (3.93%) Dropped: 7782845 (8.93%)
86691_Pharn_tonsil	Input Read Pairs: 50845820 Both Surviving: 40932793 (80.50%) Forward Only Surviving: 3347289 (6.58%) Reverse Only Surviving: 2120947 (4.17%) Dropped: 4444791 (8.74%)
86692_Pharn_tonsil	Input Read Pairs: 57791171 Both Surviving: 47100559 (81.50%) Forward Only Surviving: 3642898 (6.30%) Reverse Only Surviving: 2301718 (3.98%) Dropped: 4745996 (8.21%)
86693_Pharn_tonsil	Input Read Pairs: 68958662 Both Surviving: 56583540 (82.05%) Forward Only Surviving: 4430014 (6.42%) Reverse Only Surviving: 2702984 (3.92%) Dropped: 5242124 (7.60%)
86694_Pharn_tonsil	Input Read Pairs: 53858490 Both Surviving: 42255664 (78.46%) Forward Only Surviving: 4737565 (8.80%) Reverse Only Surviving: 2574289 (4.78%) Dropped: 4290972 (7.97%)
86695_Pharn_tonsil	Input Read Pairs: 65331932 Both Surviving: 53829730 (82.39%) Forward Only Surviving: 3699871 (5.66%) Reverse Only Surviving: 2455134 (3.76%) Dropped: 5347197 (8.18%)
86696_Pharn_tonsil	Input Read Pairs: 44579587 Both Surviving: 36589346 (82.08%) Forward Only Surviving: 2558922 (5.74%) Reverse Only Surviving: 1709016 (3.83%) Dropped: 3722303 (
86697_Pharn_tonsil	Input Read Pairs: 38686392 Both Surviving: 32915101 (85.08%) Forward Only Surviving: 2043018 (5.28%) Reverse Only Surviving: 1411136 (3.65%) Dropped: 2317137 (5.99%)
86698_Pharn_tonsil	Input Read Pairs: 80862505 Both Surviving: 70059828 (86.64%) Forward Only Surviving: 6449139 (7.98%) Reverse Only Surviving: 1797679 (2.22%) Dropped: 2555859 (3.16%)
86699_Pharn_tonsil	Input Read Pairs: 47336445 Both Surviving: 41606050 (87.89%) Forward Only Surviving: 2709146 (5.72%) Reverse Only Surviving: 1214252 (2.57%) Dropped: 1806997 (3.82%)
86700_Pharn_tonsil	Input Read Pairs: 36854928 Both Surviving: 31824464 (86.35%) Forward Only Surviving: 2425910 (6.58%) Reverse Only Surviving: 998774 (2.71%) Dropped: 1605780 (4.36%)
86701_Pharn_tonsil	Input Read Pairs: 41262229 Both Surviving: 36477381 (88.40%) Forward Only Surviving: 2313172 (5.61%) Reverse Only Surviving: 1046556 (2.54%) Dropped: 1425120 (3.45%)
86702_Pharn_tonsil	Input Read Pairs: 50962427 Both Surviving: 44919818 (88.14%) Forward Only Surviving: 2302106 (4.52%) Reverse Only Surviving: 1518752 (2.98%) Dropped: 2221751 (4.36%)
86707_Pharn_tonsil	Input Read Pairs: 44666039 Both Surviving: 37767257 (84.55%) Forward Only Surviving: 2268874 (5.08%) Reverse Only Surviving: 1680155 (3.76%) Dropped: 2949753 (6.60%)
86708_Pharn_tonsil	Input Read Pairs: 36718231 Both Surviving: 30898830 (84.15%) Forward Only Surviving: 1964179 (5.35%) Reverse Only Surviving: 1428671 (3.89%) Dropped: 2426551 (6.61%)
86709_Pharn_tonsil	Input Read Pairs: 61676571 Both Surviving: 51777224 (83.95%) Forward Only Surviving: 3108178 (5.04%) Reverse Only Surviving: 2500887 (4.05%) Dropped: 4290282 (6.96%)
86710_Pharn_tonsil	Input Read Pairs: 89276498 Both Surviving: 74079142 (82.98%) Forward Only Surviving: 5227359 (5.86%) Reverse Only Surviving: 3287058 (3.68%) Dropped: 6682939 (7.49%)
86684_Retrop_LN	Input Read Pairs: 49846558 Both Surviving: 39764813 (79.77%) Forward Only Surviving: 4136318 (8.30%) Reverse Only Surviving: 1653750 (3.32%) Dropped: 4291677 (8.61%)
86685_Retrop_LN	Input Read Pairs: 48104151 Both Surviving: 38016973 (79.03%) Forward Only Surviving: 4143516 (8.61%) Reverse Only Surviving: 1596899 (3.32%) Dropped: 4346763 (9.04%)
86686_Retrop_LN	Input Read Pairs: 57098483 Both Surviving: 46296826 (81.08%) Forward Only Surviving: 3914035 (6.85%) Reverse Only Surviving: 2184764 (3.83%) Dropped: 4702858 (8.24%)
86687_Retrop_LN	Input Read Pairs: 39749184 Both Surviving: 31313053 (78.78%) Forward Only Surviving: 3623383 (9.12%) Reverse Only Surviving: 1343582 (3.38%) Dropped: 3469166 (8.73%)
86688_Retrop_LN	Input Read Pairs: 39987352 Both Surviving: 31582219 (78.98%) Forward Only Surviving: 3379914 (8.45%) Reverse Only Surviving: 1405345 (3.51%) Dropped: 3619874 (9.05%)
86689_Retrop_LN	Input Read Pairs: 44802080 Both Surviving: 35524957 (79.29%) Forward Only Surviving: 3616728 (8.07%) Reverse Only Surviving: 1624644 (3.63%) Dropped: 4035751 (9.01%)
86690_Retrop_LN	Input Read Pairs: 39170879 Both Surviving: 30786655 (78.60%) Forward Only Surviving: 3368862 (8.60%) Reverse Only Surviving: 1372186 (3.50%) Dropped: 3643176 (9.30%)
86691_Retrop_LN	Input Read Pairs: 45324948 Both Surviving: 35766651 (78.91%) Forward Only Surviving: 3877504 (8.55%) Reverse Only Surviving: 1596561 (3.52%) Dropped: 4084232 (9.01%)
86692_Retrop_LN	Input Read Pairs: 44911935 Both Surviving: 34847664 (77.59%) Forward Only Surviving: 3952625 (8.80%) Reverse Only Surviving: 1651687 (3.68%) Dropped: 4459959 (9.93%)
86693_Retrop_LN	Input Read Pairs: 45473651 Both Surviving: 35297953 (77.62%) Forward Only Surviving: 4294539 (9.44%) Reverse Only Surviving: 1584528 (3.48%) Dropped: 4296631 (9.45%)
86694_Retrop_LN	Input Read Pairs: 54728120 Both Surviving: 43590287 (79.65%) Forward Only Surviving: 4087102 (7.47%) Reverse Only Surviving: 2127747 (3.89%) Dropped: 4922984 (9.00%)
86695_Retrop_LN	Input Read Pairs: 51801494 Both Surviving: 40493523 (78.17%) Forward Only Surviving: 4592663 (8.87%) Reverse Only Surviving: 1802552 (3.48%) Dropped: 4912756 (9.48%)
86696_Retrop_LN	Input Read Pairs: 38812896 Both Surviving: 30194949 (77.80%) Forward Only Surviving: 3763800 (9.70%) Reverse Only Surviving: 1358579 (3.50%) Dropped: 3495568 (9.01%)
86697_Retrop_LN	Input Read Pairs: 49495171 Both Surviving: 39954042 (80.72%) Forward Only Surviving: 3680043 (7.44%) Reverse Only Surviving: 1825188 (3.69%) Dropped: 4035898 (8.15%)
86698_Retrop_LN	Input Read Pairs: 46150213 Both Surviving: 36753758 (79.64%) Forward Only Surviving: 3914061 (8.48%) Reverse Only Surviving: 1605720 (3.48%) Dropped: 3876674 (8.40%)
86699_Retrop_LN	Input Read Pairs: 49851654 Both Surviving: 40301948 (80.84%) Forward Only Surviving: 3758885 (7.54%) Reverse Only Surviving: 1713242 (3.44%) Dropped: 4077579 (8.18%)
86700_Retrop_LN	Input Read Pairs: 37908915 Both Surviving: 30423195 (80.25%) Forward Only Surviving: 3176648 (8.38%) Reverse Only Surviving: 1196561 (3.16%) Dropped: 3112511 (8.21%)
86701_Retrop_LN	Input Read Pairs: 49855437 Both Surviving: 39443496 (79.12%) Forward Only Surviving: 4284289 (8.59%) Reverse Only Surviving: 1685344 (3.38%) Dropped: 4442308 (8.91%)
86702_Retrop_LN	Input Read Pairs: 45035907 Both Surviving: 36111615 (80.18%) Forward Only Surviving: 3460930 (7.68%) Reverse Only Surviving: 1757330 (3.90%) Dropped: 3706032 (8.23%)
86707_Retrop_LN	Input Read Pairs: 47346053 Both Surviving: 37636703 (79.49%) Forward Only Surviving: 4104400 (8.67%) Reverse Only Surviving: 1613799 (3.41%) Dropped: 3991151 (8.43%)
86708_Retrop_LN	Input Read Pairs: 45692822 Both Surviving: 35856580 (78.47%) Forward Only Surviving: 4219143 (9.23%) Reverse Only Surviving: 1658065 (3.63%) Dropped: 3959034 (8.66%)
86709_Retrop_LN	Input Read Pairs: 55060577 Both Surviving: 43455741 (78.92%) Forward Only Surviving: 4835399 (8.78%) Reverse Only Surviving: 1850794 (3.36%) Dropped: 4918643 (8.93%)
86710_Retrop_LN	Input Read Pairs: 65324609 Both Surviving: 53089297 (81.27%) Forward Only Surviving: 4625400 (7.08%) Reverse Only Surviving: 2556837 (3.91%) Dropped: 5053075 (7.74%)

## Sheet: 2019 Johnston
Johnston et al., 2019
Sample ID	Trimming results
SRR9090335	Input Read Pairs: 26634649 Both Surviving: 24808525 (93.14%) Forward Only Surviving: 1527682 (5.74%) Reverse Only Surviving: 199374 (0.75%) Dropped: 99068 (0.37%)
SRR9090336	Input Read Pairs: 27017594 Both Surviving: 25370770 (93.90%) Forward Only Surviving: 1374541 (5.09%) Reverse Only Surviving: 197195 (0.73%) Dropped: 75088 (0.28%)
SRR9090337	Input Read Pairs: 24954131 Both Surviving: 23036458 (92.32%) Forward Only Surviving: 1655351 (6.63%) Reverse Only Surviving: 184074 (0.74%) Dropped: 78248 (0.31%)
SRR9090338	Input Read Pairs: 27982013 Both Surviving: 26060921 (93.13%) Forward Only Surviving: 1612468 (5.76%) Reverse Only Surviving: 207807 (0.74%) Dropped: 100817 (0.36%)
SRR9090339	Input Read Pairs: 28938196 Both Surviving: 26816684 (92.67%) Forward Only Surviving: 1800839 (6.22%) Reverse Only Surviving: 226560 (0.78%) Dropped: 94113 (0.33%)
SRR9090340	Input Read Pairs: 25247121 Both Surviving: 23476647 (92.99%) Forward Only Surviving: 1491077 (5.91%) Reverse Only Surviving: 198983 (0.79%) Dropped: 80414 (0.32%)
SRR9090341	Input Read Pairs: 30894379 Both Surviving: 28806798 (93.24%) Forward Only Surviving: 1756333 (5.68%) Reverse Only Surviving: 229004 (0.74%) Dropped: 102244 (0.33%)
SRR9090342	Input Read Pairs: 27103324 Both Surviving: 24899479 (91.87%) Forward Only Surviving: 1888751 (6.97%) Reverse Only Surviving: 220126 (0.81%) Dropped: 94968 (0.35%)
SRR9090343	Input Read Pairs: 23781815 Both Surviving: 21756946 (91.49%) Forward Only Surviving: 1763217 (7.41%) Reverse Only Surviving: 182044 (0.77%) Dropped: 79608 (0.33%)
SRR9090344	Input Read Pairs: 28333955 Both Surviving: 26507368 (93.55%) Forward Only Surviving: 1520664 (5.37%) Reverse Only Surviving: 214920 (0.76%) Dropped: 91003 (0.32%)
SRR9090345	Input Read Pairs: 25927509 Both Surviving: 24034830 (92.70%) Forward Only Surviving: 1615438 (6.23%) Reverse Only Surviving: 193757 (0.75%) Dropped: 83484 (0.32%)
SRR9090346	Input Read Pairs: 22412910 Both Surviving: 20431447 (91.16%) Forward Only Surviving: 1718846 (7.67%) Reverse Only Surviving: 185871 (0.83%) Dropped: 76746 (0.34%)
SRR9090347	Input Read Pairs: 27309009 Both Surviving: 25416717 (93.07%) Forward Only Surviving: 1591965 (5.83%) Reverse Only Surviving: 213330 (0.78%) Dropped: 86997 (0.32%)
SRR9090348	Input Read Pairs: 28832642 Both Surviving: 26820867 (93.02%) Forward Only Surviving: 1677277 (5.82%) Reverse Only Surviving: 235740 (0.82%) Dropped: 98758 (0.34%)
SRR9090349	Input Read Pairs: 29945478 Both Surviving: 27996980 (93.49%) Forward Only Surviving: 1613306 (5.39%) Reverse Only Surviving: 237628 (0.79%) Dropped: 97564 (0.33%)
SRR9090350	Input Read Pairs: 28792313 Both Surviving: 26391190 (91.66%) Forward Only Surviving: 2049471 (7.12%) Reverse Only Surviving: 242118 (0.84%) Dropped: 109534 (0.38%)
SRR9090351	Input Read Pairs: 25173667 Both Surviving: 22960012 (91.21%) Forward Only Surviving: 1925343 (7.65%) Reverse Only Surviving: 196469 (0.78%) Dropped: 91843 (0.36%)
SRR9090352	Input Read Pairs: 25627537 Both Surviving: 23649210 (92.28%) Forward Only Surviving: 1679855 (6.55%) Reverse Only Surviving: 210985 (0.82%) Dropped: 87487 (0.34%)
