# Supplementary material for: Genes and regulatory mechanisms associated with experimentally-induced bovine respiratory disease identified using supervised machine learning methodology
Source: Sci Rep. 2021 Nov 25;11:22916. doi: 10.1038/s41598-021-02343-7 (PMC8616896; doi:10.1038/s41598-021-02343-7)
Supplement: Supplementary file 2 — Supplementary Information 2. [file 41598_2021_2343_MOESM2_ESM.txt]

	X86684_dlung	X86685_dlung	X86686_dlung	X86687_dlung	X86684_hlung	X86685_hlung	X86686_hlung	X86687_hlung	X86685_Retrop	X86686_Retrop	X86687_Retrop	X86684_nasal	X86685_nasal	X86686_nasal	X86687_nasal	X86684_Pharn	X86685_Pharn	X86686_Pharn	X86687_Pharn	SRR1952354	SRR1952355	SRR1952356	SRR9090335	SRR9090336	SRR9090337	SRR9090338	SRR9090339	SRR9090340	SRR9090351	SRR9090352	X86688_dlung	X86689_dlung	X86690_dlung	X86691_dlung	SRR1952352	SRR1952357	SRR1952358	SRR1952359	SRR1952360	SRR1952361	SRR1952362	SRR1952374	SRR1952375	SRR1952376	SRR1952377	SRR1952353	SRR9090341	SRR9090342	SRR9090343
MARCHF1	158	548	135	100	135	197	241	52	1101	530	257	588	1625	306	1359	1220	524	262	283	216	1691	1250	174	302	253	451	344	402	244	225	74	244	77	183	654	62	573	238	171	237	312	140	1298	397	575	151	426	282	306
SEPTIN1	1428	1805	932	1499	1762	1936	2060	1485	7766	8995	6399	4757	4865	4629	4858	6726	5911	8617	4228	8746	13316	13050	5285	4769	4343	4810	5597	4027	3363	3652	905	1079	1274	1586	11341	9607	8362	7993	7446	7631	11818	6695	12444	10355	6221	6064	4977	3873	2973
MARCHF10	39	54	69	43	41	58	38	25	6	0	10	28	32	22	27	15	15	19	14	0	10	0	0	7	3	9	3	4	0	0	18	29	21	10	0	9	0	0	15	4	0	2	0	0	0	0	0	0	0
SEPTIN10	2611	2747	2754	2550	2452	2513	2990	2290	598	1095	704	1178	927	1290	993	1140	1139	1317	1207	605	1540	1366	802	1074	754	830	883	912	806	924	1862	2442	2809	2103	742	516	1482	1155	805	1091	596	813	1360	1169	1050	613	1072	875	583
MARCHF11	0	3	0	0	0	0	0	0	0	0	0	0	0	0	0	0	0	0	0	0	0	0	0	0	0	0	0	0	0	0	0	0	0	0	0	0	0	0	0	0	0	0	0	0	0	0	0	0	0
SEPTIN11	5004	2940	2106	1467	3577	3532	3048	4587	6337	5817	6042	4820	6756	5910	4619	7461	7474	6699	5874	6111	8639	10567	5169	6310	4878	5709	5210	4139	6398	5733	1722	2394	1907	4122	6187	4211	3534	3050	5132	3088	8457	2503	7625	3434	5374	3353	8663	7282	5190
SEPTIN12	5	6	5	6	0	2	0	5	6	3	0	3	10	3	7	6	8	7	3	6	4	10	0	3	3	2	0	0	6	5	5	0	0	6	9	8	12	0	2	5	8	0	7	4	13	4	6	0	5
SEPTIN14	17	15	11	9	0	0	7	12	0	7	7	28	28	0	14	6	15	10	11	0	7	9	10	0	4	0	10	5	0	0	2	0	16	0	10	9	0	6	0	0	14	0	0	7	5	7	0	4	8
MARCHF2	9041	7806	7284	6911	6615	7201	8168	6388	1472	1427	1259	1345	1813	1849	1652	1621	1453	3229	1375	1621	2819	2471	1058	1018	675	1108	1330	1126	824	971	6487	4939	8640	7168	2301	2147	1989	1673	1392	1919	2824	1998	2820	2286	1681	1509	1034	858	722
SEPTIN2	13663	15510	15327	10921	15892	13362	18452	10428	12419	15372	10363	13996	13703	11834	9750	16025	14148	17203	10946	11491	22832	22333	9202	10067	8325	10894	8615	9471	8071	9744	11966	14717	10826	12783	16131	15999	18064	17038	13810	14297	19040	11018	20915	15963	14196	10797	12106	9487	5424
20ALPHA-HSD	0	507	0	170	0	358	0	0	0	0	0	0	0	0	0	0	0	0	0	0	0	0	0	0	0	0	0	0	0	0	87	0	0	0	0	0	0	0	0	0	0	0	0	0	0	0	0	0	0
MARCHF3	317	117	243	222	288	253	338	0	0	112	109	0	118	0	65	174	0	217	100	137	400	211	104	90	61	103	111	134	121	117	373	670	222	460	302	273	653	31	275	191	293	169	346	182	0	207	175	144	137
SEPTIN3	5	6	0	0	0	4	0	0	4	0	6	7	0	5	6	8	5	0	3	0	0	0	6	5	6	7	0	0	0	0	0	0	0	0	0	0	4	0	0	0	3	8	5	7	0	3	3	3	0
MARCHF4	0	0	0	5	0	0	0	0	0	0	0	0	0	0	5	0	0	5	2	0	11	5	0	0	0	2	4	3	0	0	0	2	3	5	6	7	8	5	3	5	8	4	0	2	3	2	0	0	0
SEPTIN4	2730	1657	2325	2945	3362	3390	3985	3066	1869	1143	1491	1616	3597	2085	1899	1764	3348	2399	1949	1479	2929	2519	1849	2136	1854	1532	1853	1624	1064	1400	1531	1512	2267	2021	2008	1716	1657	1465	1158	1036	1455	1497	2903	2252	1529	1089	1030	1114	980
MARCHF5	2084	1066	1996	0	1522	1499	1666	1520	1090	771	771	861	926	920	804	1063	1017	1621	1027	655	841	1372	473	917	445	626	709	462	826	579	1174	932	1227	733	581	1622	589	873	475	1097	1459	896	1001	975	391	1020	1154	990	455
SEPTIN5	647	104	266	257	172	116	223	154	0	13	27	95	61	222	130	62	79	78	107	44	89	59	51	14	49	181	37	66	86	144	525	150	932	178	72	90	97	69	43	101	0	206	122	151	96	111	122	33	26
MARCHF6	7334	12117	9216	0	0	11475	11200	0	4914	8625	5824	6832	6193	6152	5908	8089	4066	7780	5159	5997	9234	9050	5442	5148	5596	4785	4119	3604	3510	4962	0	6133	0	4	6899	0	4446	5854	14	3823	4297	5847	8675	6081	0	4191	4720	4983	4606
SEPTIN6	1419	3332	1188	556	1582	1397	1774	2224	12738	10087	11065	12294	5009	3927	4811	6642	11104	3518	2755	3644	10528	14728	4569	10338	2608	4078	2906	3591	6732	7256	0	1443	3178	1077	8752	8455	8219	10741	3504	2779	6872	2817	5717	3529	3919	4378	7696	4973	5774
MARCHF7	3439	3826	2487	1201	2877	3666	5129	1085	2511	3411	1644	3005	2535	1236	1782	1923	3639	4471	1199	3820	8664	6686	2123	2066	1790	2360	1630	1734	804	3222	1038	2849	760	2870	2977	932	1669	3272	4129	2611	297	757	3643	3109	1457	655	2554	1644	1324
SEPTIN7	10	27	378	0	1027	84	5226	933	118	105	107	99	37	112	117	143	635	172	74	0	0	69	132	390	176	181	160	1507	263	10	6	16	4009	1372	88	49	29	13	33	2892	119	0	11	4366	21	1444	0	99	313
MARCHF8	3253	2867	29	1120	1526	1070	2615	412	1846	430	616	2655	185	294	2860	534	633	602	2196	2226	27	3504	604	1426	797	1139	624	1337	1023	119	774	29	97	2665	6	201	1037	1452	1158	1340	3179	13	97	1842	2614	1130	1122	775	570
SEPTIN8	25	0	0	0	0	0	0	1	0	0	0	0	0	0	0	0	0	25	0	0	56	18	180	521	382	867	477	612	389	230	0	23	0	0	0	0	0	0	0	0	0	38	0	0	0	21	214	0	18
MARCHF9	683	33	553	541	691	445	803	611	624	858	674	626	672	630	636	685	577	883	576	701	1312	1221	398	351	341	394	528	415	225	307	593	434	693	510	785	1030	670	592	657	620	1012	697	1099	790	635	516	278	232	149
SEPTIN9	10970	10937	9631	10044	12042	11909	13960	10205	21778	26944	19591	14701	16542	15198	16376	17044	19798	21249	15766	21036	37057	36138	17264	15170	15524	19572	24118	18160	11912	12494	7241	9413	12834	10093	34154	25488	24011	24918	23212	22759	33315	19503	37835	33038	22838	17929	17479	15921	10693
A1BG	0	0	0	0	0	0	0	0	0	0	0	0	0	0	0	0	0	12	0	0	0	0	0	0	0	0	2	0	0	0	0	0	0	0	0	0	0	0	0	0	0	0	0	178	5	0	0	0	0
A1CF	0	0	0	0	0	3	0	0	2	0	0	0	0	0	0	0	0	0	0	0	3	4	0	0	0	0	0	0	0	0	0	0	0	0	0	0	0	0	0	0	0	0	0	23	0	2	0	0	0
A2M	9167	10251	16900	9918	9361	27896	8053	13033	18769	12572	13352	25968	21306	17892	16155	10032	12062	8198	8002	10957	15236	15772	15555	15790	14906	14098	13500	10065	30142	39024	9570	31782	0	34836	36829	16215	49195	27837	23158	21055	31014	14248	28714	24211	14207	12580	28418	35749	21568
A2ML1	23	0	29	30	24	24	33	41	0	5	0	958	360	663	763	677	415	0	4340	0	0	0	2	11	0	7	14	4	0	0	95	43	22	72	0	0	0	0	0	0	0	10	0	0	0	0	4	8	7
A3GALT2	0	0	0	0	0	0	0	0	0	0	0	0	0	0	0	0	0	0	0	0	0	0	0	0	0	0	0	0	0	0	0	0	0	0	0	0	0	0	0	0	0	0	0	0	0	0	0	0	0
A4GALT	75	865	50	668	125	948	860	692	803	602	1296	728	3528	1701	1006	314	2485	1829	1802	1685	3212	2590	1019	886	435	347	886	714	718	652	39	885	16	922	139	19	2544	30	50	1599	3037	2404	68	22	110	1887	312	159	84
A4GNT	0	0	0	0	0	0	0	0	0	0	0	59	0	154	0	300	76	55	0	0	0	0	0	0	0	0	0	0	0	0	0	0	0	0	0	0	0	0	0	0	0	0	0	0	0	0	0	0	0
AAAS	177	358	17	203	366	20	427	19	1123	460	297	417	403	1488	516	404	1551	1163	1463	807	1156	772	325	239	305	460	247	68	314	181	299	29	88	212	844	1056	337	351	1170	238	1093	335	583	408	291	1042	1018	409	455
AACS	977	744	786	616	963	622	1183	583	947	1210	800	1599	1486	1725	1444	1647	1394	1871	1363	1173	2069	1950	670	719	723	948	699	700	1423	1124	1678	1599	1104	1023	1862	1684	1806	1888	1344	1638	2194	973	1986	1203	1300	1393	1596	1587	879
AADAC	5	4	0	7	11	8	7	10	0	0	0	65	53	67	112	0	0	0	0	0	0	0	0	0	0	0	0	0	0	0	7	8	5	0	0	0	0	0	0	0	0	0	0	5	0	0	4	0	0
AADACL3	77	169	93	187	115	121	54	54	62	0	22	55	87	43	48	32	19	40	17	32	60	41	55	31	32	24	60	38	16	24	23	72	80	105	32	0	18	30	0	40	21	16	42	17	39	28	22	34	19
AADACL4	0	0	0	0	0	0	0	0	0	0	0	0	0	0	0	0	0	0	0	0	0	0	0	0	0	0	0	0	0	0	0	0	0	0	0	0	0	0	0	0	0	0	0	0	0	0	0	0	0
AADAT	147	110	0	151	154	143	79	74	27	25	24	174	122	138	121	143	88	148	112	11	0	38	23	8	7	31	28	0	15	36	180	166	39	0	41	40	34	34	34	0	46	25	39	47	0	27	49	37	13
AAED1	1696	848	1603	1915	1562	1537	1849	22	16	6	9	48	0	0	9	23	40	13	0	26	97	455	343	23	247	286	418	433	310	406	20	1501	30	1736	329	20	473	395	12	22	100	12	660	64	22	175	427	334	160
AAGAB	356	659	126	2120	714	746	596	113	969	960	1662	723	2336	687	636	780	2012	896	429	1682	3300	2281	836	1711	1008	1285	2051	967	1196	1388	2140	2285	123	40	913	491	2101	1266	1925	1896	1326	403	938	359	794	1182	1666	1471	1180
AAK1	167	247	398	158	1385	240	473	185	269	412	276	170	239	111	159	221	214	116	251	151	177	270	158	169	239	172	188	178	137	278	120	167	156	240	117	107	179	103	103	84	281	86	121	108	87	108	195	205	233
AAMDC	1283	1026	1056	1003	881	966	1194	1028	621	726	530	640	754	694	668	800	753	1167	576	553	1032	782	547	457	416	487	434	408	291	382	737	581	1421	826	748	1122	643	667	578	776	858	517	1076	741	642	427	453	328	331
AAMP	4274	3266	3345	2071	3705	3310	4393	2325	3314	4026	3320	3826	3668	3522	3750	3669	3661	5126	3436	3277	6093	5596	3214	2862	2626	3447	3125	2697	3694	3430	3387	3915	4027	4300	4760	6554	4540	4886	4046	3940	6015	1851	5993	4180	3234	4142	3685	3548	3064
AANAT	9	0	12	11	27	12	13	8	54	66	10	159	56	94	28	193	58	164	37	76	115	46	0	14	0	25	0	3	0	0	22	29	7	27	18	91	122	23	39	6	62	94	10	11	21	37	3	0	0
AAR2	1372	1280	1262	870	1236	1070	1519	874	960	1312	943	1255	977	1058	1045	1186	1010	1256	888	929	1789	1608	989	942	847	973	929	773	1067	1017	1233	1418	1491	1442	1401	1443	1506	1295	1107	1199	1573	924	1487	1156	802	863	1226	1130	892
AARD	22	30	18	33	0	29	11	11	0	0	0	0	0	0	0	0	0	0	0	0	0	0	0	0	0	0	0	3	0	0	18	21	33	7	0	0	0	0	2	2	0	0	0	0	0	0	0	0	0
AARS	5340	5000	4458	3948	5092	5151	5780	3918	4232	5301	3697	4946	4581	4472	4527	5744	4882	5444	3846	4270	7264	703	3592	3499	3406	3888	3465	3211	5721	4871	5063	5844	5955	5775	7568	6522	897	6488	5386	5529	7428	3826	7365	5660	4437	5436	3724	5879	4470
AARS2	1328	1256	1110	1507	1352	1384	1603	1372	1364	1497	1109	1286	1276	1108	1191	1327	1194	1410	969	1424	1113	2310	872	789	672	965	1119	963	791	772	831	1285	1968	1733	1546	2133	1809	2061	1668	1716	2494	1139	2254	1589	1267	1371	908	1044	763
AARSD1	1954	901	1297	673	697	730	1995	1430	1670	2007	1201	1605	2122	866	1411	947	1847	3388	2054	1598	2150	2730	901	1148	932	1580	462	443	1964	1768	2117	2111	2014	937	2992	865	2646	3231	1312	2743	1778	534	1360	1422	1663	1478	1871	1332	559
AASDH	12	528	948	0	0	804	1906	0	231	0	0	2281	254	1024	1722	0	392	1326	1542	1169	2109	1930	67	646	718	612	995	1010	222	1176	54	0	67	0	1270	94	367	169	0	223	1889	76	872	0	0	814	1270	1087	745
AASDHPPT	3492	3036	2855	3341	2837	2986	3469	3467	2920	3477	2553	2986	3356	3042	2825	3838	3617	5156	2873	2828	5450	4695	2231	2423	2097	2293	2529	2143	2537	2575	2990	3161	3689	3261	3416	3700	3567	3641	3019	3562	4206	2729	3863	2630	2324	2026	3223	2851	1878
AASS	247	4566	509	1415	4494	4636	2308	4080	571	1261	487	886	956	885	734	919	818	950	778	21	1646	1191	876	1172	942	791	1096	1054	771	1009	3448	2280	4915	849	742	589	658	616	469	674	977	910	1727	872	872	527	1067	779	686
AATF	27	24	45	54	36	54	37	189	78	66	91	67	54	44	121	66	73	88	88	28	82	697	42	54	73	89	309	43	66	112	30	46	42	77	103	63	60	54	96	58	78	35	74	105	37	1327	49	434	63
AATK	354	495	458	181	786	404	599	361	343	84	614	208	156	128	293	225	0	0	398	388	354	798	137	114	121	317	373	228	19	221	320	113	0	104	77	192	179	543	344	280	86	334	67	228	285	368	172	432	196
ABAT	1823	1745	1392	1306	1667	1625	1908	1315	87	2012	1377	1748	1618	1413	1473	1724	1609	1692	1301	1288	3161	3025	1451	1410	1323	1326	1592	1268	1486	1300	1049	1126	1511	1852	1883	1745	782	1924	1606	129	2630	1527	3109	2211	1629	1301	1599	1467	1405
ABCA1	9912	14045	10710	8357	10449	14116	11594	8292	10682	13385	6546	10303	9902	6393	7341	9748	9268	6644	6986	7071	12563	13191	8858	14021	21860	9848	11302	11254	13391	9462	6470	11128	8967	10626	8942	3154	9054	5413	5791	7719	13935	9519	11815	9290	9313	5297	11881	7731	9852
ABCA10	337	299	0	593	70	276	372	0	100	160	112	71	81	136	54	77	95	208	143	114	205	306	75	200	107	101	188	216	125	144	426	922	363	937	221	0	471	277	327	163	242	123	535	268	284	204	292	153	253
ABCA12	0	0	0	0	0	0	0	0	0	0	0	0	0	0	0	0	0	0	0	0	0	0	0	0	0	0	0	0	0	0	0	0	0	0	0	0	0	0	0	0	0	0	0	0	0	0	0	0	0
ABCA13	0	0	0	0	0	3	0	0	0	0	0	0	0	8	8	0	0	0	0	0	0	0	0	0	0	0	0	0	0	0	0	67	0	0	0	0	0	0	0	0	0	0	0	0	8	0	0	0	0
ABCA2	0	0	0	0	0	0	8	0	56	441	19	0	8	0	40	106	542	0	0	12	3	0	2331	71	3	1722	2595	2246	0	2	3	0	0	0	113	3	1215	1	0	0	0	0	13	0	7	3	1184	1620	0
ABCA3	12114	8756	11513	11883	8099	10198	14006	1958	0	14	0	468	22	26	14	35	24	12	38	26	4057	44	1351	1044	1166	1516	1398	1551	2243	1997	14764	13977	11071	14943	4675	7	4942	195	10	239	2099	6	4043	3108	13	2315	2532	2032	1588
ABCA4	76	92	71	97	53	93	62	124	6	0	0	6	0	0	11	0	0	0	0	0	0	0	0	3	0	0	0	6	0	8	15	29	81	37	0	8	11	7	4	5	0	0	0	0	0	0	4	9	0
ABCA5	2545	3293	2889	1442	1659	1413	1616	1615	2470	2674	522	1471	127	1408	1224	1652	1580	1650	900	1485	2827	3148	1022	804	545	1718	597	376	267	576	1416	1602	1762	2082	1632	411	779	0	1506	1902	2613	1095	2294	1681	1543	1048	274	534	440
ABCA6	624	932	23	29	0	20	1022	54	586	0	0	0	0	0	59	43	481	445	0	332	484	382	40	31	22	2	8	31	8	998	327	143	822	376	574	569	68	419	1509	653	0	435	95	0	0	436	13	5	19
ABCA7	13	15	41	38	15	33	26	24	268	99	65	64	128	87	65	164	79	62	33	216	1371	161	580	20	93	708	1090	351	130	96	22	50	20	32	273	489	304	567	249	306	370	137	700	229	310	512	130	132	1022
ABCA9	13	24	100	1603	226	60	33	0	54	8	8	18	8	38	15	8	48	23	13	10	0	0	0	0	1	223	33	0	0	4	339	401	1072	381	28	12	13	31	32	5	17	12	0	0	47	18	0	118	0
ABCB1	101	73	41	109	82	80	136	46	489	97	146	76	54	72	28	183	62	79	30	31	0	148	709	622	595	443	211	0	183	48	67	92	38	49	57	35	239	80	64	59	105	130	184	136	58	125	386	213	259
ABCB10	567	1394	364	34	382	2113	1332	77	1553	275	92	2390	2479	2344	1100	1556	620	823	2103	774	2834	1966	577	851	979	192	1286	1271	1093	128	84	1299	93	441	169	47	187	1552	1216	159	1728	69	750	81	118	917	1152	1435	731
ABCB11	13	21	20	10	11	30	14	13	0	2	8	24	47	34	30	28	104	26	64	0	0	0	0	0	15	0	0	0	0	0	104	68	10	38	4	0	6	0	0	0	0	5	0	30	7	5	3	0	0
ABCB4	52	48	49	47	54	57	76	84	26	40	16	27	25	26	23	23	23	51	11	35	41	35	29	26	25	21	23	30	12	21	81	69	47	70	41	19	28	22	21	18	39	18	23	62	46	7	17	20	0
ABCB5	0	0	0	0	0	0	0	0	0	0	0	0	14	0	24	0	0	0	0	0	0	0	0	0	0	0	0	0	0	0	0	0	0	0	0	0	0	0	0	0	0	0	0	0	0	0	0	0	0
ABCB6	401	217	874	902	163	371	506	0	0	7	0	15	68	97	0	55	0	310	0	73	75	40	12	62	18	50	24	2	19	42	0	224	913	540	27	0	26	99	0	0	0	0	0	0	0	69	30	0	3
ABCB7	395	1835	740	290	1268	378	1028	370	2147	1018	2100	1652	499	972	1281	1986	669	1203	1476	1447	1061	1105	355	1532	1468	313	927	881	426	249	1594	1626	1008	231	826	1667	1448	1856	1072	2117	3113	1730	1042	404	1309	393	471	322	976
ABCB8	0	2	0	0	0	24	204	0	0	8	0	57	0	221	0	257	0	0	4	167	419	0	380	0	0	0	0	1252	0	533	15	173	0	0	113	4	224	0	229	0	0	8	0	225	0	0	0	0	0
ABCB9	175	169	82	81	127	162	93	109	239	324	123	238	256	169	160	168	152	211	109	264	461	376	128	146	82	157	201	88	86	94	218	327	126	134	270	307	253	251	202	232	390	280	468	393	318	205	75	126	104
ABCC1	817	339	420	613	378	291	410	1706	481	506	355	101	167	301	265	3237	2650	1687	216	484	8318	1050	4503	4395	593	3950	4791	4348	725	3579	181	227	1670	435	1285	584	874	1471	713	654	1225	1014	6774	3566	1945	3465	4192	4258	3291
ABCC10	185	228	0	72	860	0	0	0	0	1424	751	88	30	277	66	0	1575	64	203	732	2121	151	282	0	88	55	119	463	0	331	92	100	70	0	1987	1088	665	243	379	0	0	0	1163	2287	0	1473	942	155	517
ABCC11	0	0	0	0	0	0	0	0	0	0	0	0	0	0	0	0	0	0	0	0	0	0	0	0	0	0	0	0	0	0	0	0	0	0	0	0	0	0	0	0	0	0	0	0	0	0	0	0	0
ABCC12	0	0	11	9	0	0	0	16	0	39	83	32	35	49	0	113	43	124	80	19	121	188	85	93	12	39	46	43	18	24	7	13	6	0	87	76	95	48	114	46	85	48	80	19	23	23	17	24	25
ABCC2	29	49	46	20	57	39	42	37	177	149	160	219	135	84	174	153	149	87	124	83	162	240	156	152	119	88	205	121	123	82	63	49	20	60	64	54	156	87	116	125	110	83	139	108	109	47	122	76	133
ABCC3	0	0	0	0	0	0	0	0	0	0	0	0	0	0	0	0	0	0	0	0	0	0	0	397	439	0	0	1062	0	0	0	0	0	0	0	0	0	0	0	0	0	0	0	0	0	324	0	0	0
ABCC5	0	4212	0	0	0	0	107	0	0	0	0	0	0	50	69	0	0	0	0	0	82	0	9	220	914	732	136	1059	1	61	0	225	0	0	0	0	8	0	0	0	0	0	0	0	0	54	0	3	123
ABCC6	149	129	144	204	181	159	207	218	24	52	13	17	15	0	0	0	0	22	0	29	69	25	0	30	18	38	36	32	0	22	123	149	197	230	25	21	0	0	17	9	24	22	68	61	17	22	22	28	17
ABCC8	4	241	8	0	0	0	4	0	9	0	0	0	62	13	0	0	0	0	0	4	16	1	0	0	0	23	0	6	0	0	56	0	26	1	0	0	0	6	6	0	0	20	22	0	20	0	0	0	0
ABCC9	5732	4337	4514	1395	6591	4270	6004	5192	262	314	0	171	57	0	0	236	301	0	0	0	279	338	581	381	477	491	457	602	247	616	2647	2193	4032	2168	368	137	0	0	0	0	250	0	533	398	377	155	637	514	453
ABCD1	126	1254	0	385	2	16	1651	0	2	1339	0	0	957	301	772	536	10	28	0	73	1091	2017	357	872	596	684	1173	1220	272	818	1006	883	698	1359	2195	785	1362	41	1268	1387	1281	1263	1223	1047	1644	906	455	992	320
ABCD2	0	0	0	0	0	0	0	0	0	0	0	0	4	0	0	0	0	15	2	2	5	0	0	4	0	5	0	0	0	0	0	0	0	0	3	0	0	0	3	0	0	0	0	0	0	0	0	0	0
ABCD3	2932	2684	2305	2403	2672	2240	2934	1429	1718	1136	1197	1971	1757	1913	1507	2362	2135	2504	1726	1609	2658	2428	1150	1446	1429	1335	1194	1126	982	1214	2297	1260	660	2459	1831	1158	1116	1411	1202	563	2395	1464	2229	1512	1378	865	1218	1122	733
ABCD4	268	174	4	13	309	97	416	59	134	178	14	219	113	0	46	10	35	90	5	58	1216	317	151	178	169	151	103	156	222	166	85	6	52	263	163	414	267	244	134	5	0	235	578	107	6	76	313	141	116
ABCE1	137	212	944	0	322	233	575	0	2054	2779	583	2946	472	751	537	2249	3073	555	2669	589	620	864	554	81	655	195	209	465	1107	903	149	403	65	218	369	0	609	412	395	5332	5055	0	682	405	2787	370	5348	5077	2566
ABCF1	0	4230	4094	32	4295	4407	5784	0	5444	5761	5071	4128	5802	4650	6280	7807	6425	7559	5045	6591	10738	11197	3781	2504	3215	0	3113	0	0	5020	0	0	0	0	0	0	0	10382	0	0	0	0	0	7531	0	6559	7972	4532	4632
ABCF2	1140	1180	1627	12	2090	1151	1507	11	1365	1930	1385	1822	1959	1748	2111	2663	2061	2892	1873	1537	3270	4854	1987	1509	1916	1575	1088	1633	3787	2622	1843	1794	22	1803	3164	3917	2257	2727	1774	2417	2921	1078	1929	1952	1464	2136	4276	3869	2599
ABCF3	0	631	0	1376	1940	738	1234	1394	1044	455	1634	1501	837	588	111	1244	729	1702	708	762	1495	3048	483	442	263	912	554	795	660	235	1878	779	1344	1286	466	3264	1648	1009	1456	1211	1773	1388	813	644	855	1601	715	449	623
ABCG1	1361	1616	1672	0	1486	1253	1492	63	4425	5614	2956	1669	3531	2145	756	3351	2659	1492	2033	3883	7807	6276	3206	5626	4230	3825	4988	3468	2489	2368	32	1074	0	42	7078	240	2305	3104	3625	4290	9443	4557	7753	5874	5506	3621	3007	3428	3047
ABCG2	1229	1567	1187	1231	891	1357	1488	882	234	381	208	189	65	273	63	74	233	231	156	98	623	695	348	427	238	265	432	444	407	226	694	438	3013	1398	612	691	136	613	460	375	70	434	490	134	394	255	433	337	507
ABCG4	6	0	0	6	6	0	4	8	24	34	0	11	12	8	4	11	8	10	9	16	34	24	22	31	25	26	26	21	13	18	11	6	0	4	34	22	13	13	22	28	34	17	46	37	29	32	18	23	14
ABCG5	0	0	0	0	0	0	0	0	0	0	0	0	0	0	0	0	0	0	0	0	0	0	0	0	0	0	0	0	0	0	0	0	0	0	0	0	0	0	0	0	0	0	0	0	0	0	0	0	0
ABCG8	0	5	0	5	0	0	5	9	0	0	0	0	0	0	0	0	0	0	2	0	0	0	0	0	5	0	0	0	0	0	0	0	0	0	0	0	0	0	0	0	0	0	0	8	0	0	0	0	3
ABHD1	163	151	195	0	21	31	11	148	114	258	58	106	117	0	22	0	145	22	64	47	531	389	155	104	197	192	138	119	168	188	265	473	378	284	195	828	1112	395	96	375	477	149	240	26	6	230	255	120	347
ABHD10	621	522	785	496	407	595	594	314	237	138	435	547	402	360	550	556	387	1048	650	831	821	598	223	266	229	230	462	258	152	187	702	725	659	706	744	513	333	711	701	463	765	510	639	707	593	411	297	213	167
ABHD11	998	632	689	961	777	483	852	826	54	148	261	295	578	761	489	520	549	732	542	236	430	486	180	65	59	99	84	128	442	317	1853	1360	1118	1297	715	675	834	890	728	698	729	355	753	422	122	635	366	257	245
ABHD12	11	260	52	567	25	14	469	17	13	643	712	22	10	525	0	14	72	0	10	79	0	20	106	93	22	111	126	33	344	8	9	242	521	13	874	203	0	0	0	519	130	29	196	580	0	3699	367	17	6
ABHD12B	29	41	37	40	21	64	37	36	42	41	12	39	47	30	38	11	36	14	0	9	35	21	20	28	7	17	19	21	15	22	18	23	36	28	17	10	0	11	18	15	26	12	36	14	14	4	21	11	10
ABHD13	4297	4027	3813	3303	3528	3779	4071	3288	3413	4124	3187	2891	2657	2674	2893	3871	3340	3872	2528	3346	6299	6018	2964	3103	2718	2461	3439	2321	2359	2747	3215	4432	4356	4176	3628	2744	4280	3504	3026	3523	4806	2961	4361	2944	2981	1942	3018	2360	1958
ABHD14A	0	572	542	486	456	496	571	754	119	0	0	24	43	25	98	206	0	47	0	0	582	140	0	4	0	0	97	4	0	0	291	436	767	623	292	227	392	298	150	292	185	39	746	299	288	497	80	66	56
ABHD14B	872	355	843	329	572	316	958	1126	297	252	448	216	228	447	389	273	421	840	297	654	894	604	318	731	248	266	383	668	203	135	800	519	845	572	421	1686	391	660	482	351	486	321	332	994	683	624	160	337	250
ABHD15	26	36	55	41	18	44	51	34	24	26	9	80	13	23	25	21	28	15	4	16	40	31	32	19	17	14	20	16	11	16	15	30	18	41	42	17	15	13	13	11	47	15	85	32	23	18	24	29	7
ABHD16A	3869	3459	3212	3635	3156	3192	3806	3441	3088	3815	2063	1938	3418	1570	2524	3374	3215	2591	2629	3249	4841	5282	1220	1443	1257	1902	1841	1698	1566	2096	3974	2877	4460	4080	4737	4982	2824	4209	3275	3707	5432	2764	5371	4026	2935	2646	1096	1773	1533
ABHD16B	7	2	1	1	1	3	1	1	4	1	2	2	5	3	1	1	4	2	2	1	1	1	2	2	1	2	1	2	1	1	2	3	4	2	1	1	1	1	1	1	1	1	1	1	2	3	1	1	1
ABHD17A	3269	2492	2645	2993	3027	2846	3572	2517	3107	2723	2686	1938	2890	2845	2653	3014	3150	4716	2709	3672	8227	6072	656	56	256	1098	1184	1324	477	0	2593	2298	3655	3171	6200	9903	6137	6103	4825	5726	4815	3768	6939	5898	3939	4575	1174	906	181
ABHD17B	557	1759	1157	0	1406	1614	1591	1164	878	1012	737	897	957	857	612	979	871	1232	699	162	1757	1500	735	802	709	629	858	729	677	641	835	1369	0	1032	1119	3	1122	1011	813	910	1437	1079	1496	1034	973	122	901	646	592
ABHD17C	1577	1725	866	928	1279	1790	1122	1097	144	0	133	218	412	299	303	297	580	319	671	52	349	287	76	150	74	155	183	226	227	255	1597	1393	1512	1285	223	0	366	344	149	213	504	114	282	273	263	261	331	231	162
ABHD18	18	22	4	26	47	31	19	84	58	68	25	68	81	22	45	52	76	22	33	78	39	280	4	15	15	48	28	23	12	14	42	75	157	23	57	11	26	22	9	20	23	9	50	15	18	13	47	42	50
ABHD2	0	3045	2505	0	4440	2277	0	1164	2798	3692	0	5844	3481	1623	2974	1748	3762	892	0	0	3305	5903	3600	5939	3021	3008	5404	4072	4000	2960	0	0	0	2241	0	7	2883	0	1121	249	3240	0	0	0	0	1539	2674	3034	4202
ABHD3	2188	1600	1277	1594	1952	1682	1624	0	1103	1585	1323	1133	0	978	1088	995	1023	1433	1074	1299	2560	1680	1445	896	1165	1292	1134	736	880	552	0	0	1532	1385	1232	1166	1117	0	1063	0	1770	900	3071	1569	1976	901	894	1080	886
ABHD4	2273	2155	1679	1993	2350	2046	1950	1984	3121	2988	3554	4380	3617	3136	4512	4361	4057	4993	3674	1830	6878	6110	2932	2991	2563	3455	2766	1800	1970	1461	0	118	2425	2137	5593	4333	3147	2125	3407	3445	4440	4201	5825	5505	4538	2749	1414	1599	1025
ABHD5	56	800	631	867	36	930	960	11	472	563	0	354	0	486	121	152	645	818	507	638	1177	825	311	364	309	317	393	350	299	268	754	881	866	954	72	637	132	607	388	646	244	464	767	635	425	279	335	285	258
ABHD6	964	851	101	76	956	101	967	0	608	183	672	880	899	746	695	837	753	991	566	350	1326	1133	475	559	395	530	632	455	567	567	0	216	1149	963	976	919	909	609	734	838	1257	668	1118	953	662	511	540	480	591
ABHD8	344	435	227	51	245	347	146	125	247	246	182	214	97	161	354	278	328	199	810	156	442	401	96	29	55	143	102	38	261	101	186	154	359	303	339	579	489	330	267	477	639	180	437	399	214	718	167	90	0
ABI1	4195	5720	4932	3631	1683	4936	5084	5004	3003	7908	4439	5875	6612	4985	4973	8296	5614	12195	5955	5168	11571	6936	4444	4395	3857	2672	3592	2990	3599	3283	3491	1233	5499	4381	7114	4533	8761	4839	5440	4798	6548	4829	10667	6352	1213	2850	3496	1776	2797
ABI2	4558	4611	2533	5791	4428	2918	2976	5038	2429	1820	382	1660	1038	774	1513	1008	1635	2022	201	2008	3277	4050	2977	2705	2778	2032	3410	1146	1405	2151	2611	2340	6689	5028	2156	500	2519	1624	1331	1781	2655	1857	2752	2280	1916	1013	1981	1572	454
ABI3	1637	1520	1977	1610	1393	1781	2652	1289	1281	1269	810	0	2022	1267	1915	1296	1709	1867	1661	1834	1460	2600	0	0	0	915	970	1079	0	0	1197	1313	2159	1903	0	2019	1121	940	1462	1063	2080	1200	2365	1949	1191	937	924	977	1
ABI3BP	0	0	0	0	0	0	0	0	0	0	0	0	0	0	0	0	0	0	0	0	0	0	0	0	0	0	0	0	0	0	0	0	0	0	0	0	0	0	0	0	0	0	0	0	0	0	0	0	0
ABL1	115	1971	2232	33	1947	1992	2438	0	65	406	108	197	925	101	841	189	59	19	54	121	1484	155	1353	634	761	903	923	1006	900	1251	0	1745	3024	2600	2020	25	187	55	39	5	106	1217	224	1574	1558	1357	1206	808	632
ABL2	21	30	2184	329	200	390	2610	0	26	57	1752	2449	21	43	42	222	352	1823	56	352	3574	14	120	2152	114	140	109	1951	233	1731	1945	135	0	10	1873	1379	2313	1698	23	0	32	1348	2612	1686	1491	14	2251	1894	137
ABLIM1	257	762	601	355	1036	824	428	393	445	891	170	345	119	299	216	353	1324	96	115	576	167	1005	2424	458	1156	360	384	243	489	319	155	789	185	424	122	0	161	83	69	72	1038	0	271	519	57	8556	1756	341	728
ABLIM2	1328	112	1362	403	1377	1569	1218	1822	105	99	121	155	236	136	190	209	124	157	204	172	260	355	214	170	33	159	259	126	114	189	941	820	73	1449	298	160	195	145	161	193	293	102	290	298	135	64	26	161	86
ABLIM3	10442	6801	8675	6697	5088	3289	8125	6697	170	198	91	309	300	424	264	279	332	346	316	208	340	417	246	237	181	316	205	246	166	242	4048	3816	8567	4948	343	227	231	180	140	163	230	287	358	413	284	148	189	190	114
ABO	365	242	0	253	12	18	160	24	5	8	0	421	0	443	267	121	18	28	17	11	273	38	10	6	5	71	131	150	11	173	627	366	689	610	15	387	0	8	287	0	485	7	319	0	8	128	19	137	7
ABR	12594	13880	9737	9964	11988	14103	15631	10198	8351	9931	7681	11328	9672	8759	8980	11517	9761	9320	7711	8373	15062	14904	8303	8262	7423	8656	8358	7400	5952	6645	5357	8006	2848	8742	10199	6646	9725	7452	6463	6371	10980	6295	12750	10388	5962	5341	8146	6988	3595
ABRA	0	0	0	0	0	0	0	0	0	0	0	0	0	0	0	0	6	0	0	0	0	0	3	0	0	0	0	3	0	0	0	0	0	0	0	0	0	0	0	0	0	0	0	0	0	0	0	0	0
ABRACL	1220	1109	1270	1317	914	1011	1540	1534	3010	3736	3212	3706	3717	3778	3508	3840	4281	8191	3739	3376	7159	2200	2472	2784	1931	2588	2872	1705	2384	2465	1671	1143	1567	527	4419	5658	3518	3147	2999	5064	5331	3112	4889	3784	3459	2031	2795	2311	1610
ABRAXAS1	157	52	0	382	364	0	117	0	22	158	2	161	12	1	5	54	45	39	3	5	36	77	27	8	2	22	20	50	39	27	0	200	451	0	0	749	73	64	64	278	12	21	49	75	0	19	1	1	14
ABRAXAS2	1609	1493	1055	1166	783	1459	829	0	1429	1776	1252	1494	1585	1387	922	1804	1077	1649	1254	1476	2681	1821	783	1087	1081	1039	403	754	982	1022	1163	953	1920	1718	437	0	1426	1641	1295	355	1092	1206	1453	806	0	1027	722	391	858
ABT1	586	395	265	160	574	597	497	269	358	589	415	488	380	503	703	534	544	793	565	371	512	873	128	132	171	310	259	301	360	233	540	637	554	607	369	149	439	999	392	499	834	230	696	200	544	560	334	307	366
ABTB1	6855	7866	2	29	5884	7907	1	0	5476	2	144	4686	364	3	0	4273	0	1	0	409	643	1	1733	634	1900	1890	2905	995	38	736	8802	1	7100	0	337	12926	0	4784	2	6964	7557	0	381	1	7564	6564	2134	1563	759
ABTB2	930	1117	511	607	886	1179	906	624	1021	833	755	796	869	610	674	907	795	801	650	1177	1681	1866	793	639	619	698	967	769	593	641	487	1037	717	855	1431	940	1550	1283	997	823	1528	670	1561	1383	1001	684	702	774	592
ACAA1	4462	4303	3923	4484	3765	4199	5437	4347	3018	3273	2692	2587	2773	2568	2646	3139	3128	3826	2496	3403	5777	5483	1582	1607	1540	1984	2005	1867	1525	1549	4127	3809	6644	5221	5100	7067	4891	4763	3913	3928	5829	3996	6405	5002	3822	3538	2237	1729	1391
ACAA2	4073	3486	3973	3983	2584	3580	4516	3526	1821	1802	1867	2249	2670	2131	2003	362	3196	3430	3014	2328	2496	2742	1276	1396	1165	1393	1200	1229	1555	1324	3161	1468	4935	3026	3080	3846	518	3183	2354	2385	3582	2505	3820	2528	2215	1530	1827	1558	1122
ACACA	1618	4272	1893	1356	2877	4534	4445	1399	1586	1617	1652	2702	1825	1854	1774	2201	1888	792	1434	1316	2249	2713	1915	1736	1829	1661	2033	1931	2155	1940	1177	2362	1389	1954	2776	523	1541	942	2148	760	1564	1423	1937	1161	721	1745	2187	2434	1634
ACACB	25	33	56	20	37	100	74	44	80	112	46	77	133	123	115	21	141	111	85	82	141	97	16	151	107	178	87	111	56	62	34	16	52	48	57	39	14	62	59	33	30	18	76	59	20	12	35	67	42
ACAD10	0	0	33	0	0	1	17	0	35	0	0	22	9	95	15	0	0	0	0	0	3	15	609	989	555	45	5	33	925	42	7	19	7	12	0	0	0	0	0	2	8	0	0	0	16	221	451	467	903
ACAD11	0	0	0	0	0	0	1425	0	0	1124	964	1083	319	0	0	1145	0	0	833	0	0	0	879	993	766	816	1010	789	706	841	0	0	0	0	0	12	0	0	0	0	0	0	0	0	0	478	1025	1047	751
ACAD8	348	454	602	681	937	428	786	229	320	1547	520	245	188	438	475	435	221	685	105	80	376	424	62	38	105	77	125	118	62	107	691	176	145	673	232	181	112	260	89	104	276	118	673	301	189	222	130	82	58
ACAD9	68	39	149	85	204	486	413	253	75	107	113	122	134	97	169	348	78	288	249	163	116	1103	230	171	127	86	85	45	270	502	78	0	394	181	670	568	38	238	252	23	613	125	288	602	181	196	286	339	218
ACADL	181	130	70	85	211	144	148	67	0	0	0	36	31	66	46	103	79	82	38	26	0	0	40	44	17	16	31	37	32	36	87	114	280	149	10	0	0	0	27	13	0	0	26	33	0	11	24	25	14
ACADM	153	2055	1112	0	42	1269	3150	91	77	1540	1962	1473	159	204	177	1924	2067	2411	161	1795	0	2889	72	84	1580	251	1314	1031	1772	1810	2248	2869	91	1839	2601	2033	1778	25	2003	2499	2719	61	2428	1532	1587	1524	2265	224	1994
ACADS	1630	1437	1243	1662	1523	1546	1755	1653	1365	1262	1118	1446	1398	1377	1534	1820	1755	1856	1524	1688	2536	2579	620	477	470	808	824	914	794	730	1398	1455	1851	2073	2752	3053	2655	2158	2169	2045	2534	1603	2925	2082	1924	2283	1469	1137	661
ACADSB	0	0	973	0	1661	0	0	0	0	0	0	1491	0	0	1232	2247	0	1788	1297	0	0	1407	1120	879	864	1456	1340	787	0	874	0	0	0	0	0	0	0	0	0	0	0	0	1600	0	0	598	1012	678	573
ACADVL	0	0	0	0	6	24	0	15	0	6	7	0	12	36	0	0	0	24	0	0	39	47	363	416	807	760	644	868	517	1129	0	0	0	0	35	0	0	9	36	34	0	0	40	0	0	2995	1002	2312	977
ACAN	0	0	14	0	0	4	5	0	12	36	12	8	0	7	0	6	2	13	0	0	20	16	14	28	0	0	12	0	0	0	0	0	0	0	0	3	0	0	10	12	0	0	10	29	25	13	0	4	0
ACAP1	1782	2402	1967	2527	2487	1932	3656	3103	6610	11496	7535	6039	5328	1108	5696	1232	2904	11993	5825	6667	12083	12555	5544	5360	4466	4564	4975	4884	4263	4818	180	387	3281	1345	14892	13629	10339	6428	9644	12543	1476	8467	10361	13743	1044	4595	3960	3865	2841
ACAP2	9	31	8	12	5	18	5	0	35	43	26	24	18	13	12	16	19	17	44	14	8	7	1	3	7	5	1	1	5	5	6	17	16	16	1	4	3	7	5	10	7	4	4	3	11	1	4	3	4
ACAP3	1553	138	1110	126	99	1800	202	197	1423	91	760	1911	1192	51	2025	102	329	1520	1712	96	134	259	608	356	454	623	1163	466	86	353	1186	234	2534	1780	1157	93	4427	121	117	1578	140	2167	183	2313	86	849	749	730	595
ACAT1	4476	4050	3889	3296	3530	4136	4849	3318	2564	3703	2420	3971	4760	4284	3554	2339	3618	6114	3057	1132	5756	4651	1555	2089	1684	2213	1577	1729	1414	1399	2924	1574	4230	3119	3123	738	622	888	708	855	1304	774	4621	631	790	1541	1832	1383	1248
ACAT2	1143	0	735	856	954	756	923	102	1643	1730	1909	3389	3404	2748	3566	3365	3312	3913	1959	1839	2997	3222	435	946	709	1334	907	817	1184	1005	1925	1596	1496	1604	1990	2535	1746	2216	1799	1184	2261	1348	2755	1676	1573	1026	1367	1329	688
ACBD3	3632	3497	3012	0	3538	3310	3753	1085	3759	4363	3364	4225	4239	4353	0	5058	5181	5651	3904	3950	2268	6692	2883	3000	2429	3104	1441	2773	3543	3207	3366	3914	3891	3547	4385	3492	5034	4581	3779	4351	5369	3203	5188	3406	3382	1501	2580	2939	3034
ACBD4	582	73	566	78	156	100	125	538	92	318	98	158	0	524	167	163	502	171	467	467	606	273	47	288	210	399	306	319	94	44	64	379	753	891	780	115	147	101	523	689	444	468	1036	64	390	501	208	326	35
ACBD5	4250	4153	1013	2	3585	55	2394	23	2018	426	32	1309	2368	1600	1494	2531	2527	653	1599	1923	2606	2581	1939	1926	1813	1830	1955	1810	1378	1742	7	2379	250	1693	292	885	2091	996	1220	1281	1746	1163	1555	1118	45	1119	2008	1472	1360
ACBD6	826	606	465	697	295	561	669	589	523	525	403	0	605	401	450	200	596	709	447	534	791	760	215	336	278	0	426	4	0	304	676	412	797	670	107	665	514	104	524	602	719	555	315	564	547	427	527	385	342
ACBD7	180	74	154	85	174	61	168	55	16	13	25	31	55	72	93	30	18	60	23	20	31	20	11	12	12	22	7	10	3	0	60	54	123	62	8	11	6	0	4	2	0	13	6	6	10	6	4	5	0
ACCS	25	239	0	322	30	12	12	84	23	47	92	30	214	77	50	12	66	354	160	25	32	111	10	59	107	9	101	175	65	52	74	0	110	108	0	69	25	327	0	273	28	50	55	70	104	114	135	63	101
ACCSL	0	0	0	0	0	0	0	0	0	0	0	0	0	0	0	0	0	0	0	0	0	0	0	0	0	0	0	0	0	0	0	0	0	0	0	0	0	0	0	0	0	0	0	0	2	0	0	0	0
ACD	12	0	3	25	11	17	228	32	92	13	4	3	87	12	77	12	19	10	8	16	9	44	247	75	114	128	131	15	10	148	23	26	14	33	30	19	38	452	305	28	16	10	16	368	116	136	280	0	6
ACE	6143	10834	5803	8531	7505	9441	5945	9112	0	0	0	0	0	0	0	0	0	0	0	0	0	0	0	0	0	0	0	0	0	0	6447	15769	8506	15414	0	0	0	0	0	0	0	0	0	0	0	0	0	0	0
ACE2	37	21	31	52	25	31	48	47	49	39	23	22	6	64	9	31	27	29	17	39	56	47	65	68	51	54	37	62	55	52	181	67	40	69	68	39	64	60	34	61	56	55	80	59	63	21	63	56	29
ACE3	7	0	9	0	0	0	5	0	0	0	0	0	0	0	0	0	0	0	0	0	0	0	0	0	0	0	0	0	0	0	0	19	0	0	0	0	0	0	0	0	0	0	0	0	0	0	0	0	0
ACER1	37	39	16	40	13	21	20	0	0	6	9	9	8	2	0	0	3	8	0	10	0	11	7	3	0	0	0	0	13	10	0	0	53	55	0	0	10	0	20	0	0	0	8	5	2	5	0	0	0
ACER2	18	130	0	0	135	36	8	1821	0	0	45	83	13	46	38	7	37	19	37	0	99	126	20	73	22	88	82	59	55	121	7	1953	52	0	0	558	102	53	12	44	77	38	100	4	5	12	47	38	44
ACER3	436	415	155	442	371	369	420	459	214	240	169	358	332	328	246	292	217	435	283	224	371	332	161	177	174	147	163	181	225	95	370	427	649	604	325	317	454	346	332	300	420	199	374	251	208	215	304	220	181
ACHE	608	185	0	842	432	319	151	616	0	54	92	181	0	262	0	0	171	161	0	95	255	291	0	169	36	0	0	130	54	49	465	0	437	100	110	99	0	0	85	76	273	0	185	101	0	0	0	0	0
ACIN1	800	1780	1030	1276	1472	1033	2311	1351	1414	1643	1280	843	811	1448	747	1263	1026	927	926	701	1299	2108	1511	1296	954	1599	2705	912	953	1454	1537	1774	723	792	979	1849	2160	988	1977	1359	2079	1882	1302	695	1534	872	1590	825	1109
ACKR1	1	4	2	0	1	0	1	0	48	43	34	37	48	125	27	38	20	46	30	0	0	15	24	5	8	33	5	24	54	39	262	51	33	13	208	228	274	172	144	82	233	113	0	110	97	177	260	71	48
ACKR2	127	56	0	116	112	71	273	178	0	7	0	16	75	373	44	7	6	0	50	6	388	98	18	31	91	106	167	42	55	11	195	474	202	91	0	0	111	4	0	2	4	15	59	7	100	70	20	81	27
ACKR3	1716	904	768	1264	1875	1103	1298	1331	779	1176	681	622	651	620	651	721	0	835	642	903	2635	1551	563	692	424	633	601	613	451	487	0	2868	0	1102	1251	940	1525	0	1234	1058	1431	0	1845	1240	1275	927	728	604	436
ACKR4	1418	880	795	1243	1667	1219	1890	925	589	84	373	64	326	222	170	169	92	81	247	305	940	707	395	45	39	65	387	674	168	293	2561	1928	1647	3801	463	131	215	296	206	323	332	549	197	542	489	253	301	278	282
ACLY	5283	5069	4238	0	5247	5117	6036	1736	5961	7286	5395	6790	3916	5377	4592	4958	7404	6330	5615	5259	5263	10770	3142	5784	3766	6245	4715	2994	4730	3778	2240	4068	4567	3146	7458	1914	6597	5695	4918	2695	8010	3218	3868	6403	4779	2918	3485	5169	2859
ACMSD	0	0	0	0	0	3	3	0	0	6	6	0	6	3	0	7	13	9	10	0	5	0	0	0	0	0	0	0	3	0	0	0	0	0	0	0	0	4	5	0	0	0	0	0	0	0	0	0	0
ACO1	6733	6034	5690	6140	5798	6243	7360	5618	1846	2073	1626	2543	2154	1948	2093	3006	2526	2479	2373	2041	3313	3586	1830	2299	1640	1894	2096	2211	1851	1863	6880	7566	7740	8219	2812	2482	3803	1712	2730	2070	3489	2453	4405	3003	2571	2239	2148	1893	1655
ACO2	4567	4611	4464	3506	4755	3574	5841	4684	4832	6171	4405	4327	4169	5288	5370	6023	5795	5488	3374	4937	6084	9508	2333	1444	2887	395	1799	3392	2803	3622	4591	5154	0	6166	8552	6987	5902	8363	7011	4894	9014	3971	3462	4786	4956	4784	4701	7512	4491
ACOD1	288	0	0	0	6	0	455	0	0	171	0	0	0	0	0	0	0	0	0	0	0	0	69	66	82	211	235	284	300	328	604	658	0	262	0	0	0	0	0	0	679	0	397	0	20	457	0	0	274
ACOT11	6	7	7	6	12	3	9	7	6	16	7	17	12	21	9	10	8	8	13	4	7	28	4	3	0	6	4	2	1	1	6	7	6	10	9	7	0	5	3	8	0	3	5	5	1	0	0	4	7
ACOT12	16	0	9	8	15	17	11	16	0	15	0	8	10	0	13	23	16	0	0	13	27	0	9	8	13	11	9	0	11	27	5	17	20	0	25	20	25	23	17	15	21	18	24	19	0	21	6	12	0
ACOT13	2399	2160	1869	2229	1918	1849	2335	1951	2106	2735	1944	2538	2798	2855	2517	3274	2980	3902	2281	2492	4509	3591	1641	1830	1181	2110	1793	1338	1482	1650	1809	1997	2970	2309	2887	2596	3020	2759	2179	2523	3405	1754	3015	1859	1919	1557	1688	1664	1505
ACOT2	270	241	227	283	0	432	720	278	329	57	59	77	76	60	241	65	137	74	58	46	444	70	169	187	23	174	232	23	159	174	222	128	344	227	68	55	53	310	45	38	275	39	62	381	282	204	192	13	114
ACOT4	329	207	148	0	84	302	291	0	0	0	0	0	0	19	0	0	111	0	2	0	0	0	0	0	0	3	0	0	0	0	338	148	0	372	0	0	0	0	0	0	0	0	0	0	0	38	6	0	0
ACOT6	180	151	169	246	114	167	198	229	15	12	7	11	16	7	7	10	10	16	20	14	10	14	7	3	0	6	14	8	8	12	129	66	317	108	18	12	9	16	11	13	19	5	17	25	11	12	6	5	3
ACOT7	1129	882	852	1157	907	1021	1260	979	1215	1319	1125	950	1057	1091	927	1499	1410	1621	1064	1685	2242	2202	399	444	480	661	779	571	1038	833	1156	1799	1421	1085	2620	2870	3492	2294	1441	1691	2171	1141	2412	1469	1369	1494	1230	1252	510
ACOT8	345	347	325	363	415	516	617	366	577	804	687	440	557	495	655	413	683	882	662	800	577	733	177	79	56	401	239	217	188	66	144	0	354	355	679	1098	719	964	1204	831	614	217	599	561	488	433	265	365	218
ACOT9	2860	2214	2223	2368	2022	2068	2840	2145	1917	2569	1875	2579	2809	2476	2255	3057	2850	4191	2320	2325	3707	3287	1177	942	924	1184	1033	1203	1404	1244	2673	2240	3304	2346	2712	3119	2530	3041	2042	2228	3131	1791	3398	2672	2233	1464	1844	1634	1378
ACOX1	4867	9698	6894	2442	7437	1033	6339	4245	3754	4851	3908	4300	6427	4957	3490	7859	4725	4115	3711	3729	9221	10039	3176	3540	3071	4603	5499	3154	5301	5308	5343	4410	5208	7379	6580	4353	6532	1878	4641	3898	7967	0	1559	4549	4145	2995	7102	4341	3856
ACOX2	43	4	6	21	88	56	16	343	0	19	0	9	0	28	0	14	0	0	8	0	0	0	0	0	0	4	22	0	0	0	0	51	0	130	0	0	0	0	0	0	0	0	0	0	0	7	0	0	0
ACOX3	10	740	0	174	242	330	125	202	154	125	12	467	0	0	833	106	920	0	0	55	1368	15	54	85	11	205	68	310	225	169	0	0	6	0	51	418	0	4	203	0	24	0	661	244	0	33	345	76	91
ACOXL	114	68	102	38	93	30	106	83	49	124	55	80	58	19	25	60	109	38	40	77	214	150	200	116	124	140	98	81	203	74	31	56	43	73	172	148	94	120	110	87	168	63	167	158	77	113	193	81	110
ACP1	2241	1691	954	857	2204	1268	1923	484	1733	548	597	2030	558	919	1792	2498	1161	3452	1254	2455	1900	3504	801	241	0	633	367	240	686	387	656	1515	2940	0	1019	947	1753	1822	1106	2659	1078	0	722	2283	1129	794	558	499	480
ACP2	6651	8321	7686	1	8019	952	1535	364	1	1901	0	2423	4	99	23	61	24	0	0	54	79	4629	2338	2859	1407	2502	2793	2072	3636	3181	5379	550	12732	6730	6145	5786	4371	4372	66	105	6024	8	73	522	217	4069	3644	2953	4171
ACP4	0	0	0	0	0	0	0	0	0	0	0	0	49	39	0	56	0	0	0	37	0	0	0	39	4	0	0	0	0	0	0	0	0	0	0	0	0	0	0	0	0	0	0	0	0	0	0	0	0
ACP5	20574	30447	19981	17866	15136	22254	23690	16250	7752	9255	5918	1837	3565	3259	3021	3555	3718	5519	3118	7989	19092	15958	3651	3221	3469	4739	5800	8831	3422	3307	11763	11166	40127	23662	16751	22368	12104	11794	9581	14144	17134	12017	23587	18673	14587	16932	5753	4020	4410
ACP6	675	354	0	426	0	0	0	499	0	217	242	0	0	0	0	0	0	606	457	0	0	176	20	83	130	37	75	105	137	173	491	306	0	263	0	0	0	0	0	263	200	0	174	309	121	221	42	168	0
ACP7	0	0	0	0	0	0	0	0	0	0	0	0	0	0	0	0	0	0	0	0	0	0	0	0	0	0	0	0	0	0	0	0	0	0	0	0	0	0	0	0	0	0	0	0	0	0	0	0	0
ACPP	5	10	13	0	0	6	3	3	0	4	0	379	0	145	128	45	0	24	51	2	5	5	5	0	0	0	9	19	0	0	0	19	6	7	0	0	3	3	0	6	0	0	3	3	1	0	0	0	5
ACR	4	10	19	8	6	10	20	8	0	0	0	0	9	4	3	0	2	0	0	0	3	0	8	5	2	2	0	1	3	0	8	4	17	7	0	0	0	0	0	0	0	0	0	8	0	0	0	0	0
ACRBP	0	0	0	1	0	16	0	0	0	18	0	0	0	12	0	17	0	0	5	12	0	0	0	8	3	67	0	8	0	0	0	5	0	0	5	0	10	0	12	0	23	0	6	0	0	72	11	0	0
ACRV1	0	0	0	0	0	0	0	0	0	0	0	0	0	0	0	0	4	0	0	0	0	0	0	0	0	0	0	0	3	0	0	0	0	0	0	0	0	0	0	2	0	0	0	0	0	0	0	0	0
ACSBG1	0	0	0	0	0	0	0	0	0	0	0	0	0	0	0	0	0	0	0	0	0	0	0	0	0	0	0	0	0	0	0	0	0	0	0	0	0	0	0	0	0	0	0	0	0	0	0	0	0
ACSBG2	5	0	17	0	0	0	0	0	0	0	0	0	19	23	45	0	0	0	0	0	0	0	0	10	0	0	0	0	0	0	0	29	15	15	0	0	0	0	0	0	0	0	0	0	0	4	0	0	0
ACSF2	4881	4442	5793	0	3926	4045	6488	0	2667	3061	1903	2361	4075	3453	0	3353	3670	3247	0	2808	4096	5174	1594	2171	1674	1649	2067	1466	2047	1742	2753	1471	3753	3846	4310	4201	3110	3007	2354	2470	5050	2462	5699	2836	3232	2192	856	1515	913
ACSF3	530	386	0	0	0	12	0	0	19	0	242	930	6	0	0	84	0	0	2	1	123	289	99	233	164	150	0	83	23	75	0	0	169	0	232	0	658	0	0	7	790	0	148	435	0	216	237	154	85
ACSL1	0	0	0	0	1840	0	2567	0	0	0	0	0	0	1733	0	443	0	2372	0	0	0	0	1446	1538	1315	1428	1650	1108	1742	1297	0	0	0	0	0	0	0	1513	0	0	0	0	0	0	0	1131	1874	1965	1197
ACSL3	3930	3219	3217	0	3567	2895	4306	0	2261	2819	1619	5106	4636	4777	4611	4554	4330	277	2925	2476	4017	3450	1960	2044	1961	2744	2284	2001	1677	1796	0	2847	2869	0	2424	0	419	1950	0	1638	2985	1815	0	1707	0	1176	1868	1965	1814
ACSL4	9540	8784	7668	6151	8492	9878	12510	6074	5507	7083	4669	6591	5168	5161	5622	7536	6061	8408	5043	5265	10831	8917	4590	5062	4711	4663	4730	4138	6936	6462	11818	14885	9476	12117	6143	245	6680	6893	5641	6227	8788	5466	8199	5345	5257	3076	8667	7694	5131
ACSL5	3410	284	5520	717	6308	5173	8357	5402	126	5980	890	6881	1001	135	2290	2496	5101	7163	4870	1910	10589	8953	664	247	2429	3561	2524	2320	2529	24	12074	4089	9475	1310	92	10318	9055	10575	217	6687	10123	4285	9113	2837	1570	7433	8200	6740	4134
ACSL6	7	3597	4556	677	3186	2401	3474	25	12	19	36	0	0	0	0	85	0	0	92	0	1270	96	580	579	514	230	644	941	0	673	5362	2918	4708	4109	700	64	665	0	0	0	1427	96	1325	557	0	700	748	637	418
ACSM1	135	1573	2236	1661	37	2287	2424	1000	0	0	0	2	96	11	329	0	154	0	112	0	0	0	0	0	0	0	0	0	0	0	7	2611	1135	1689	0	0	0	0	0	0	0	0	62	203	0	0	0	0	0
ACSM2B	9	84	69	39	8	113	36	63	0	0	0	0	0	4	0	7	12	0	0	0	0	0	0	0	0	0	0	0	0	0	12	5	20	0	0	0	0	0	0	0	0	0	0	75	0	0	0	0	0
ACSM3	560	0	1579	1153	0	0	1344	210	0	0	0	0	0	191	0	52	0	0	22	19	0	0	0	0	0	0	0	0	0	0	59	88	236	733	0	0	0	0	0	0	0	0	0	0	0	0	25	6	0
ACSM4	0	0	8	0	0	0	0	0	0	21	0	0	33	0	0	0	0	0	0	0	0	12	5	15	16	17	0	0	0	0	0	0	0	0	11	8	15	0	0	11	17	0	11	0	0	17	0	0	0
ACSM5	0	145	133	29	7	0	0	0	0	0	0	0	0	0	4	0	0	4	0	0	0	0	0	0	0	0	1	0	0	0	0	119	0	48	0	0	0	0	0	0	0	0	0	0	0	0	0	0	0
ACSS1	5709	5113	4346	646	5183	3517	6415	3102	5458	6375	2966	4051	3546	3913	3780	4389	4716	3673	3703	5771	8815	9775	3019	2758	2494	3813	2706	3349	3166	4379	3638	2953	5411	2655	9679	7126	8203	10554	6404	5617	10773	6622	7378	8504	7142	7339	2978	5420	4554
ACSS2	130	215	228	79	169	173	319	122	83	74	94	109	257	96	92	172	197	212	93	97	398	174	175	224	157	221	113	145	147	93	159	134	294	133	353	81	51	121	18	10	143	179	248	149	26	1105	240	140	240
ACSS3	1411	1438	1469	1473	1155	1048	1347	1375	3528	8552	3208	3325	3185	1253	1622	113	1975	4808	0	4421	9334	6177	3169	3258	3440	2104	3516	3039	1618	2483	131	879	223	257	1953	2454	4215	2762	2905	2466	4772	0	4002	31	2567	2006	2354	1630	1804
ACTA1	0	0	0	0	0	0	0	0	0	0	0	0	0	0	0	1995	6731	0	0	0	0	0	0	0	0	0	0	0	0	0	0	0	0	0	0	0	0	0	0	0	0	0	0	0	0	0	0	0	0
ACTA2	20559	11933	22069	12812	15416	7695	22955	12532	1495	2666	1439	2035	1240	2084	1125	1697	1505	1937	865	908	3841	3677	2338	2561	1057	2948	2100	2488	4194	7257	8909	11165	33941	19415	5249	3274	4991	4366	3828	5048	3726	2768	8309	2794	2611	2346	4639	3611	2612
ACTB	268504	183792	208841	235133	193065	173763	266223	219308	196239	201323	213653	191532	199134	172167	199503	207730	199427	279079	171137	238547	424642	360490	170455	153737	142460	196405	193617	175489	184348	187591	165352	199809	367858	234517	385547	303402	285203	299808	254077	228822	394042	195284	372509	315829	223344	212298	234323	207911	135573
ACTBL2	3	4	1	1	2	1	4	2	5	6	6	5	7	6	3	3	2	2	1	2	6	5	1	0	0	1	1	1	0	0	3	3	2	2	6	3	4	6	3	4	4	2	5	5	5	1	0	1	0
ACTC1	0	0	0	0	0	0	0	0	0	0	0	0	0	0	0	284	1737	0	0	0	0	0	0	0	0	0	0	0	0	0	0	0	0	0	0	0	0	6	0	0	0	0	0	0	0	0	0	0	0
ACTG1	182648	113305	130807	156408	133673	95142	145940	139056	113789	123011	123898	122945	129178	114435	123330	135341	125066	126195	111994	134282	237565	92126	106837	97232	83929	121574	106166	88948	125592	109847	109714	104712	204733	117353	89511	76187	136976	164997	129492	128738	221184	104469	202520	170875	65282	88393	174619	147937	79282
ACTG2	1078	572	1051	817	2429	852	2743	1113	284	353	367	25	8	52	21	72	30	169	11	34	447	555	571	431	102	330	275	262	1074	3094	583	114	2782	418	1826	646	721	1041	707	2073	1098	406	1641	464	498	432	2153	885	447
ACTL6A	1595	1519	1307	1067	1510	1261	1510	1281	1044	2148	1525	2228	2275	2162	1949	2647	2307	2553	1831	1729	2727	2587	968	1145	1059	1297	1014	965	1399	1293	541	1108	1535	1378	1978	1825	1806	1898	1655	1612	2573	1037	2282	1511	1398	1068	1703	1590	1156
ACTL6B	0	0	0	0	0	0	0	0	0	0	0	0	0	0	0	0	0	0	0	0	0	0	0	0	0	0	0	0	0	0	0	0	0	0	0	0	0	0	0	0	3	0	0	0	0	0	0	4	0
ACTL7A	5	2	7	4	6	9	6	6	7	12	3	13	11	6	6	6	5	16	2	10	9	10	12	5	0	6	2	5	0	2	4	2	8	2	2	4	7	6	5	6	6	1	3	8	4	14	3	4	1
ACTL7B	2	0	5	2	4	0	2	3	0	3	0	2	2	3	4	1	2	5	4	2	8	8	9	0	2	10	2	2	0	0	4	2	3	1	9	5	4	6	6	3	10	2	0	3	0	2	2	3	4
ACTL8	0	0	0	3	0	4	2	0	11	15	6	10	14	4	7	5	3	15	7	10	38	21	10	0	18	8	25	10	5	8	0	0	0	0	8	7	8	11	9	0	6	5	10	0	0	5	5	0	0
ACTL9	0	0	0	0	0	2	2	0	0	0	0	0	0	0	0	0	2	0	0	0	0	2	0	0	0	3	2	0	0	0	0	0	0	0	0	0	0	0	0	0	0	0	0	1	0	0	2	0	0
ACTN1	11156	10350	9844	8993	10067	9256	10501	6526	6351	9697	6511	3596	3897	5346	4990	6236	5195	4166	2476	5551	13314	12911	7991	7996	3749	5967	8397	8164	5893	5472	8174	12137	12683	9738	8213	5696	8685	5402	3733	2701	11335	5243	7887	8214	7579	6145	6724	7576	6903
ACTN2	443	451	360	364	742	821	725	841	7	4	15	0	0	0	0	310	1509	19	18	0	15	0	7	0	6	0	6	6	0	13	129	87	456	133	27	0	6	0	0	0	0	13	14	16	21	0	0	0	0
ACTN3	43	37	24	30	33	28	31	31	180	129	111	172	197	169	133	206	307	140	101	127	217	274	90	88	48	134	123	117	76	65	23	20	61	38	167	126	154	201	123	103	169	129	246	248	182	112	116	153	57
ACTN4	16805	21926	15236	17742	17427	16479	10560	15574	6326	9107	6550	7809	7787	7675	6108	5296	8022	8116	8360	4978	9833	10368	5102	5317	5557	7508	6147	7573	8074	4505	16258	23052	26596	21382	12541	5510	9221	4855	6381	5455	6922	3627	11735	12324	6051	7236	11924	11380	6721
ACTR10	3788	2421	3951	2222	2472	3536	3887	3392	2033	2028	1409	2009	1948	1702	1418	2193	1888	3799	1707	1325	2856	1669	1048	1218	794	1036	1159	607	987	1249	995	2245	3315	3023	2299	2184	1679	1694	1622	2869	2962	1758	955	1893	1708	1535	1653	1347	1173
ACTR1A	9171	8271	7276	7399	8265	8306	9349	7017	6200	7606	5835	7785	7597	7320	7339	8863	8550	7866	7189	6806	11668	11489	4919	5115	4174	5478	4774	4387	6292	5727	6807	7533	10443	8467	9232	10243	9552	8972	7234	7001	9739	5439	11009	8265	6279	5631	6888	6140	4919
ACTR1B	2498	1409	2230	2031	2132	1105	2772	1478	169	35	1252	1006	1344	40	1564	1613	1212	2017	45	1624	1844	1407	732	968	985	756	968	421	933	534	15	1344	1816	1505	1642	1147	91	1633	25	1491	896	35	1144	973	1492	877	1090	911	770
ACTR2	21490	18799	16396	16219	18721	17949	22293	17257	29224	33729	28931	39095	41902	33887	39518	47155	46036	52771	34735	26617	42369	44205	23160	24953	21137	29540	22243	18980	20583	20387	11915	14603	21997	18298	26547	14292	23472	21938	20700	18273	32526	21519	33858	23229	21276	13771	25676	20767	16836
ACTR3	18688	14038	16227	14951	16113	15629	20715	16263	30858	29877	29757	28956	40547	33429	32922	41758	37630	34661	29053	32105	54456	47191	19865	20768	13929	24741	21559	10882	20325	20425	13163	17530	24093	20064	33750	26315	30353	32657	28138	19407	45574	25593	40262	29597	26289	16445	27131	22170	10335
ACTR3B	550	958	1148	1573	1756	1001	1672	2371	1365	1256	1032	1126	1462	972	1128	916	1162	795	13	211	2463	1374	1260	721	1111	1081	1021	947	506	727	1010	1260	15	1434	173	1040	906	1176	958	961	1252	790	1171	1062	1235	831	790	428	556
ACTR5	803	0	0	0	847	0	388	0	621	1372	571	760	0	865	903	938	572	996	363	0	1041	1471	66	369	270	490	671	247	659	398	0	0	0	475	1034	0	525	327	424	472	992	539	788	949	326	430	687	276	401
ACTR6	1494	1241	1180	777	1008	1277	1353	1213	1107	1228	1220	1589	1430	1526	1625	1748	1307	2314	1528	1093	2697	1917	784	899	773	1241	688	754	892	602	845	1368	1356	1079	1491	2125	1699	1881	1289	2052	2003	1365	1208	1234	1220	807	1394	1047	920
ACTR8	697	622	673	756	384	811	584	413	514	716	902	818	775	280	462	0	1155	828	456	327	922	519	438	210	305	385	372	96	399	347	763	459	526	436	1183	1142	384	1128	531	757	1021	761	579	303	510	261	342	567	144
ACTRT2	0	0	0	0	0	0	0	0	0	0	0	0	0	0	0	0	0	0	0	0	0	0	0	0	0	0	0	0	0	0	0	0	0	0	0	0	0	0	0	0	0	0	0	0	0	0	0	0	0
ACTRT3	189	160	198	98	157	94	149	172	139	118	41	135	215	172	109	121	157	225	155	88	176	229	100	65	84	68	88	69	92	69	155	188	271	210	250	0	48	127	154	104	222	123	270	134	143	66	110	51	33
ACVR1	4570	3928	135	3310	3912	3790	3591	2917	812	869	644	983	964	1074	908	818	897	866	685	790	1614	1437	1246	1696	1154	1166	1390	1490	1077	1121	2122	2187	3699	2388	1008	633	1055	991	684	786	1047	1069	1748	1313	1323	713	1263	1033	993
ACVR1B	7	33	11	6	17	123	20	6	681	65	869	16	0	10	27	81	27	93	36	9	11	0	1380	1197	1076	1128	1111	856	956	1313	0	3968	164	16	816	13	28	2	0	0	152	0	1602	0	96	965	1188	1024	1014
ACVR1C	22	18	0	0	18	24	14	0	0	0	0	0	0	0	0	0	0	0	0	0	10	0	6	5	0	0	0	0	0	0	0	0	0	0	0	0	0	0	0	0	0	0	0	0	0	6	0	0	0
ACVR2A	263	337	113	73	348	287	193	129	99	50	39	142	128	67	134	82	82	0	88	43	80	145	114	175	49	53	105	145	106	36	50	265	192	32	0	0	59	0	0	42	0	34	45	52	47	38	146	26	77
ACVR2B	1427	1643	1191	1915	1657	1556	1595	1971	168	295	0	462	357	392	415	0	350	317	0	164	366	459	409	663	15	359	402	331	12	12	1155	1436	1189	1181	255	80	261	0	198	0	234	251	261	260	185	111	283	15	132
ACVRL1	673	1160	464	824	670	10757	1139	949	28	57	31	0	2	8	4	16	0	0	7	55	108	68	1834	1770	1461	1435	2327	2113	2630	2516	455	8517	775	836	112	42	219	68	48	114	144	47	93	94	63	2723	2551	2050	2138
ACY1	0	0	299	3	87	0	326	0	0	0	0	0	0	24	8	6	220	706	0	0	32	0	0	0	0	152	49	4	5	12	655	23	728	60	59	0	1	0	0	2	0	0	1	0	0	128	86	92	21
ACYP1	433	408	386	356	479	425	373	383	385	546	261	562	654	379	495	656	356	658	588	398	786	587	215	273	296	357	256	275	420	387	406	304	495	430	360	802	452	658	514	592	391	277	573	494	343	320	443	464	320
ACYP2	84	155	154	157	33	183	4	160	85	81	68	39	128	68	9	59	114	109	68	60	157	93	47	53	32	41	39	21	46	51	16	135	232	170	14	29	10	23	22	97	14	122	159	4	102	41	31	25	39
ADA	27364	10630	9470	12500	20853	10928	19774	12417	1845	2759	2287	3322	1334	1361	1881	3850	2465	2753	2494	2722	11546	6096	2122	2364	2211	2864	2583	3599	4644	4277	3944	2878	26345	9423	6856	10663	4281	7373	4657	13160	16411	5688	10842	4698	4626	14240	6500	5896	5054
ADA2	928	1008	521	0	573	492	197	0	244	344	147	310	975	226	158	390	456	248	211	427	323	317	99	219	264	292	220	172	299	159	128	0	715	601	453	414	230	510	402	509	329	706	447	655	279	256	148	68	149
ADAD1	0	0	0	0	1	0	0	5	0	0	0	0	0	0	2	6	0	3	4	0	6	4	0	3	0	0	6	0	0	0	0	0	0	0	5	0	2	3	3	2	0	0	0	0	0	0	0	0	0
ADAD2	0	0	0	0	0	0	0	0	0	2	0	0	0	0	0	0	0	0	0	0	0	0	0	0	0	0	0	0	0	0	0	0	0	0	0	0	0	0	0	0	0	0	0	0	0	0	0	0	0
ADAL	268	453	162	132	138	201	121	178	292	341	225	354	0	287	194	11	266	255	224	258	519	473	287	255	261	306	268	241	158	134	90	209	168	155	226	144	268	211	164	208	287	248	259	185	170	132	211	153	203
ADAM10	8993	4465	1638	0	8806	6438	1757	717	8233	8483	485	5133	795	6184	5620	9042	7342	4225	5234	7051	5043	12471	6670	2307	276	810	791	743	4177	1993	4670	5941	268	6457	4679	772	8800	7641	4677	6088	7127	6922	10594	1859	7047	3151	591	1611	1766
ADAM11	168	206	52	368	218	0	39	505	314	116	308	559	715	310	549	283	266	0	288	83	0	829	153	162	240	284	279	242	186	99	120	43	55	351	444	298	217	0	230	263	779	418	682	419	258	488	0	393	288
ADAM12	0	0	0	0	0	0	0	0	28	197	127	248	131	119	104	17	132	16	115	70	33	48	12	470	431	303	401	411	590	569	0	0	0	0	83	22	210	64	81	64	29	42	40	21	129	9	1092	539	383
ADAM15	447	956	1312	15	1691	1320	1115	1282	5	0	14	10	8	1	15	0	0	0	417	33	576	577	252	246	22	362	362	386	357	482	32	2009	19	101	245	540	0	635	9	8	808	475	654	0	29	348	638	538	441
ADAM17	4644	4559	0	0	2364	3083	3305	0	1294	1720	545	1277	1607	1206	672	3420	1437	134	2171	2657	1704	2573	1032	652	1204	768	1272	1318	931	633	2	6719	0	3916	0	0	956	0	1305	591	930	1588	2141	2871	2215	1723	693	979	1103
ADAM18	0	0	0	0	0	0	0	0	0	0	0	0	0	0	0	0	0	0	0	0	0	0	0	0	0	1	0	0	0	0	0	0	0	0	0	0	0	0	0	0	0	0	0	0	0	0	0	0	0
ADAM19	0	26	25	9	31	27	0	8	4417	1689	69	5259	3712	2880	1016	4709	4562	4	1102	4385	1721	1637	5379	5607	3223	4322	3318	3139	2615	3393	0	24	0	17	1368	0	7747	1338	2038	33	4305	1001	5990	2215	1190	3670	3122	3555	4608
ADAM1A	15	20	15	16	33	24	8	19	10	10	7	19	18	10	6	18	13	5	12	9	10	11	5	5	4	6	5	5	3	6	10	12	8	11	7	9	14	9	6	13	7	5	7	11	7	5	4	5	5
ADAM1B	8	12	17	19	24	20	6	16	6	8	3	14	12	5	7	9	10	4	7	7	7	7	4	7	2	6	5	5	3	2	6	12	7	7	5	3	7	5	3	4	3	3	8	4	6	3	4	4	2
ADAM2	0	0	0	0	0	0	0	0	0	0	0	0	0	0	0	0	0	0	0	0	0	0	0	0	0	0	0	0	0	0	0	0	0	0	0	0	0	0	0	0	0	0	0	0	0	0	0	0	0
ADAM20	139	128	128	129	111	112	175	153	148	172	97	113	124	78	84	150	94	122	99	84	186	179	47	86	66	49	75	38	57	39	110	149	113	141	137	88	120	58	101	100	162	97	110	115	103	78	47	41	43
ADAM21	9	15	25	35	0	33	22	25	16	56	38	32	21	36	41	20	36	22	25	12	43	44	22	19	11	4	17	14	19	7	17	28	11	25	14	6	12	17	14	15	33	10	33	8	9	12	18	14	15
ADAM22	34	31	43	150	130	82	157	56	60	122	72	0	33	13	34	25	6	2	11	0	104	54	98	138	104	21	47	101	27	159	12	3	43	105	14	9	31	15	25	24	21	20	90	8	8	5	92	52	90
ADAM23	7	25	41	19	37	28	42	41	601	661	317	404	589	241	315	405	299	320	238	380	707	828	839	683	522	525	712	782	343	520	25	3	50	22	303	240	243	380	176	220	294	370	634	681	471	118	344	407	340
ADAM29	0	0	0	0	0	0	0	0	0	0	0	0	0	0	0	0	0	0	0	0	0	0	0	0	0	0	0	0	0	0	0	0	0	0	0	0	0	0	0	0	0	0	0	0	0	2	0	0	0
ADAM32	4	11	9	15	11	15	4	12	15	3	25	12	48	5	15	16	18	9	19	11	6	27	31	34	26	22	30	9	9	13	11	6	10	11	9	8	1	13	13	10	38	15	11	32	23	10	15	0	27
ADAM33	0	815	0	0	0	0	0	1	0	0	0	0	0	0	0	0	0	0	0	0	0	0	0	0	0	0	0	0	0	0	0	0	1	0	0	0	0	0	0	0	0	0	0	0	0	0	0	0	0
ADAM3A	0	0	0	0	0	0	0	0	0	0	0	0	0	0	0	0	0	0	0	0	0	0	0	0	0	0	0	0	0	0	0	0	0	0	0	0	0	0	0	0	0	0	0	0	0	0	0	0	0
ADAM7	0	2	0	8	0	6	8	0	0	0	0	8	0	0	0	0	0	0	0	0	5	4	14	0	0	0	0	0	0	0	10	10	0	0	0	0	0	0	5	0	0	0	0	0	0	2	0	0	0
ADAM8	6	12	29	18	12	12	34	48	0	61	158	343	641	114	25	356	22	141	796	360	554	82	39	14	6	2	163	75	8	79	32	237	19	707	416	335	460	1370	18	31	372	627	580	578	172	235	224	67	35
ADAM9	4822	4859	4018	3287	4321	4676	4441	3641	3602	2899	3524	5414	4740	3617	4016	4386	4788	4953	3496	3145	5052	5140	359	664	3202	2954	3507	2556	2267	2837	4047	5282	4395	4152	3247	1905	3135	2961	2459	2676	3774	3555	4766	3375	3002	1793	2842	2610	2333
ADAMDEC1	900	801	1610	1102	956	1505	1360	897	870	1606	799	1646	1258	1519	1484	562	722	1012	402	1044	2071	955	1643	735	761	711	663	236	471	538	1874	1837	1234	1330	1656	85	985	486	792	1552	1560	834	1245	696	669	456	522	248	383
ADAMTS1	15085	8290	3903	0	12930	15224	3084	947	10	0	0	0	0	0	227	602	0	0	0	0	0	0	564	506	137	0	0	641	1183	1381	1993	2654	0	0	580	0	594	0	453	0	555	0	682	0	152	526	995	757	612
ADAMTS10	64	11	102	89	20	12	44	16	23	18	37	60	25	37	41	10	26	41	94	33	50	96	58	18	62	38	38	26	8	32	0	33	32	74	32	20	34	19	7	64	37	33	13	73	37	1925	27	31	16
ADAMTS12	0	10	0	0	0	0	0	0	0	0	0	0	0	0	0	0	0	0	0	0	0	0	0	0	0	0	0	0	0	0	0	0	0	0	0	82	0	0	0	0	0	0	0	0	0	0	0	0	0
ADAMTS13	1274	1632	586	1543	1245	1953	1628	1880	0	0	0	15	20	10	0	10	3	10	4	0	11	0	3	0	0	0	5	0	0	0	270	371	980	935	0	7	0	0	0	2	4	5	0	0	0	0	0	0	0
ADAMTS14	671	481	806	817	533	517	768	336	145	153	115	142	107	107	132	106	145	117	85	170	381	394	205	175	105	204	160	152	130	159	282	220	628	256	242	231	224	182	102	142	245	0	359	215	139	155	154	147	147
ADAMTS15	508	695	865	660	625	1302	1587	835	50	25	26	21	22	35	28	50	87	92	92	37	37	34	64	40	41	59	36	13	45	76	376	550	501	475	136	18	135	72	94	68	93	33	179	0	46	52	78	93	33
ADAMTS16	9	7	0	14	17	5	8	7	11	5	0	5	0	4	0	0	7	4	0	10	15	7	0	6	0	6	0	5	0	0	3	0	4	2	16	6	0	4	8	6	24	8	77	31	29	22	9	11	5
ADAMTS17	611	308	678	444	231	357	701	438	90	96	104	196	236	226	170	124	117	121	117	147	293	284	318	306	253	272	327	199	79	142	157	125	540	225	131	63	88	110	70	85	140	199	243	251	216	57	171	127	85
ADAMTS18	11	12	8	21	20	15	13	7	8	24	11	36	17	14	11	23	19	28	11	17	11	12	10	22	9	10	20	0	8	18	6	0	0	9	9	5	0	12	0	4	7	12	17	6	4	8	34	22	6
ADAMTS19	0	0	6	12	11	0	0	7	0	0	0	0	4	0	0	0	0	0	7	0	0	0	0	2	0	0	0	0	0	0	0	0	4	0	2	2	0	0	0	0	0	0	0	0	0	4	0	0	0
ADAMTS2	0	0	0	0	0	1332	0	0	0	0	0	0	0	0	0	0	0	0	0	0	730	0	0	0	0	0	0	0	0	0	0	0	0	0	76	0	667	0	498	455	0	0	1163	712	0	0	0	0	0
ADAMTS20	20	29	23	27	20	4	8	11	146	49	60	20	14	20	7	25	13	2	24	85	91	88	130	110	89	112	128	63	49	143	3	27	16	17	56	13	37	32	27	35	29	89	140	71	90	8	71	71	38
ADAMTS3	250	264	252	321	223	285	287	249	76	59	69	109	90	112	60	90	98	178	100	45	144	117	91	62	74	119	99	89	168	169	250	540	243	277	121	76	204	151	135	88	96	127	129	114	102	36	194	100	92
ADAMTS4	216	171	162	282	607	284	260	340	116	115	98	110	90	104	105	337	161	445	179	89	245	226	91	128	112	140	216	116	430	411	836	4177	385	752	418	170	1115	409	531	336	279	132	373	215	165	202	257	391	307
ADAMTS5	357	200	207	211	335	6	322	314	111	402	509	128	69	406	401	1055	642	84	97	62	1025	893	519	853	41	619	496	55	1233	1775	154	298	223	330	124	910	2048	171	1564	97	1397	36	44	59	70	592	1537	1204	886
ADAMTS6	0	0	178	0	129	44	6	0	0	24	0	0	4	0	7	0	2	2	7	161	132	0	38	68	0	2	4	72	0	0	0	0	0	0	0	0	425	0	0	2	141	0	5	0	0	36	0	0	0
ADAMTS7	18	0	0	0	0	250	0	0	0	0	0	0	0	0	0	0	0	0	0	0	0	0	0	13	0	0	0	1	0	33	0	14	13	23	0	0	41	13	0	0	0	0	0	0	0	14	0	0	0
ADAMTS8	210	245	432	138	203	163	253	381	20	0	0	11	15	0	14	20	0	0	9	0	15	20	6	11	5	10	13	8	31	27	109	145	193	105	0	0	25	40	0	14	15	0	13	9	0	10	7	19	40
ADAMTS9	1604	1665	1569	1549	2176	1892	2425	1996	150	373	125	140	140	207	109	256	192	214	127	100	314	220	168	267	159	227	249	247	637	475	623	4958	1286	863	212	167	987	283	294	154	290	183	286	198	263	138	822	511	322
ADAMTSL1	14	28	46	16	30	15	49	10	231	318	172	195	237	198	196	166	123	165	126	158	343	517	522	561	562	475	638	530	401	559	27	18	18	30	353	132	284	258	208	277	314	306	425	410	294	218	523	379	335
ADAMTSL2	32	56	0	106	487	0	0	0	41	14	46	14	24	82	13	9	105	30	71	18	255	125	0	3	2	17	83	37	1	0	37	0	536	0	115	17	157	114	0	26	79	0	210	146	29	103	2	7	0
ADAMTSL3	551	579	335	475	478	596	538	341	86	185	27	0	208	148	148	97	69	112	76	123	281	172	156	783	196	245	522	201	6	127	301	0	506	358	103	46	45	83	18	51	116	105	287	147	114	120	272	127	162
ADAMTSL4	0	0	0	0	0	0	0	0	0	0	0	0	0	0	0	0	179	0	0	0	0	0	0	0	0	494	0	253	0	593	0	1526	0	0	1553	0	342	0	0	0	424	0	0	0	0	1008	0	0	0
ADAMTSL5	86	132	13	0	0	15	448	16	0	14	28	8	3	18	7	290	230	0	108	128	7	386	317	6	0	153	34	28	1	34	37	23	16	18	0	4	0	0	1	0	0	0	7	0	188	108	10	5	2
ADAP1	757	185	519	1501	785	731	705	245	719	278	90	1237	432	818	863	717	868	466	769	501	1078	1372	269	92	353	364	644	658	338	414	1373	962	990	1930	1042	2042	1596	1480	1131	1054	1414	563	316	1457	987	745	1020	883	293
ADAP2	0	262	0	27	77	30	83	8	0	0	0	0	120	42	0	0	0	0	0	0	266	192	114	22	29	18	60	107	16	7	0	113	0	0	62	59	0	0	69	0	0	0	0	22	0	14	8	144	20
ADAR	5481	1611	478	0	7631	930	3792	575	9581	3899	10566	5215	3815	6286	4464	1765	3906	4316	6887	9615	25247	517	6113	2171	1043	3724	628	554	1396	1978	22341	3694	179	19805	16086	62	27832	2829	13423	8989	8662	7715	14089	5505	29	13146	4789	9117	2058
ADARB1	0	182	0	848	4	0	0	0	0	0	0	0	0	0	0	0	0	0	0	0	318	0	0	0	0	74	11	140	10	0	0	0	0	0	0	0	0	0	0	0	0	0	0	0	0	0	239	0	0
ADARB2	0	0	12	0	10	0	0	0	0	0	0	0	0	0	0	0	0	0	0	0	6	0	0	0	0	0	0	3	0	0	0	22	0	0	2	0	10	3	0	0	0	2	0	0	0	0	0	0	0
ADAT1	276	473	272	168	270	290	302	300	1188	835	585	851	469	346	760	1046	626	492	521	582	570	1666	1169	850	773	952	759	581	1014	418	149	589	253	502	562	378	1205	478	306	398	460	290	444	1080	235	276	458	572	528
ADAT2	61	0	239	130	98	0	0	76	361	260	166	161	334	411	0	251	302	272	317	221	325	111	85	217	28	34	71	129	88	59	0	145	146	251	533	0	192	107	306	0	388	50	375	375	106	133	65	44	122
ADCK1	148	279	0	156	203	54	123	197	392	0	219	31	97	37	177	191	251	309	76	273	0	862	222	204	249	292	216	282	292	248	183	47	68	117	243	840	74	561	454	76	360	53	810	463	204	408	424	377	264
ADCK2	860	765	0	0	100	83	1034	713	459	0	536	587	560	728	0	433	22	0	621	493	1385	666	42	568	0	285	559	111	474	41	763	0	1158	250	514	517	634	764	196	111	485	47	1393	1022	720	483	235	390	173
ADCK5	51	124	26	342	6	384	463	614	53	288	268	305	339	53	323	256	276	551	471	608	904	637	77	32	142	152	189	222	79	40	61	247	532	462	806	1025	943	607	624	712	1392	320	741	516	644	887	170	125	67
ADCY1	0	0	0	0	0	0	0	0	0	0	0	0	0	2	2	0	0	0	0	0	2	0	3	0	5	3	7	3	4	7	0	0	0	0	0	2	3	0	0	0	0	0	0	0	0	1	0	3	0
ADCY10	0	32	12	40	24	30	15	24	0	13	0	0	0	0	0	27	20	11	5	0	8	27	16	13	0	0	11	0	7	0	0	37	0	30	22	0	18	0	13	10	0	0	9	9	10	9	10	0	4
ADCY2	123	175	189	193	108	166	161	129	207	122	179	259	352	314	337	277	360	267	255	221	478	415	238	182	85	165	365	114	97	114	83	100	184	84	204	87	386	211	186	133	252	143	135	260	181	81	141	71	80
ADCY3	344	418	204	297	605	422	424	436	358	304	270	327	310	285	234	370	366	274	219	300	478	644	511	548	388	414	478	297	355	377	244	260	360	194	593	217	621	308	236	373	572	323	665	437	352	274	438	385	284
ADCY4	0	221	0	190	253	0	0	0	0	0	0	0	0	0	0	0	0	0	0	0	0	0	544	590	0	514	117	131	192	171	0	0	0	0	0	0	0	0	0	0	0	0	0	0	0	120	53	79	93
ADCY5	302	416	315	427	348	431	488	411	86	131	59	67	56	39	48	37	32	46	27	123	236	227	125	100	109	137	178	114	51	99	123	141	199	133	185	78	138	111	107	124	183	111	258	183	138	87	79	68	63
ADCY6	322	3750	591	2914	3551	91	3751	260	17	12	22	1409	75	33	112	31	51	18	11	1640	2107	2404	2931	2326	252	673	1674	1039	1177	1924	121	107	330	2706	67	0	1868	202	18	70	649	42	2356	2763	77	751	1295	1297	1953
ADCY7	2167	6511	405	2614	1395	1460	4612	203	1391	268	810	528	4590	1631	4145	2473	2013	1032	840	383	596	889	2083	5378	1265	2666	2966	298	758	2319	0	8467	2763	455	10083	0	4908	925	1813	5158	11498	8767	3551	2912	917	3559	930	531	985
ADCY8	18	0	0	22	16	14	0	0	16	11	0	11	20	71	0	17	0	16	6	29	9	32	17	32	14	10	24	23	10	13	12	0	0	27	44	0	21	10	22	8	40	20	13	0	21	10	16	0	14
ADCY9	2666	2916	2435	2483	2702	2745	2970	2455	559	610	464	384	436	492	454	451	403	322	346	660	1116	1139	106	696	559	627	770	827	182	660	1587	1018	3660	2229	727	456	970	593	491	592	818	619	1139	847	557	453	893	666	477
ADCYAP1	0	0	0	0	0	0	0	0	0	0	0	5	8	0	0	0	0	0	0	0	0	0	0	0	0	0	0	0	0	0	0	0	0	0	0	0	0	0	0	0	0	0	0	0	0	0	0	0	0
ADCYAP1R1	37	0	48	1	51	15	99	1375	688	745	472	171	39	0	0	9	0	0	0	108	2433	892	1743	1844	1224	21	2026	1211	1	8	0	0	0	39	0	0	28	0	0	0	530	0	0	89	0	0	1050	863	1072
ADD1	2772	1567	4045	4746	1679	3511	4387	4331	2992	4096	2736	3631	2446	3229	2681	1268	2043	4754	2002	400	2017	1859	3236	1464	348	2806	1948	1577	1656	2655	485	2625	5721	4818	1195	200	497	1069	840	545	2848	960	1633	1910	1173	1942	340	3184	2502
ADD2	10	27	27	22	23	24	23	14	37	27	26	39	39	37	16	43	29	23	13	22	70	57	48	113	33	42	70	20	136	123	12	13	24	8	48	41	34	29	43	39	38	22	47	39	56	38	92	143	80
ADD3	4344	4569	3507	3024	4645	3739	4338	4880	14238	23440	7453	4152	7979	4887	5296	6392	5296	9831	4389	7368	16538	10917	7892	12014	9226	8405	10726	7596	5655	8965	0	3397	3789	2892	7985	18	6106	6419	8838	6445	10004	6979	9223	5240	7212	4136	13298	8245	5864
ADGB	653	661	879	470	591	506	593	243	82	61	48	354	371	361	730	74	101	53	66	51	86	90	45	52	56	82	64	68	67	61	471	734	580	290	66	39	39	45	56	53	71	55	80	59	62	27	70	48	49
ADGRA1	49	26	39	77	70	23	48	90	39	44	81	23	21	46	47	54	14	48	15	41	114	169	24	17	23	33	65	44	11	33	64	84	29	29	153	93	138	44	55	65	175	87	132	133	141	71	14	23	0
ADGRA2	3721	4011	2632	2041	3493	3886	85	0	0	203	0	0	0	0	0	0	0	0	161	560	448	227	59	0	358	0	1138	879	325	0	63	1857	0	173	70	192	122	88	310	56	0	74	1038	27	25	28	215	571	9
ADGRA3	874	1158	1188	797	0	1223	0	800	39	14	0	694	180	295	696	81	39	716	448	58	57	701	574	555	196	16	0	0	295	221	0	41	13	751	0	0	11	0	0	421	81	238	0	14	0	92	28	326	0
ADGRB1	178	164	72	120	317	329	385	261	0	21	0	0	8	0	13	0	9	7	0	16	17	22	0	0	4	0	12	17	0	6	40	53	137	48	24	31	26	0	13	14	34	6	26	22	20	18	6	6	11
ADGRB2	15	16	21	29	21	22	17	19	42	34	42	47	101	70	69	34	41	49	26	51	107	91	45	54	26	46	82	33	19	32	26	27	23	11	47	39	34	63	30	32	79	93	151	116	86	30	20	33	0
ADGRB3	0	0	2	2	0	0	0	0	6	0	2	14	15	13	19	23	2	24	0	24	8	19	46	19	29	19	29	0	9	8	6	0	0	3	0	9	3	14	5	10	8	7	6	20	6	2	11	4	2
ADGRD1	189	159	107	186	264	291	200	320	314	286	255	280	399	376	370	371	344	200	277	304	469	597	467	386	326	368	401	300	461	573	149	104	282	213	587	187	553	436	377	329	457	322	657	473	333	259	470	308	202
ADGRD2	7	0	0	0	0	0	0	0	0	0	0	0	0	0	0	0	0	0	0	0	0	0	0	0	0	0	0	0	0	0	0	0	0	1	0	0	0	0	0	0	0	0	0	0	0	0	0	0	0
ADGRE3	508	409	501	633	484	323	664	826	43	23	23	58	15	67	19	31	67	92	118	27	41	48	32	27	31	34	27	19	47	49	477	1090	395	619	84	122	144	20	82	64	129	43	93	36	84	71	26	25	15
ADGRE5	65617	48956	25991	33732	63529	79353	40151	32906	11989	14513	1979	2393	5142	7157	6151	881	5390	1826	4346	1716	23597	13495	8436	5342	7058	7239	6779	8491	6100	5223	5151	34571	65278	18914	17772	6110	20990	12404	7398	15555	12685	5917	13478	15177	11634	12562	6679	9341	4674
ADGRF1	30	59	23	51	48	60	21	49	66	110	18	605	503	226	370	74	125	66	116	48	48	72	51	55	47	79	75	53	53	45	96	95	53	76	59	42	70	75	58	48	47	39	63	51	43	32	62	43	30
ADGRF2	0	4	0	8	6	0	4	7	59	19	32	26	22	27	36	46	91	36	59	44	61	96	46	100	128	81	125	161	152	100	16	19	7	11	172	30	140	95	30	115	150	122	83	151	36	55	87	206	156
ADGRF3	44	55	35	71	55	76	67	69	84	41	71	21	83	29	68	41	101	37	63	94	79	194	68	53	70	48	79	122	59	54	41	28	33	46	72	60	98	72	105	50	170	70	130	99	52	72	58	65	47
ADGRF4	0	0	0	0	0	0	0	0	0	0	0	0	27	6	9	249	0	114	465	0	0	0	0	0	0	0	0	0	0	0	6	31	0	8	4	0	0	0	0	0	2	0	2	3	0	0	0	0	0
ADGRF5	7983	3939	15016	0	2843	24485	1273	0	0	0	0	0	0	0	0	0	0	0	0	0	0	0	988	2114	808	1318	1442	2511	1232	3	0	25320	0	20582	0	0	0	0	0	0	0	0	0	0	0	637	1259	1393	1190
ADGRG1	1774	1834	1740	2262	1758	1751	2404	2231	327	271	509	1531	1300	1319	1420	1084	1197	875	1411	398	1114	1381	411	474	423	505	508	593	733	800	2679	4387	2238	3136	1411	903	1109	590	605	624	1070	669	1585	1043	786	642	882	649	576
ADGRG2	52	48	48	45	71	69	258	131	5	0	9	90	109	117	107	257	148	336	129	8	11	5	0	10	10	6	13	0	0	6	25	13	91	8	6	2	0	0	0	0	0	9	12	4	0	7	3	0	0
ADGRG3	0	0	0	0	0	0	0	8	0	0	1	0	0	0	0	0	0	0	0	0	0	0	0	0	81	28	66	67	0	0	0	0	0	0	0	0	0	100	0	0	0	0	0	0	0	0	0	157	75
ADGRG5	17	744	25	36	170	19	85	141	401	474	1044	1076	558	1258	1308	265	1057	1747	1112	984	1306	1183	662	270	203	540	728	532	231	261	0	38	7	36	1286	353	150	1544	818	583	673	1166	1391	158	940	626	565	310	155
ADGRG6	10773	8747	6959	6630	12758	11880	10276	9374	214	0	221	0	0	225	43	0	0	0	0	0	481	0	380	833	356	352	365	448	403	512	164	2287	7947	2703	282	0	335	0	211	0	261	238	16	0	0	152	534	272	309
ADGRG7	19	27	23	14	22	19	34	11	0	0	0	331	397	342	198	16	10	49	13	0	3	10	6	8	5	0	3	4	3	3	31	24	10	20	4	0	3	0	4	4	6	4	3	2	0	6	0	0	0
ADGRL1	0	0	0	0	0	29	0	0	0	0	0	33	513	0	0	0	0	0	115	0	0	0	1	0	0	0	1817	1908	0	0	0	0	0	0	0	0	0	0	0	22	0	35	0	0	0	48	0	1	0
ADGRL2	23	0	45	0	32	10	80	34	0	0	0	0	0	0	0	5	0	0	0	0	0	0	0	0	0	0	0	0	500	0	0	0	0	1470	0	0	0	0	22	0	0	0	0	39	0	0	0	0	0
ADGRL3	169	184	188	155	164	143	216	122	165	174	136	130	170	190	145	398	527	567	260	88	200	235	199	265	154	222	239	225	200	269	65	116	181	109	164	66	129	103	64	101	127	204	322	149	171	54	270	211	115
ADGRL4	4035	4349	3758	3286	3287	3405	3227	2863	0	165	133	175	153	217	115	223	252	265	188	136	275	363	0	344	275	236	285	442	201	330	1444	3719	3420	2813	374	125	217	243	187	225	306	474	565	320	362	159	321	227	178
ADGRV1	386	422	371	460	720	516	633	657	19	36	19	71	70	210	67	121	73	82	55	21	0	47	35	29	27	19	14	32	22	23	226	176	385	275	47	44	37	28	17	36	47	32	33	20	14	4	22	12	13
ADH1C	0	0	0	0	0	0	0	0	0	0	0	0	0	0	0	0	0	0	0	0	0	0	0	0	0	0	0	0	0	0	0	0	0	0	0	0	0	0	0	0	0	0	0	0	0	0	0	0	0
ADH4	0	0	0	0	0	0	0	0	0	0	0	0	0	0	0	6	0	0	0	0	0	0	0	0	0	0	0	0	0	0	0	0	0	0	0	0	0	0	0	0	0	0	0	61	0	0	0	0	0
ADH5	4617	1680	2325	2602	3407	1935	4951	2639	3474	3841	1410	3536	3709	4505	4157	4037	4480	4286	3394	3902	6776	5390	1851	1805	2095	2541	2072	1581	1932	2304	5742	3345	4270	3317	3559	6347	4895	5047	4569	2561	5144	3344	4786	3766	3267	2706	2419	2007	1846
ADH6	0	0	0	0	0	0	0	0	0	0	0	0	0	0	0	0	0	0	0	0	0	0	0	0	0	0	0	0	0	0	0	0	0	0	0	0	0	0	0	0	0	0	0	0	0	1	0	0	0
ADH7	0	0	0	0	0	0	0	0	0	0	0	0	0	0	0	0	0	0	0	0	0	0	0	0	0	0	0	0	0	0	0	0	0	0	0	0	0	0	0	0	0	0	0	0	0	0	0	0	0
ADHFE1	0	0	0	0	81	0	102	0	0	0	0	0	0	7	0	0	0	5	0	0	0	4	196	259	281	323	178	255	80	0	0	0	0	6	7	0	0	0	0	0	5	0	0	11	0	0	157	228	100
ADI1	2349	3742	2400	1896	2301	3329	3098	2541	818	338	820	1812	1336	1745	784	1521	1485	3467	731	642	1219	1090	526	227	295	291	529	225	563	448	3466	1568	4106	3026	1483	1570	1798	1404	1052	1617	2246	1085	1654	1414	886	1260	428	461	490
ADIG	0	0	2	0	0	5	0	0	0	2	2	0	0	14	4	6	5	0	2	41	5	2	0	0	5	0	0	0	0	7	0	0	0	0	5	12	0	15	0	12	13	0	26	33	0	6	0	0	0
ADIPOQ	6	0	4	0	2	64	15	0	24	34	3	22	12	378	33	16	10	81	0	1554	79	87	78	15	7	23	0	6	146	498	0	6	6	5	461	248	56	304	323	612	810	29	538	646	95	777	68	282	9
ADIPOR1	2575	2081	0	2085	2061	1365	0	2160	1719	0	1948	0	1465	1235	0	1351	0	1492	1767	0	2187	2318	1461	1062	807	1170	1304	1578	628	1471	1584	2961	2371	0	1703	1746	3365	3024	1867	1657	3091	0	2414	0	2255	2325	1742	1747	974
ADIPOR2	2796	2065	1653	1695	2326	2250	1676	1202	1276	932	1208	819	1235	1429	1094	1423	1358	1798	1192	1034	1583	991	907	614	649	803	1632	736	895	735	1371	2252	2353	1516	1535	2885	2049	1086	1001	1772	2755	1338	893	1041	330	1721	1176	788	720
ADIRF	2072	937	2212	883	419	1051	1947	1094	76	193	60	32	93	281	42	138	75	187	300	182	67	34	33	44	29	54	34	154	2	39	2612	74	1402	1466	78	171	41	71	41	82	143	164	275	209	80	120	35	57	10
ADK	1490	1421	1119	1248	1295	1291	1374	1337	1530	1672	1402	1822	2051	1723	1584	2406	1966	3135	1775	1512	2577	2071	794	971	804	1081	958	911	1759	1601	1267	774	1950	1283	2035	2691	1909	2324	1712	2159	2414	1356	2249	1560	1729	1190	2203	1862	1205
ADM	10072	6347	8141	7769	5858	4975	9008	10963	1514	1990	1120	2537	2150	1517	1174	1299	1370	2191	2134	1248	2511	2545	604	937	450	871	542	1650	529	641	12204	6697	10433	7375	2635	2767	2683	1750	1049	1602	1796	2084	2936	2846	2206	1578	1502	721	592
ADM2	0	6	0	0	9	5	38	61	239	528	521	496	992	730	749	760	955	984	606	386	582	476	496	8	22	678	329	364	16	0	134	0	67	122	423	498	359	137	95	319	97	485	520	215	308	187	210	66	9
ADM5	0	0	4	0	0	2	0	0	0	58	98	40	22	28	35	72	0	93	31	35	144	194	5	3	5	23	26	27	5	8	16	0	0	19	292	340	271	253	229	158	247	47	161	75	152	170	11	17	6
ADNCR	0	0	0	0	0	0	0	0	0	0	0	0	0	0	0	0	0	0	0	0	0	0	0	0	0	0	0	0	0	0	0	0	0	0	0	0	0	0	0	0	0	0	0	0	0	0	0	0	0
ADNP	0	0	0	0	0	0	891	0	0	0	283	151	0	0	343	0	0	0	123	0	1096	0	122	124	195	111	1378	52	121	276	0	0	0	391	0	0	246	0	1465	0	328	0	0	0	0	59	178	67	54
ADNP2	972	1281	0	0	0	0	1309	613	1720	2089	0	2255	1726	0	1876	2126	0	120	0	0	4794	3060	1512	1862	1354	2495	1740	1408	1354	108	0	0	0	0	0	0	1604	0	0	642	1978	0	1600	0	1235	1040	1654	1241	1241
ADO	3240	2864	2890	2438	2411	2740	3163	2565	2854	2808	2494	2515	2860	2499	2431	3122	3290	3698	2568	2769	4966	4294	1865	1953	1862	2026	2237	1777	1818	1861	2567	2765	3189	3016	2968	2337	2893	2604	2347	2611	3377	1926	3157	2214	2058	1505	2188	1855	1450
ADORA1	0	5	0	2	0	3	0	0	0	0	0	9	16	11	5	14	26	22	5	0	3	9	9	2	0	0	6	0	0	4	0	14	2	4	8	0	8	8	0	0	19	2	10	9	6	11	0	0	0
ADORA2A	351	129	0	334	464	32	560	98	261	264	477	455	28	0	321	524	397	773	198	414	1518	1023	0	36	19	311	313	391	2	193	0	71	114	7	1359	512	404	914	298	0	1155	647	864	498	355	720	102	79	122
ADORA2B	1046	792	461	0	701	438	899	0	347	1209	394	410	521	370	410	782	493	432	437	964	746	1218	156	284	135	121	282	145	116	168	1614	1755	1291	1178	996	1484	1238	1086	711	852	497	888	1171	0	918	194	404	312	152
ADORA3	1029	2272	1319	246	792	2612	1829	418	1130	1147	628	459	430	705	376	586	738	901	447	1271	2315	2101	897	1083	898	868	934	1163	275	488	244	83	340	518	1649	653	296	423	309	444	1495	2144	2825	2590	1751	926	556	505	567
ADPGK	4144	1816	3174	295	2384	3145	3581	2726	1316	1874	1152	1214	1153	1326	1154	1466	1089	1237	700	1095	3951	2989	1111	1278	848	864	1414	1321	1496	1504	2230	3709	6124	2666	3057	2869	2172	3361	129	2495	3531	1614	2518	2113	1384	2167	1473	1587	1500
ADPRH	751	969	849	0	1017	528	527	0	1837	0	2079	3647	3546	2626	2823	0	2883	2301	0	0	4253	3968	1409	1083	2107	1812	2098	1850	1083	1732	0	719	0	1068	1696	0	1231	0	763	1306	2802	1257	3607	2392	1574	168	792	1554	542
ADPRHL1	426	150	151	138	154	66	128	67	0	0	0	0	0	0	0	0	51	0	0	0	0	0	0	0	0	0	0	0	0	0	75	0	189	64	0	0	0	0	0	0	0	0	0	2	0	0	0	0	0
ADPRHL2	235	345	0	222	224	337	367	249	337	400	201	296	322	170	414	560	230	583	262	251	699	468	196	63	193	273	414	250	135	320	224	278	241	652	631	789	358	475	454	397	646	405	663	434	584	656	497	244	210
ADPRM	31	118	0	16	0	537	0	0	0	232	125	738	656	0	130	344	712	627	0	0	97	0	154	534	278	26	186	145	60	287	11	557	0	0	0	313	0	0	0	10	66	14	113	0	0	23	261	101	70
ADRA1A	131	154	211	38	167	15	95	18	21	29	0	0	16	10	0	0	29	0	0	10	0	0	0	75	86	0	50	109	82	0	0	65	0	1	0	0	0	11	0	0	0	0	0	18	0	0	215	141	0
ADRA1B	155	144	60	99	94	81	52	66	28	29	29	43	35	26	49	28	48	37	48	12	38	57	33	25	21	32	18	13	17	10	60	42	77	86	34	58	15	43	29	16	32	25	26	49	17	20	20	24	10
ADRA1D	4	11	5	4	9	9	8	0	27	14	11	0	6	0	9	17	27	16	14	4	24	24	13	30	26	13	20	30	4	23	0	17	0	10	19	8	9	8	14	8	13	15	38	33	32	11	16	19	4
ADRA2A	13	13	9	10	16	16	12	4	25	56	29	9	10	13	17	17	24	9	36	28	289	12	50	22	12	9	36	173	9	67	5	17	4	4	72	40	18	23	14	28	33	5	26	30	22	27	8	9	79
ADRA2B	75	154	28	24	103	131	62	15	26	19	6	6	6	7	7	6	7	3	6	13	24	26	8	15	13	12	46	11	8	9	53	71	4	107	21	2	8	10	15	9	9	17	45	18	19	12	16	15	8
ADRA2C	322	203	211	357	196	208	239	241	2	6	4	12	7	11	13	12	8	16	12	4	5	9	18	3	2	7	17	4	5	5	122	432	406	211	7	4	8	11	10	4	0	6	5	21	14	3	0	3	4
ADRB1	1	1	1	1	1	1	1	1	50	18	26	1	24	33	15	21	1	22	11	44	1	1	30	7	14	20	21	35	8	30	115	1	1	1	1	73	1	44	1	49	1	1	1	1	1	1	31	10	12
ADRB2	2313	2254	1573	1704	1459	2350	1595	1850	208	365	107	785	892	603	525	693	1040	729	1029	219	444	215	189	341	183	79	158	279	130	154	1255	1325	1910	1273	251	216	178	188	123	178	312	261	381	240	63	168	188	147	129
ADRB3	885	1415	661	793	598	902	651	762	0	0	0	0	0	0	0	0	0	0	0	0	0	0	0	13	0	14	22	44	0	0	1133	1033	3876	1343	0	0	0	0	0	0	0	0	0	0	50	135	0	45	34
ADRM1	2089	1924	0	1401	1665	1744	2302	1386	1482	247	1718	1956	2264	1956	2401	2333	2595	2790	1847	1736	160	2670	765	477	800	1123	1465	1177	929	1319	2831	2061	2511	705	2921	4979	3307	184	3268	2800	3382	1344	3370	2250	1805	2632	2036	2069	1170
ADSL	3170	1089	427	3146	580	1540	991	2052	3302	1577	1300	1590	2406	1417	1989	1544	1657	3086	416	1781	1775	3851	992	856	889	901	1397	1005	1504	1292	1745	948	830	1978	5226	2691	2547	2380	1526	1567	2420	1679	3587	2391	1735	1522	2198	2154	1170
ADSS	4470	4644	3946	2444	3367	4364	4959	2124	1976	2594	1818	2283	2229	2543	2397	3404	3465	3977	2453	2364	4557	4428	1992	1350	1279	1668	1737	1701	1735	1540	3590	4306	4650	2903	3244	2988	4018	2659	3032	2770	3300	2120	3159	2714	1530	2221	2414	1955	1232
ADSSL1	212	192	242	187	169	218	193	104	54	48	25	100	187	181	131	87	132	74	40	58	128	28	20	30	24	32	45	42	11	30	150	99	231	143	81	58	35	34	26	69	91	52	106	90	61	47	11	0	13
ADTRP	668	849	967	0	361	749	1247	717	0	0	0	0	0	0	0	0	0	5	9	111	0	0	161	470	155	176	167	59	136	113	0	0	50	633	0	0	0	0	0	0	217	0	106	0	0	96	163	21	347
AEBP1	2293	0	0	2580	0	0	0	0	1675	2338	0	1256	1326	1351	0	1348	0	0	0	1474	3944	2522	2090	2158	1738	2453	2752	4303	2492	2937	2591	0	0	3796	4886	0	5506	0	3549	3209	0	0	6711	4451	3399	3099	824	1519	2098
AEBP2	830	699	924	546	647	542	850	536	768	837	914	1072	877	662	1344	1617	1340	943	995	629	1553	1045	941	595	258	679	564	187	256	890	317	661	704	665	1270	372	979	721	860	978	1100	5	906	595	454	573	404	822	716
AEN	0	0	0	0	0	0	0	0	896	0	0	1094	0	0	1073	1399	1199	1392	0	853	2005	1818	691	589	584	901	278	635	1141	1074	0	2924	0	1477	0	1709	2392	1560	1785	1813	1864	0	1403	998	0	463	1151	1135	731
AES	15985	13626	12416	13072	12854	12624	13855	12863	10763	13272	8585	7335	7977	7737	6878	7933	8419	11665	5668	9458	15641	12753	6230	5264	4758	4979	8009	7054	3510	3155	8846	7673	15621	11884	10000	12981	9215	8505	8215	10005	12815	8427	14492	10844	10152	6380	5823	5068	3069
AFAP1	0	1110	1294	44	748	1166	1489	1095	554	1165	1425	1826	1990	1408	1877	1478	503	1067	1744	1124	2001	968	1747	110	0	1605	1969	1094	842	1455	580	1147	1380	900	76	0	1283	1179	813	28	1437	1075	1730	1794	1271	603	969	484	797
AFAP1L1	948	258	10	940	1590	1127	30	80	0	44	0	147	137	0	57	232	19	247	45	24	374	130	331	0	275	294	394	59	8	25	0	4	0	72	0	0	0	222	0	0	0	0	731	0	445	57	283	300	0
AFAP1L2	3905	3571	3065	546	2700	4481	4597	569	118	117	88	84	30	216	57	193	1506	64	213	30	202	171	1179	963	1102	121	1260	880	913	147	406	4729	425	4140	194	0	144	58	91	85	18	32	34	43	33	554	1201	901	601
AFDN	4999	290	6287	832	2702	1126	1375	6142	2581	1808	3477	828	522	64	2361	564	1037	3656	61	109	1803	6594	2341	2841	2228	2233	823	2116	1512	1646	3007	4857	9893	7054	56	2103	712	395	240	2003	1646	2272	2444	371	1330	68	2288	593	893
AFF1	493	6108	0	0	6922	7233	8407	7077	2857	3947	54	2496	1935	0	0	134	667	1413	249	2387	5860	5525	3753	4052	3135	3098	4699	3829	3227	2705	1917	8579	168	2591	2548	921	5041	2865	2624	2416	1250	1516	52	0	2542	1224	3890	3332	3104
AFF2	138	90	49	129	168	108	108	86	3237	3166	2603	5809	7198	4935	5404	5189	6067	4594	4124	2931	3511	4314	935	1061	1411	4008	1006	23	323	399	41	76	52	82	1192	731	730	1037	954	368	1072	886	2110	1317	960	542	447	298	324
AFF3	0	0	0	0	389	518	1218	0	18	27	12	405	15	0	44	11	0	0	1	0	140	13	196	3	128	233	52	270	11	240	0	20	0	0	275	0	13	8	0	0	52	0	20	0	3	5	291	64	509
AFF4	7505	8168	6436	5409	7925	7709	7477	5802	6632	8484	5027	6999	6120	5580	5652	7776	6634	6155	4852	4990	9540	9739	5167	5792	5973	5045	6128	5401	5833	5761	6218	8737	7418	6858	4330	2867	6363	4431	4493	4384	6721	4312	6250	3962	4082	2579	6870	5748	5487
AFG1L	0	0	0	0	0	0	0	0	372	137	0	168	0	0	0	55	0	0	0	0	26	60	162	14	84	81	166	195	0	41	0	0	0	0	0	0	283	0	0	0	148	0	0	0	0	62	54	0	200
AFG3L2	3708	1907	2948	2826	2788	2011	2559	0	3369	2452	2978	1762	3104	2996	1877	3868	2236	2851	2659	2120	6816	3088	169	1209	1208	2070	1198	201	2853	1773	3106	3159	3805	13	1827	3766	2757	3847	4197	4468	4089	1968	4187	1733	2836	3051	1976	2007	1344
AFM	0	0	0	0	0	0	0	0	0	0	0	0	0	0	0	0	0	0	0	0	0	0	0	0	0	0	0	0	0	0	0	0	0	0	0	0	0	0	0	0	0	0	0	60	0	0	0	0	0
AFMID	0	0	162	0	31	0	0	0	1	0	1	0	0	16	0	11	0	0	0	36	1	188	43	32	0	43	0	0	77	21	0	0	0	48	55	0	0	0	510	14	126	0	0	0	0	18	30	46	81
AFP	0	0	0	0	0	0	0	0	0	0	0	0	0	0	0	0	0	0	0	0	0	0	0	0	0	0	0	0	0	0	0	0	0	0	0	0	0	0	0	0	0	0	0	0	0	0	0	0	0
AFTPH	3106	4129	3577	0	1913	3616	0	3308	3387	3158	3781	4397	4255	2515	3901	2781	3076	5020	3515	2290	5642	4819	2517	2605	2285	2923	3186	1158	1223	2208	2872	3357	0	3482	0	645	3659	2358	140	1839	3404	1155	3788	3431	2964	1314	3196	1781	2169
AGA	1913	849	1504	886	1658	1068	1774	1252	462	687	240	420	340	0	324	337	448	758	396	508	1479	822	238	40	72	366	343	412	25	71	606	827	864	0	577	729	464	682	496	703	1038	575	1473	592	411	430	195	267	115
AGAP1	3013	1161	2670	2920	1010	218	2990	0	586	126	0	175	64	0	614	582	633	187	348	80	491	380	0	0	0	371	523	610	23	0	1698	1799	2531	2384	366	51	510	0	172	354	522	547	791	559	276	238	168	32	0
AGAP2	619	674	611	716	730	767	845	922	4707	2838	4307	3434	3232	3033	3418	4513	3855	4182	2856	1403	8213	8470	3967	3451	4031	4148	4274	1564	2587	1630	467	534	620	728	5851	4783	2456	4636	4176	4126	6670	3289	5644	5113	4068	3008	1569	1240	2519
AGAP3	1765	1133	283	1084	0	522	0	1375	93	4	341	0	0	0	0	996	0	0	0	181	317	963	416	0	0	0	0	386	0	111	3	1357	993	838	0	0	77	0	301	294	580	0	1679	1017	0	896	11	0	0
AGBL1	0	1	0	1	1	1	1	1	6	18	9	1	2	0	3	5	32	1	0	10	27	10	7	15	1	16	5	14	12	8	0	1	0	0	5	4	7	2	1	9	9	15	20	20	20	6	6	10	2
AGBL2	0	0	4	0	0	0	0	0	0	0	0	0	0	0	0	0	0	0	0	0	0	0	0	0	0	0	0	0	0	0	0	0	0	0	0	0	0	0	0	0	0	0	0	0	0	0	0	0	0
AGBL3	86	130	107	91	55	81	70	65	124	141	111	339	315	264	183	190	232	136	130	66	139	122	28	50	55	89	59	68	41	66	46	36	44	58	75	119	44	59	78	75	117	60	188	119	107	79	54	40	42
AGBL4	40	19	43	19	45	19	30	11	5	7	7	23	30	36	22	15	4	19	0	8	26	6	6	10	9	5	6	4	7	0	27	17	28	7	7	5	0	7	7	7	7	18	9	11	6	6	1	5	9
AGBL5	12	1068	948	49	0	931	894	34	178	0	10	71	353	27	84	366	15	233	338	13	523	19	280	415	33	26	508	558	359	88	118	200	0	0	382	94	0	340	414	63	707	201	106	58	0	336	14	153	48
AGER	74269	52626	59357	66575	46058	22691	50881	53783	1	0	0	0	1	1	0	0	0	0	0	0	0	1	4	1	0	0	0	1	0	0	28975	3758	71444	30528	0	1	2	0	2	1	3	0	0	0	0	2	1	0	2
AGFG1	0	2279	3203	3086	2152	3079	0	1457	3564	3243	5714	4182	5437	3087	4053	4826	3090	5037	3390	2723	5235	3818	2115	1347	2216	3623	1282	2440	2280	2155	4	2535	3925	0	2013	3295	5592	4952	3741	2446	5333	1980	3631	3565	3229	2292	1818	3161	1416
AGFG2	1079	333	826	0	1015	1258	1277	0	36	1445	759	7	0	888	805	446	736	52	243	987	1458	2191	1057	1023	720	510	1313	969	804	922	11	360	48	3	1681	57	758	709	677	1103	2246	26	2266	552	1337	1072	1065	911	783
AGGF1	4349	4756	2052	4725	2720	2759	4258	997	3791	2285	3632	3744	4218	3282	3806	2416	4801	6085	3781	3474	2943	6759	1697	1829	2767	2527	1614	1122	1675	2425	2816	1157	4597	1633	5733	4597	2936	5187	5196	5247	4535	4783	3728	3035	4479	1757	3594	1469	1312
AGK	0	0	0	0	1396	1417	0	0	1528	1081	1060	22	1170	954	1011	1264	1255	15	0	44	2266	2407	538	898	873	972	452	913	670	1062	0	1294	0	380	10	1244	1614	1525	0	0	2389	0	694	3	1288	907	1335	1093	411
AGL	35	223	293	261	35	493	443	43	1402	1651	334	85	24	31	354	1705	823	65	19	35	94	522	780	305	810	96	537	134	379	670	248	157	320	130	53	607	593	913	36	224	194	8	51	166	34	315	589	937	748
AGMAT	17	1665	555	1175	1381	11	324	1524	1077	8	1402	349	517	224	659	285	110	574	271	468	29	1480	0	4	160	642	125	694	208	32	1620	43	253	181	516	117	40	650	37	88	20	1694	2450	1381	8	12	98	7	536
AGMO	148	97	171	118	111	109	129	67	47	81	26	17	25	29	0	23	39	52	40	45	71	111	67	85	20	73	73	107	15	78	130	220	96	93	47	92	112	43	41	31	123	70	111	82	132	54	30	51	80
AGO1	2412	551	3000	71	29	157	163	2113	5457	6696	3617	6152	694	5048	5115	5372	5644	369	3499	564	8805	7560	4369	3111	4071	1467	3359	2438	2315	3666	1618	2623	2815	1460	96	1906	5371	3438	68	346	573	375	4513	4999	3522	2872	3249	3243	2615
AGO2	0	0	0	0	0	0	0	0	0	0	0	0	0	0	0	0	0	0	0	0	0	0	0	0	0	0	0	0	0	0	0	0	0	0	0	0	0	0	0	0	0	0	0	0	0	115	0	0	0
AGO3	28	34	0	0	0	3437	4	1966	4702	175	17	2935	21	3241	19	178	2983	12	734	30	80	2968	795	26	2458	5	85	2592	1211	92	0	40	10	4	2738	0	1918	2601	34	64	33	2	42	0	31	1349	2474	911	8
AGO4	0	0	0	0	0	0	0	0	0	0	0	0	0	0	0	0	0	0	0	0	0	0	0	0	0	0	0	0	0	0	0	0	0	0	0	0	0	0	0	0	0	0	0	0	0	0	0	0	0
AGPAT1	3467	3145	3431	2721	2918	3227	3774	3179	2329	3390	1917	2388	2322	2128	1942	2287	2476	2545	2433	4102	5061	5174	818	2678	1166	2629	3017	2003	2641	2785	2346	3072	5032	3763	3194	5950	4765	4228	2619	5159	5271	1849	6566	4288	3828	4218	2578	1199	1811
AGPAT2	2775	1266	1816	2198	1709	1990	2213	771	825	652	439	1056	1146	968	864	1064	1460	1218	1182	880	1033	787	275	129	193	367	336	229	150	237	2087	1022	2582	954	942	973	461	650	651	638	1084	683	1045	683	488	718	210	135	151
AGPAT3	2	6	2	2	0	4	0	0	10	7	5	0	1	0	3	6	2	2	1	5	5	2	2	0	0	0	0	0	4	0	1	3	2	5	1	2	1	2	2	2	0	0	2	0	0	3	8	0	2
AGPAT4	46	53	9	87	53	86	92	82	226	394	226	481	561	155	170	211	633	398	19	214	396	553	206	216	215	158	180	58	82	76	33	60	64	55	451	155	203	316	406	372	324	189	550	0	412	155	106	133	118
AGPAT5	2400	2236	1854	1567	1976	1961	2190	1459	1591	1966	1466	1837	1940	1997	1771	2088	2090	2503	1649	1542	3136	2819	1153	1337	1136	1263	1441	1263	1805	1448	1041	931	1720	1476	1616	1447	1335	1832	1623	1742	2394	1573	2613	1764	1603	1097	2225	1899	1001
AGPS	3246	2813	2750	0	2301	2686	2848	1512	1700	6216	2844	761	3120	669	2890	5068	4423	4535	3090	2254	7091	3366	1817	515	1963	755	3687	881	1681	1907	2322	2071	2661	2841	3652	0	4202	4260	3031	3046	4490	827	3943	1840	1717	920	1197	2336	962
AGR2	17	25	140	62	27	43	19	27	0	3	4	7568	4973	14662	2942	5189	2324	22879	1643	0	0	10	0	0	3	3	0	0	0	0	1939	1522	75	2329	0	0	73	0	0	0	0	0	0	3	0	0	7	0	0
AGR3	0	0	0	0	0	0	0	0	0	0	0	46	71	123	0	195	66	490	39	0	0	0	0	0	0	0	0	0	0	0	0	0	0	13	0	0	0	0	0	0	0	0	0	0	3	0	0	0	0
AGRN	5692	6478	3277	1611	2611	6659	5481	275	0	0	0	0	0	0	0	0	0	0	0	0	10	0	0	0	10	0	0	0	0	0	2770	5229	8603	2980	0	0	0	0	0	0	0	0	0	0	0	5	0	0	0
AGRP	0	2	2	0	8	0	5	5	8	10	0	9	0	0	6	7	0	5	3	4	14	11	8	6	7	6	0	3	8	0	0	0	0	0	9	10	6	16	6	9	10	0	11	0	7	0	10	0	2
AGT	107	127	24	8	79	210	45	29	2	0	0	0	0	0	0	0	0	0	0	0	0	0	0	0	0	0	0	0	0	0	31	21	21	19	0	0	0	0	0	0	0	0	9	0	0	0	0	0	0
AGTPBP1	559	575	473	456	550	533	509	369	352	351	266	415	345	304	294	428	448	493	355	276	489	443	258	276	308	262	323	211	174	228	334	419	471	422	311	272	258	230	256	266	341	332	435	296	259	199	254	159	130
AGTR1	224	134	239	171	274	186	305	157	8	11	7	3	3	3	2	6	2	13	3	22	35	41	19	32	5	23	26	29	15	28	88	144	174	99	37	11	18	11	14	26	36	32	74	37	44	21	50	25	17
AGTR2	0	0	2	0	0	0	0	0	0	0	0	0	0	0	2	0	0	0	0	0	0	0	0	0	0	0	3	3	0	0	0	0	0	0	2	0	0	0	0	3	0	5	3	0	0	0	0	0	0
AGTRAP	3761	1969	1502	2234	1413	2909	988	1837	805	548	280	817	808	1003	621	535	668	1167	376	1137	749	1459	415	401	387	346	633	467	725	831	2414	1466	5394	3298	1235	3603	1078	2317	1722	1364	1313	1853	1684	1473	924	1793	499	438	533
AGXT	7	0	0	0	0	0	0	0	0	0	0	0	0	0	0	0	0	0	4	0	0	0	0	0	0	0	0	0	0	0	0	0	0	0	0	0	0	0	0	0	0	0	0	14	0	0	0	0	0
AGXT2	0	0	0	0	0	0	0	0	0	0	0	0	0	0	0	0	0	0	0	0	0	9	0	0	0	0	0	0	0	0	0	0	0	0	0	0	0	0	0	0	0	0	0	10	0	0	0	0	0
AHCTF1	0	9	564	701	232	264	1885	55	4174	7295	4044	6577	2385	21	5561	7512	7043	397	17	105	693	513	2628	4834	3636	4719	4231	2538	4712	5308	187	3111	0	153	171	157	938	297	254	25	329	286	282	233	44	221	4050	2108	2686
AHCY	50625	44747	30823	33596	47152	60041	55294	35289	13715	14269	13282	11474	11469	11839	11246	14313	13708	15957	12170	16821	22073	17126	7282	9979	6087	9711	10971	13736	11451	9069	16417	26485	58361	32991	11719	47685	41055	12936	9688	12107	15940	15461	25410	23492	19913	25751	16328	10492	11185
AHCYL1	5949	5251	6037	6024	5302	5684	8534	5263	4232	5561	3621	5318	6050	4906	5139	5438	4756	7623	4126	5748	8296	7910	2651	2928	2878	3407	3648	2528	4311	3770	4478	4582	7825	6980	5724	6109	4784	6190	5041	5072	7355	2180	9323	6500	4968	4017	4815	4042	3405
AHCYL2	1033	1302	773	406	1267	1273	1122	748	1863	2135	1538	1671	1381	1566	1011	2090	1716	1812	716	1632	2778	2978	1455	666	1490	1149	1650	1236	1261	1325	65	818	673	713	1511	575	1512	1167	888	1180	2156	786	2207	1180	1517	1003	1547	1306	1082
AHDC1	0	681	817	862	1011	0	1106	875	334	509	421	647	32	455	484	194	176	0	0	250	16	897	182	11	13	146	377	558	14	70	135	203	0	0	14	484	171	17	83	734	975	22	103	234	32	0	68	94	8
AHI1	610	591	575	449	667	599	613	168	161	1279	802	1084	726	1616	1492	1580	1206	1624	1068	191	1383	1246	408	784	389	933	869	694	105	296	493	542	465	404	77	408	655	564	649	550	627	491	1000	731	627	380	771	308	409
AHNAK	4433	28085	28944	10285	42180	19810	16695	22608	6901	9183	399	2419	3048	5911	6762	5833	2741	343	7726	6156	188	35	5905	5966	6703	5162	7918	5855	3853	6162	9479	9321	13724	9407	4198	4153	3396	11	2937	785	4628	602	251	485	252	3	6385	4827	3158
AHNAK2	0	1	0	0	0	0	0	0	0	0	0	0	0	0	0	0	0	0	0	0	0	0	0	0	0	0	0	0	2	0	0	0	0	0	0	0	0	0	0	0	0	0	0	0	0	0	0	0	0
AHR	4340	3474	3082	4431	4171	3495	5035	4010	2133	2276	1750	5862	4203	3534	5316	5115	5563	3665	2764	686	1547	2159	1634	3255	1641	2190	1994	1358	2112	2067	267	0	0	3460	1463	0	0	1	1401	138	0	0	110	127	1677	1020	1946	1380	1461
AHRR	0	0	0	0	0	0	0	0	0	0	0	5	4	5	0	0	0	0	8	0	3	0	0	0	0	0	0	0	0	0	0	0	0	0	0	0	0	0	0	0	0	0	0	0	0	0	0	0	0
AHSA1	4900	2510	613	4832	5382	4686	1832	4525	4117	4400	3451	698	3479	4090	1643	4855	5475	7359	4510	3359	4922	7655	2809	2843	1857	2942	1465	2325	5857	3877	6512	9325	6034	1335	1350	1604	13817	7679	3614	5912	4522	3316	5011	4892	3742	0	5455	9	2990
AHSA2	5	33	0	0	0	97	0	0	71	213	336	216	105	182	82	189	323	318	131	350	381	498	204	148	64	147	167	105	305	214	277	114	114	196	370	646	1119	468	149	241	204	31	391	205	284	200	270	274	119
AHSG	0	0	0	0	0	50	0	0	0	0	0	4	0	5	0	17	0	0	0	0	0	0	0	0	0	0	4	3	0	0	6	0	0	0	0	0	0	0	0	0	0	0	0	664	17	0	0	0	0
AHSP	32	34	41	65	38	31	64	43	49	54	46	55	101	57	29	21	20	78	47	47	112	76	35	43	45	23	34	24	18	29	37	29	62	33	39	51	37	46	34	31	25	52	94	61	28	24	8	21	35
AICDA	0	0	0	0	0	0	0	0	36	2	8	23	2	59	27	130	27	8	3	27	34	10	9	46	1	1	16	23	0	0	0	0	0	52	1037	15	32	26	855	0	23	27	28	5	139	9	0	0	4
AIDA	976	878	787	568	753	1047	681	522	284	459	747	526	598	715	368	555	590	664	537	263	600	548	423	277	681	145	556	296	310	484	1062	680	1013	717	662	467	487	424	721	400	1106	793	405	1076	382	346	337	810	476
AIF1	8759	4767	8122	8011	4534	3701	8794	13003	1159	1563	1157	1033	930	1360	917	1784	1456	1073	913	1511	2628	3859	1089	631	679	529	517	649	2425	1033	3607	6562	8519	11251	3777	6924	5141	4949	2218	4809	5658	3165	3402	1922	1601	1392	1437	1752	663
AIF1L	1153	376	395	335	589	181	257	190	242	329	348	601	443	994	631	1378	1194	1119	1507	443	690	615	309	393	304	403	257	216	430	563	373	418	876	557	654	176	454	546	452	415	634	346	802	475	425	345	373	360	182
AIFM1	1681	0	0	0	0	1823	0	0	2015	2487	1851	2842	2830	2625	2606	2868	1861	2555	2429	2079	3473	3602	649	1092	1364	1548	1300	1273	1591	1960	0	1516	1817	1738	2589	3459	2490	2922	2187	2309	2759	1818	3494	2673	2203	1505	3102	2472	2102
AIFM2	1250	398	484	913	866	422	1003	794	142	216	244	344	318	172	256	232	288	303	305	272	593	419	332	351	213	226	285	252	368	386	2114	1002	1123	359	581	357	404	341	275	300	596	196	464	471	399	312	354	320	223
AIFM3	0	0	0	6	0	0	0	0	62	15	0	2	20	0	11	0	11	11	10	15	32	39	47	8	6	11	232	34	3	0	0	5	0	0	66	35	23	10	15	21	250	35	62	73	27	89	11	15	4
AIG1	748	507	635	526	277	532	553	390	64	214	0	285	252	447	283	115	157	400	209	0	304	323	268	247	95	77	242	156	205	238	0	484	464	481	0	388	377	246	0	342	310	237	337	246	305	206	182	0	182
AIM2	0	0	0	0	0	0	0	0	0	0	0	0	0	0	0	0	0	0	0	0	0	0	0	0	0	0	0	0	0	0	0	0	0	0	0	0	0	0	0	0	0	0	0	0	0	0	0	0	0
AIMP1	5815	6589	5985	6699	5472	5683	6735	5752	2900	3608	2637	2230	3375	3225	3017	3835	3681	6163	3258	3175	5853	4567	1789	1951	1692	1883	2039	1615	2192	2142	5159	3805	4280	5651	3984	5749	3913	4464	3320	4446	4986	2751	4785	3414	3198	2210	2937	2319	1721
AIMP2	1656	1024	1035	845	1481	1202	1522	937	1010	1178	818	879	1006	1058	1285	1293	1203	1695	971	1067	1653	1954	523	393	432	598	725	514	807	504	1131	1475	1416	1242	1715	2216	1757	1820	1502	1822	1416	746	1756	1410	971	1324	1045	930	441
AIP	1546	749	916	483	897	582	1681	1319	493	1230	1126	1381	1251	1484	1291	1044	1558	953	1248	1723	1703	1630	324	417	606	623	638	917	714	690	823	891	1374	949	1304	1283	1273	1368	1008	1723	1404	783	980	2291	563	1579	885	852	445
AIPL1	0	0	0	0	0	0	0	0	0	0	0	0	0	0	0	0	0	0	0	0	0	0	0	0	0	0	0	0	0	0	0	0	0	0	0	0	0	0	0	0	0	0	0	0	0	0	0	0	0
AIRE	37	1	19	7	0	0	14	0	0	0	6	45	156	8	64	43	82	0	35	16	9	23	44	0	4	9	0	18	0	0	24	15	18	0	0	0	0	4	0	0	0	55	16	28	33	0	0	0	0
AIRN	34	32	30	32	27	44	53	68	2	5	2	4	5	2	2	0	6	1	2	2	0	6	6	5	2	0	3	8	4	4	4	15	41	16	4	3	3	0	9	3	5	5	1	1	1	2	1	2	0
AJAP1	0	0	0	0	0	0	0	0	0	0	0	5	0	0	0	5	7	0	0	0	0	0	0	0	0	0	0	0	0	0	0	0	0	0	0	0	0	0	0	0	0	4	0	0	0	0	0	0	0
AJM1	46	92	67	73	127	97	83	123	46	38	43	54	67	32	69	64	73	66	67	52	88	124	7	6	5	30	43	26	9	18	70	75	75	70	111	156	155	58	49	38	105	30	92	84	64	73	13	22	8
AJUBA	1569	982	1802	1479	799	805	992	784	0	0	81	46	221	192	159	160	275	184	351	60	180	157	150	100	103	115	150	145	131	118	895	773	1608	1091	178	46	91	0	0	64	107	102	192	64	0	42	77	76	99
AK1	192	154	221	144	199	0	16	190	19	0	0	162	0	138	266	10	116	0	0	0	0	0	48	36	4	0	31	20	0	0	51	6	251	165	0	0	39	0	7	0	0	0	141	0	0	62	0	5	6
AK2	3230	2114	2641	3623	2663	2259	4909	2710	2738	5011	2305	2785	3820	4650	3950	4197	2712	6738	4106	2154	3821	3274	1310	2543	2083	2866	2296	1829	5951	3838	5780	2996	4677	4877	5913	9800	5154	5940	5205	2633	4577	2199	4105	4458	2527	3561	6870	4335	2595
AK3	6600	6166	5059	4723	4668	5436	6983	2570	2011	2626	1791	2088	2245	2206	1366	2683	2429	3200	1749	2227	4570	3574	1597	1834	1482	1526	1897	2018	2271	2036	4401	3763	6943	5799	3328	3330	2990	3385	2408	2988	4194	2340	3922	2329	2522	1954	3794	3040	1916
AK4	127	131	193	86	128	113	135	100	267	288	188	587	497	261	602	246	367	245	419	245	281	319	302	276	202	247	297	278	200	206	748	1703	329	533	129	123	464	131	193	120	233	200	296	360	232	92	272	182	160
AK5	0	10	22	12	20	25	17	14	9	5	10	16	10	24	0	31	26	26	7	11	5	7	21	33	19	2	4	10	5	8	6	17	13	17	5	0	9	0	3	0	5	0	13	0	4	6	8	17	0
AK6	432	394	289	335	262	297	559	192	120	425	129	86	393	462	166	475	530	798	304	310	771	523	179	215	107	108	267	184	364	338	482	457	292	473	590	923	242	689	521	743	602	211	323	112	305	328	478	151	351
AK7	831	1320	1227	443	827	556	913	26	0	0	0	621	823	151	1350	0	0	0	0	0	0	0	0	0	0	0	0	0	0	0	536	1644	700	47	0	0	0	0	0	0	0	0	0	0	0	0	0	11	0
AK8	167	0	716	0	392	0	534	0	0	0	0	0	11	361	0	0	0	0	0	0	0	0	0	0	0	0	24	0	4	3	0	0	504	6	0	0	0	3	0	0	0	0	13	0	0	111	120	0	0
AK9	855	958	909	1528	939	614	990	630	0	0	0	513	714	772	1591	12	0	20	0	2	37	68	10	21	29	0	6	0	0	11	636	607	702	123	0	18	36	0	0	0	0	0	5	0	0	39	0	34	35
AKAIN1	423	322	383	335	314	303	443	324	437	416	411	492	526	487	414	454	454	840	404	412	884	574	226	164	144	203	287	187	125	163	282	341	370	408	551	552	563	433	463	457	697	335	599	477	322	307	177	172	118
AKAP1	623	817	638	1433	1199	1015	1263	752	697	865	464	499	632	644	878	1271	919	1141	461	479	2128	1489	998	701	479	764	844	674	989	319	1214	2530	1662	1529	1182	1314	1621	1334	1011	1129	1497	379	1328	693	910	976	1244	1039	626
AKAP10	2393	2480	1944	266	3048	1071	2166	0	1426	1544	427	478	847	851	1119	1712	166	822	838	1184	1374	1381	87	383	181	493	1279	374	434	547	1921	865	390	2129	1698	2538	86	1924	1005	2008	1853	0	607	728	810	482	313	1098	502
AKAP11	15	8	0	7	6048	0	0	186	4984	14523	0	4503	8303	6400	4019	9102	11	0	6378	9147	12090	11140	5939	7772	5205	6922	7202	6223	3409	3799	0	0	6298	0	0	0	0	0	0	0	0	0	0	0	0	0	6665	4304	2648
AKAP12	6	369	3849	4719	3686	11	8	6790	0	1176	0	0	0	0	390	0	0	0	0	948	0	1857	0	1077	1454	945	1534	1964	0	745	0	7758	0	0	0	806	0	0	0	0	0	0	1421	0	0	0	1493	1514	782
AKAP13	101	4485	634	782	3224	210	5489	686	223	12127	139	3088	3786	7712	9176	210	259	4850	1148	1298	172	252	1886	1460	3725	12670	307	548	152	11735	83	4412	988	406	13581	8954	105	7051	625	8903	931	1222	9661	16143	6760	48	2537	585	2111
AKAP14	18	64	82	80	12	117	29	62	24	105	14	50	96	33	36	44	47	43	18	17	75	32	58	41	27	37	16	54	11	14	8	24	19	16	42	12	46	40	28	19	56	23	51	29	11	30	12	13	16
AKAP17A	0	1134	0	0	764	0	1027	634	1052	1081	1250	1512	1133	1253	1558	1680	0	2136	980	1352	2867	2791	0	0	913	0	290	1084	0	0	901	1150	795	587	2086	1399	2176	1690	1179	1523	1915	931	1768	2181	1488	1444	1167	0	468
AKAP2	1	6	0	3	6	7	2	0	4	0	0	0	0	0	0	0	0	0	0	111	0	2	1	119	0	0	0	0	1	0	0	0	0	2	0	0	0	0	0	0	0	0	0	41	0	0	2	0	0
AKAP3	19	10	15	18	21	18	18	9	9	12	10	11	10	11	12	10	10	12	9	14	12	9	11	6	11	3	6	0	7	10	8	4	10	9	13	6	11	8	9	6	8	9	13	3	9	6	11	7	4
AKAP4	72	136	92	90	100	98	149	104	0	0	4	0	0	0	0	0	0	0	3	0	0	0	0	2	4	0	3	0	0	5	24	9	76	29	0	0	0	2	0	0	9	6	10	7	7	1	0	0	3
AKAP5	100	2	85	12	6	254	89	4	270	178	296	609	933	2403	707	309	288	3	1880	110	283	240	69	154	244	751	158	310	166	201	2	4	2	212	11	141	214	13	200	53	12	73	185	430	3	22	117	32	169
AKAP6	69	81	137	79	72	75	90	60	46	37	12	120	95	79	99	62	132	59	39	18	26	57	36	47	43	64	51	40	23	56	99	108	105	100	30	6	22	20	15	13	31	21	99	43	36	16	38	31	17
AKAP7	1055	2113	152	633	1171	750	2013	0	328	25	92	201	169	394	107	75	105	146	115	36	1432	221	455	636	539	577	519	582	627	515	1214	6	450	1337	165	582	134	16	58	277	1257	86	1091	139	138	337	736	670	965
AKAP8	2369	2271	1211	608	1904	2010	1926	1258	2936	4432	2600	3099	2894	3015	2391	2572	2908	4258	2929	3302	4136	5183	498	698	1458	920	698	1817	1201	1461	344	1318	129	1383	3710	3375	3359	3864	3171	3187	5349	2826	2722	2440	2920	608	2101	1111	1169
AKAP8L	690	1134	906	1944	1116	1042	879	1043	2560	2917	1428	1428	2311	961	1438	1222	2252	911	771	599	737	993	1412	1003	1085	1419	1777	2121	1332	1007	544	778	1176	841	412	460	1396	522	811	287	441	381	585	1054	349	908	1121	861	922
AKAP9	0	43	4609	864	7054	0	6016	0	3079	2019	10	2880	3853	4999	1	7057	7215	5	1837	84	8351	8502	0	947	76	2203	53	960	717	700	0	0	1976	0	259	0	4181	0	3258	237	462	3677	71	299	264	1231	1749	1737	2623
AKIP1	875	653	525	1193	822	487	863	473	0	117	0	228	548	0	306	548	0	0	38	0	233	0	137	62	52	81	0	116	253	153	920	627	1733	0	30	308	84	131	101	140	188	86	64	219	0	201	191	275	189
AKIRIN1	3592	3093	3046	1999	2970	3490	3302	721	3200	3205	3975	3431	2994	2533	3363	4800	4846	5259	3904	5239	5991	8062	3163	3238	2613	2657	3973	2613	2311	2611	2062	2241	2735	2974	5491	5196	5583	4145	3285	5314	5128	2782	5152	4693	2951	2982	3577	2616	2318
AKIRIN2	2769	3991	3311	4835	3492	1734	2843	4423	2655	3050	2948	2760	3325	1672	2560	3424	2085	2249	2507	3012	6404	6237	1867	912	1524	1286	1736	1141	717	1071	2236	4246	3751	3258	4626	1479	4003	3433	3262	3183	4581	1060	5105	4311	1330	2398	1714	1762	1346
AKNA	2501	3396	2439	3055	3377	3692	3802	3325	11939	14280	10974	8613	7355	6473	8597	9655	7818	7434	6386	10100	19127	21648	11972	8497	9741	11037	13631	10844	6533	7681	1614	3065	3158	3276	14815	10119	13519	9854	11010	9272	17139	8276	15023	14149	9452	8876	10588	8944	7079
AKNAD1	82	66	24	61	57	36	42	57	52	25	26	23	21	27	17	53	44	26	24	19	130	32	22	0	32	27	45	0	10	36	62	144	78	87	46	65	76	49	20	24	23	48	82	17	49	39	17	0	0
AKR1A1	3602	2847	3013	3552	2745	2670	4041	3534	3448	4498	4282	5268	5610	4946	5706	4951	4887	6423	6053	4041	7257	7717	2188	2509	1995	2931	2546	1799	2688	2850	4650	3541	5886	4563	7304	8536	5816	6442	4721	5578	8273	4529	8333	6375	4536	4524	3753	2273	2635
AKR1B1	6241	3908	4693	5182	4837	3453	6101	4363	2664	3286	1916	3469	4296	3310	3138	3943	3933	5962	3146	2153	3885	2835	1277	1554	1271	1627	1374	1436	1211	1090	2502	4018	7700	6303	2023	2885	2406	2731	2280	1884	3007	2364	4193	2452	2456	1892	1621	1411	1132
AKR1B10	0	0	0	0	0	0	0	0	0	0	0	0	12	0	0	0	0	0	0	0	0	0	0	0	0	0	0	0	0	0	0	0	0	0	0	0	0	0	0	0	0	0	0	0	0	0	0	0	0
AKR1C3	160	6	1	1	0	11	0	29	0	0	0	0	0	0	0	0	0	0	0	0	0	0	0	0	0	0	0	0	0	0	15	0	0	0	0	0	0	0	0	0	0	0	0	0	0	0	0	0	0
AKR1C4	0	1	0	0	1	0	0	0	0	0	0	0	0	0	0	0	0	232	0	0	0	0	73	244	3	29	0	0	9	74	1	0	0	1	0	0	0	0	0	0	0	0	0	339	0	355	150	206	6
AKR1D1	0	0	0	0	0	0	0	0	0	0	0	0	0	0	0	0	0	0	0	0	2	0	0	0	0	0	0	0	0	0	0	0	0	0	0	0	0	0	0	0	0	0	0	37	0	3	0	0	0
AKR7A2	1713	1623	1295	1659	1450	1329	1739	1633	525	507	0	505	716	464	894	503	922	726	644	686	1513	1172	382	368	377	425	591	754	367	326	1211	1411	2179	2346	2104	1881	1469	826	927	1268	1991	960	1504	1343	936	1424	283	540	353
AKT1	4849	6111	4986	2577	3413	7120	4694	1942	6407	7419	4784	5886	6319	5081	5712	8785	6692	7642	5602	7232	15767	9858	3385	3584	3612	4492	4758	4298	3040	2868	3827	3423	3336	3485	9646	7865	6633	8203	5803	10367	9322	6336	12789	12015	7557	4719	6609	4971	2331
AKT1S1	0	0	155	0	0	0	0	0	0	0	22	0	0	0	59	0	74	423	266	0	0	157	74	0	0	0	123	0	19	98	346	0	526	401	0	0	0	0	0	0	0	0	0	0	0	0	23	0	0
AKT2	0	0	0	0	7	0	3	4	34	0	14	24	29	0	12	16	17	0	25	33	23	42	19	21	17	0	23	0	0	20	0	4	0	0	26	0	8	0	14	0	32	0	55	0	0	15	18	0	0
AKT3	5347	3988	3665	3974	3990	1185	4905	4001	2852	4348	2181	2312	2074	1988	1925	2017	2424	2530	1826	2904	5720	5550	3389	1557	357	2561	1330	2736	1781	2959	2768	4228	4244	3516	2679	1829	2852	2174	702	564	3482	2241	4426	3400	2907	165	2386	1260	1673
AKTIP	3714	3255	3344	2227	2656	1615	3345	2256	542	927	442	693	480	673	515	982	1024	1253	804	564	270	986	322	250	332	252	504	440	309	460	2410	1143	3571	2425	810	469	270	781	74	336	621	650	761	137	157	648	472	406	209
ALAD	2442	1515	2321	2091	1738	1715	2588	2045	508	1084	639	0	0	752	392	764	641	1409	620	627	1798	1470	643	518	560	522	730	494	605	444	1430	522	3060	1477	1514	1501	944	0	997	0	1341	824	0	1198	1013	812	530	410	352
ALAS1	15149	13035	13291	10291	12053	11719	12946	8345	1448	2007	1689	2516	2062	2387	2150	2479	1866	2576	2055	1787	3587	3445	1494	1614	1310	1548	1728	1359	1723	1638	4878	3169	10407	6753	2450	2212	2784	2258	850	2004	3050	1473	2891	2378	1768	1575	1778	1732	1638
ALAS2	26	8	0	17	23	0	0	17	0	5	0	0	6	0	8	0	0	0	7	0	0	5	0	0	4	3	0	3	0	0	14	0	26	0	0	0	0	3	0	0	0	0	0	0	0	0	4	0	0
ALB	0	0	0	0	0	199	0	0	0	0	0	0	0	0	0	178	31	36	0	0	0	0	0	0	0	0	0	0	0	0	18	0	0	0	0	0	9	12	12	0	9	0	0	4152	144	2	0	0	0
ALCAM	0	0	0	0	0	0	0	0	0	0	0	0	0	0	0	0	0	0	0	0	0	0	0	0	0	0	0	3	0	0	0	0	0	0	0	0	0	0	0	0	0	0	0	0	0	0	0	0	0
ALDH16A1	0	1029	0	631	0	906	0	804	1612	0	1520	0	1813	0	1186	0	1665	0	1835	791	0	2809	577	0	0	1173	921	1240	0	0	256	434	0	1163	1398	1260	2967	1398	1258	0	0	1822	744	2959	2521	1368	1024	1723	0
ALDH18A1	257	954	13	34	1018	44	1231	7	1991	2226	1938	2151	1886	2562	2025	3242	2544	3227	2223	1963	3019	3860	1526	2027	1483	1909	1557	1434	4062	3004	0	694	0	37	2732	44	3293	3114	2258	2304	3145	99	2725	2169	1779	2289	4516	4236	2730
ALDH1A1	53358	41096	38042	46159	34793	33747	30667	35033	1049	1469	1053	3175	4727	4957	3669	3874	2085	7925	1493	1325	2673	2583	909	1337	762	940	1190	1430	898	1060	20648	7289	47488	16122	1821	1434	2180	1523	1220	884	1818	1788	3696	2380	1636	1171	1461	703	683
ALDH1A2	118	133	65	70	121	276	162	51	16	9	10	183	193	313	400	53	40	17	18	17	15	33	31	58	19	11	20	26	3	34	13	56	41	45	3	0	10	9	22	16	18	8	25	14	4	3	7	26	15
ALDH1A3	367	356	357	107	355	298	434	136	193	262	243	318	228	351	316	591	485	363	666	289	592	493	530	468	443	405	511	386	357	413	275	389	220	472	432	125	600	260	334	283	408	416	669	550	414	190	384	277	271
ALDH1B1	32	51	19	20	14	40	28	32	21	19	14	16	26	11	22	19	26	19	15	38	58	46	36	37	22	38	22	21	24	21	33	6	37	44	56	21	20	42	33	40	39	26	34	51	17	20	17	40	31
ALDH1L1	3	0	6	0	0	4	11	0	0	0	0	0	2	3	0	0	0	0	0	0	0	4	3	0	0	0	0	0	0	0	0	0	8	0	5	0	0	4	0	7	11	4	9	72	4	6	0	0	0
ALDH1L2	90	0	0	0	54	42	77	13	0	0	0	23	0	0	32	35	19	19	0	0	0	0	15	12	0	0	38	0	25	52	0	0	27	11	0	0	0	0	0	0	0	0	19	31	0	0	20	39	13
ALDH2	50540	46318	44868	37733	33827	41333	48867	35606	10031	14977	6827	11990	14035	12719	7224	11431	11202	16666	6238	14452	27942	12383	6321	9078	7527	9631	7827	8639	6485	6653	24829	13693	60289	22575	15585	18022	8806	10816	8193	13239	20577	11493	13654	11909	10371	10030	8385	6861	5932
ALDH3A1	80	66	145	88	98	72	138	102	0	0	0	0	0	0	0	0	0	0	0	0	0	7	0	0	0	0	0	0	0	0	52	30	89	81	6	0	0	0	0	0	0	0	0	0	0	8	0	0	0
ALDH3A2	7446	6133	6478	111	6358	5736	7931	6157	0	2875	1479	3204	3990	2934	3207	3456	0	3217	2086	2833	3921	3624	40	0	1448	0	2122	1889	0	107	0	0	0	3573	3040	2630	2701	2265	1357	2378	2908	2282	3775	3967	2773	1798	0	0	43
ALDH3B1	3564	2703	3160	2150	2669	1785	2921	1354	0	0	0	184	96	261	580	57	75	29	0	0	654	501	217	99	125	245	289	274	163	175	2841	1331	3492	2421	550	0	387	162	97	86	599	0	213	0	173	470	271	183	113
ALDH4A1	125	41	1089	0	1033	202	0	208	0	17	0	693	0	180	0	178	0	0	20	67	963	1101	22	0	374	14	198	184	53	0	265	517	0	76	1415	191	980	73	0	81	46	0	947	68	41	598	254	200	0
ALDH5A1	0	75	0	0	95	32	40	0	936	1877	0	117	140	251	237	0	75	154	0	40	110	2452	126	1717	88	457	698	1172	936	0	1037	251	900	0	117	0	310	620	510	114	73	49	448	0	0	676	254	525	185
ALDH6A1	0	39	0	25	48	44	0	0	82	65	0	0	78	51	0	0	290	2	56	0	729	245	0	59	91	155	99	52	0	146	0	0	25	3	0	0	406	0	56	0	57	9	0	0	0	20	95	175	25
ALDH7A1	4951	3591	3791	3183	4119	3473	4157	3195	0	2038	1704	2825	2383	2558	2090	3322	2404	3333	2514	0	3182	3129	1508	1693	1514	1584	1510	1349	1906	1764	2837	2294	3796	3544	2237	1605	0	1608	1926	1773	2813	0	3343	2399	1716	1552	1978	1930	1294
ALDH8A1	0	9	0	0	4	0	4	4	8	9	11	6	10	6	7	12	24	15	0	28	22	17	3	4	9	8	0	6	8	13	4	13	0	0	5	14	36	17	20	23	10	7	16	45	23	19	11	5	10
ALDH9A1	4168	4167	4176	1259	3635	3693	5536	774	594	2315	1359	1956	0	1924	0	2072	735	2333	0	240	4176	1574	1977	2760	1855	1920	2443	2299	1815	1888	2872	2171	4625	3890	3412	838	323	2534	200	2530	3728	2803	4871	145	2909	2368	2157	1735	1502
ALDOA	18145	6049	15649	15479	13901	13492	18012	15368	9823	10960	10777	15138	2476	12818	14940	13807	14348	16061	13114	6715	9575	8899	6202	6743	5911	3347	7095	6788	5560	10207	15184	6967	27998	25663	18951	22822	17229	17306	14695	14471	8822	8738	18343	15694	10318	6204	14681	12886	6857
ALDOB	23	34	19	39	20	28	30	19	9	0	0	15	9	0	12	24	19	14	14	9	17	8	12	8	9	0	17	7	13	7	18	15	37	17	0	0	0	8	0	6	0	0	14	83	18	12	17	0	0
ALDOC	1273	2335	1075	1853	919	2427	1491	1718	1102	1144	1178	770	746	728	720	562	576	880	561	1573	2768	2566	1028	1013	966	1302	1229	899	1090	1171	1312	1111	2113	2665	3076	3067	2366	2599	2557	2494	2988	1606	2294	2264	1688	1529	1016	874	1280
ALG1	0	701	0	0	106	0	343	315	179	0	1036	1155	0	0	110	1240	0	0	0	418	333	361	346	0	244	33	148	176	265	0	350	0	0	0	1296	464	364	800	820	77	407	0	529	344	0	526	203	547	58
ALG10	942	632	0	894	544	605	10	469	624	242	355	288	693	591	790	458	633	520	0	208	654	619	234	253	162	180	245	146	427	243	538	358	0	621	474	367	443	342	480	331	572	452	397	447	177	248	232	276	373
ALG11	2044	1910	596	1308	0	1041	1253	0	0	714	505	0	1051	773	1072	1273	0	0	0	1205	2331	0	445	704	436	584	0	533	658	664	0	1159	0	0	1326	1077	1277	0	1431	1574	884	0	1676	740	0	616	1242	659	640
ALG12	0	1019	3	847	890	984	1102	448	990	1005	168	148	626	556	394	1022	813	1216	526	1440	3300	357	199	38	206	326	595	609	57	193	914	862	1267	0	2736	3619	2323	2532	1157	1206	928	1118	1352	957	1480	984	474	364	66
ALG13	0	404	0	0	0	0	0	663	77	0	0	0	0	455	274	0	0	395	0	9	0	211	0	0	139	10	0	207	113	0	108	7	578	0	371	183	451	281	0	0	304	132	3	235	371	61	0	111	144
ALG14	962	796	692	592	756	684	873	464	621	685	408	689	790	694	490	864	862	1301	524	656	1030	747	206	399	245	275	366	248	376	517	815	650	1253	1010	1176	1254	830	1218	965	1162	1308	596	1215	764	820	789	395	422	286
ALG2	574	510	505	443	424	502	588	446	263	363	364	352	394	343	316	467	324	536	316	288	960	396	218	298	81	133	226	146	255	134	634	553	812	574	783	845	761	873	664	552	805	405	735	338	418	403	323	162	250
ALG3	0	0	0	0	0	0	0	0	0	0	0	0	0	1	0	0	0	0	0	0	0	0	0	0	0	0	0	0	0	0	0	0	0	0	0	0	0	0	0	0	0	0	0	0	0	827	0	0	0
ALG5	969	863	697	820	840	985	928	636	524	506	305	524	640	847	548	826	548	1035	632	688	1363	126	369	351	148	273	299	335	823	594	937	1000	970	859	1022	1474	1355	1458	781	612	1391	984	897	792	1081	1027	660	737	480
ALG6	0	0	0	0	0	0	0	0	0	0	0	0	0	0	2	20	0	35	706	0	0	0	6	0	0	6	13	11	31	0	0	0	0	1	0	0	0	54	5	0	12	0	0	0	0	816	30	8	10
ALG8	0	7	0	13	0	1	26	0	0	0	0	0	44	24	21	0	0	40	0	7	99	37	29	30	4	145	32	35	5	68	33	28	23	0	341	0	2	787	0	22	29	299	71	37	6	683	92	55	69
ALG9	227	602	0	0	457	0	492	0	254	316	0	352	376	544	230	301	8	781	0	291	853	1	138	420	391	3	746	382	264	317	2	264	0	0	0	0	0	0	394	0	14	0	2	0	282	311	390	656	418
ALK	6	4	0	6	0	14	4	10	10	8	0	13	15	11	19	17	26	13	10	4	8	11	0	3	0	6	3	0	0	0	18	9	5	12	0	5	0	4	4	5	18	0	12	4	17	7	0	0	7
ALKAL1	0	0	0	0	0	0	0	0	0	0	0	0	0	0	0	0	0	0	0	0	0	0	0	0	0	0	0	0	0	0	0	0	0	0	0	0	0	0	0	0	0	0	0	0	0	0	0	0	0
ALKAL2	31	33	99	75	18	39	99	68	159	90	97	153	250	273	152	172	351	404	121	178	373	207	77	54	58	42	143	37	30	56	55	39	98	119	388	118	128	153	175	167	249	103	187	188	158	74	24	79	24
ALKBH1	860	75	447	504	584	20	801	0	0	692	0	322	214	522	492	772	0	796	436	1042	1588	1155	528	450	329	444	220	439	453	480	0	1015	397	0	1071	1179	1066	548	170	725	550	201	482	1168	529	637	553	588	498
ALKBH2	33	107	59	12	67	70	152	48	216	0	74	155	194	141	32	188	0	116	73	69	199	158	87	97	67	132	98	17	84	101	53	33	30	68	10	115	94	133	110	58	191	37	169	94	149	95	113	102	59
ALKBH3	1	5	3	8	2	5	0	10	16	18	3	36	23	1	4	9	0	7	3	0	21	16	267	209	212	346	287	191	185	244	6	0	0	5	7	5	4	19	12	15	14	14	13	17	21	150	386	126	319
ALKBH4	685	903	1200	615	687	589	922	616	589	587	396	720	913	1106	1133	437	764	1005	628	1067	1441	1151	313	223	331	262	379	362	215	255	918	640	1118	888	1132	1709	1642	1505	1057	1416	1482	1320	1383	0	0	1024	335	303	214
ALKBH5	4969	3885	3047	2466	4011	2964	3823	2544	3097	3593	2522	2631	3551	2732	4420	4180	3894	4709	2892	3157	6838	6193	1895	2015	1452	2326	1739	2091	2190	2211	3588	3813	4663	3976	4797	5839	4852	5188	3573	3984	5716	2689	5022	3828	3185	3112	2797	2672	1015
ALKBH6	0	0	0	0	0	0	0	0	0	0	0	0	0	0	0	0	0	0	0	0	0	0	0	0	0	0	0	0	0	0	0	0	0	0	0	0	0	0	0	0	0	0	0	0	0	0	0	0	0
ALKBH7	514	297	332	270	320	354	663	429	380	244	135	544	480	413	412	413	518	820	409	574	1310	507	92	33	65	128	172	112	87	91	484	214	445	389	405	958	752	460	829	347	801	262	734	348	340	454	135	182	78
ALKBH8	0	24	0	0	0	0	0	0	141	0	0	198	0	9	0	13	3	0	0	118	0	0	110	44	4	0	0	0	151	0	0	0	0	0	0	0	0	0	0	0	0	0	45	0	0	0	0	2	17
ALLC	0	0	0	0	0	0	0	0	0	0	0	0	0	0	0	0	0	0	0	0	0	0	0	0	0	0	0	0	0	0	0	0	0	0	0	0	0	0	0	0	0	0	0	2	0	0	0	0	0
ALMS1	727	347	290	788	1113	831	655	685	1131	966	651	142	850	860	1157	946	777	736	737	629	953	953	1044	1440	1736	2173	91	157	604	97	404	716	513	440	358	197	313	248	217	409	342	491	494	365	287	79	212	348	17
ALOX12	142	264	185	232	313	264	231	371	182	218	160	169	250	121	127	124	461	240	185	128	310	221	111	99	85	58	80	93	70	38	187	190	260	157	151	47	94	93	100	95	147	78	106	89	85	46	83	73	62
ALOX12B	0	0	0	0	0	0	0	0	0	0	0	0	0	0	0	0	316	0	0	0	0	0	0	0	0	0	0	0	0	0	0	0	0	0	0	0	0	0	0	0	0	0	0	0	0	0	0	0	0
ALOX12E	0	0	0	0	0	0	0	0	0	0	0	413	2	2	0	0	0	0	0	0	534	0	207	351	201	1	0	115	0	0	0	0	0	0	0	0	0	0	0	0	0	0	9	0	0	0	0	0	0
ALOX15	104	109	298	118	69	87	99	78	15	30	29	216	228	114	50	45	12	0	30	35	119	189	39	47	30	23	46	40	31	45	644	5130	906	7735	72	82	40	13	48	26	34	30	169	71	186	130	19	9	14
ALOX15B	0	0	0	0	0	4	0	2	0	0	0	150	185	213	107	1039	1995	720	1536	0	0	0	3	0	2	0	0	0	3	0	6	0	0	14	0	0	0	0	0	0	0	0	0	0	0	0	0	4	0
ALOX5	216	270	353	171	595	934	1095	99	441	175	472	639	312	457	592	717	179	431	466	319	744	1314	565	789	627	657	728	796	300	320	210	474	116	118	148	434	705	252	487	346	726	1021	827	462	1028	378	608	538	285
ALOX5AP	458	425	677	518	269	352	596	428	517	349	377	1120	1413	1187	1120	797	1309	1710	1122	497	549	506	193	207	229	294	256	154	67	156	385	682	747	713	347	450	380	265	182	349	452	243	494	468	410	205	121	83	195
ALOXE3	0	0	0	0	4	0	0	0	10	0	0	0	17	0	0	64	288	0	88	0	0	0	6	4	0	15	8	0	0	7	0	12	0	0	0	0	0	0	0	7	0	0	0	11	0	0	0	0	9
ALPI	0	0	0	0	0	0	0	0	0	0	0	0	0	0	0	0	0	0	0	0	0	0	0	0	0	0	0	0	0	0	0	0	0	0	0	0	0	0	0	0	0	0	0	0	0	0	0	0	0
ALPK1	6	0	57	21	42	21	18	0	30	6	0	0	5	0	0	0	0	0	0	0	39	0	7	0	0	61	0	3	8	61	21	1054	15	45	0	0	6	0	0	0	0	0	0	0	48	11	9	3	0
ALPK2	107	168	55	34	132	111	67	49	412	453	236	841	713	330	410	627	504	377	279	339	485	339	269	268	173	235	228	169	130	355	108	111	198	211	386	435	506	470	265	271	384	190	392	294	331	153	432	263	145
ALPK3	0	6	1	0	9	7	4	2	8	0	0	3	4	0	5	4	1	3	2	0	2	0	0	0	0	0	0	0	0	0	0	8	4	0	2	0	0	0	0	0	0	0	2	0	0	0	0	0	0
ALPL	227	41	7	52	0	0	121	0	82	197	73	489	494	351	468	124	103	61	101	24	29	454	26	7	8	14	4	35	73	74	209	41	150	0	68	807	127	0	12	32	102	17	37	121	147	317	5	31	6
ALS2	79	64	16	0	2429	0	1248	1234	79	54	8	314	8	30	0	213	1074	718	376	141	474	180	1603	9	1293	2	1063	218	1131	120	35	131	1204	39	83	0	0	91	642	738	487	0	121	24	0	5	1022	130	715
ALS2CL	119	460	520	247	294	140	201	115	0	4	0	13	54	61	52	21	19	23	40	0	11	2	12	8	0	16	8	0	2	4	380	165	349	415	6	9	5	3	0	5	29	7	47	8	9	32	0	0	0
ALS2CR12	128	39	88	75	118	69	80	50	56	30	17	95	117	75	74	90	13	47	16	33	70	62	27	21	37	3	23	3	13	18	28	35	35	27	14	28	38	21	56	27	45	10	15	15	20	3	6	17	13
ALX1	0	11	0	0	0	4	0	4	0	0	0	0	0	0	0	0	0	0	0	0	11	10	10	16	7	0	10	0	4	0	10	7	10	0	9	10	4	10	9	18	11	8	16	13	0	6	16	6	4
ALX3	0	0	0	0	0	0	0	0	0	8	0	4	3	15	0	6	0	0	0	4	6	4	0	5	0	0	0	0	0	0	0	6	0	0	4	0	7	4	3	7	1	4	3	4	0	0	0	7	6
ALX4	0	0	0	0	0	4	0	0	0	0	0	0	0	0	6	0	0	0	0	4	9	5	0	5	0	4	0	0	6	2	0	0	0	0	0	2	4	0	0	3	5	0	0	4	5	6	0	5	0
ALYREF	2160	1875	1945	1094	1859	1502	2236	1002	2617	3365	2588	3794	4173	3953	3220	3705	4413	5909	3693	3056	6427	3022	1283	1041	822	1272	1473	838	1094	1118	1683	2196	1412	2172	4924	6472	4832	6123	3522	1294	3400	3204	4573	1917	2830	2220	2521	2214	963
AMACR	417	382	326	307	358	376	407	249	459	516	357	485	381	390	369	416	370	548	353	365	741	647	182	223	222	236	297	207	189	216	316	292	439	342	576	463	507	447	412	369	708	310	649	527	390	321	243	181	163
AMBN	0	5	5	0	0	0	8	0	19	32	24	50	37	25	52	37	47	54	41	28	46	30	33	35	28	31	26	12	17	23	2	0	0	5	66	25	26	13	17	32	89	25	63	26	30	34	14	27	23
AMBP	0	0	0	0	0	20	0	0	0	0	0	0	0	0	0	14	0	10	0	0	0	0	0	0	0	0	0	0	0	0	0	0	0	0	0	0	46	0	0	0	0	0	0	709	27	0	0	0	0
AMBRA1	1845	2128	2210	1237	2613	1618	3826	0	1354	2322	3413	2127	2094	1890	2298	2442	2420	2758	538	2309	5400	4482	2439	3009	2011	2303	2711	3324	1691	1727	194	1982	1909	2182	3809	2254	4641	3069	2460	1581	3783	1994	4088	2976	2816	2454	2354	1461	1718
AMD1	1532	1592	972	971	1901	2142	3558	1146	2497	3702	1893	3784	3847	3197	3162	4531	3479	3334	2583	1540	3071	4148	1816	1813	1447	1949	1719	1616	3471	2157	842	1646	3357	3216	2864	1043	3188	1442	1209	1554	2973	1296	1804	2012	1154	1648	4525	3662	2395
AMDHD1	76	68	249	125	210	88	237	271	0	668	190	548	542	125	287	510	370	112	233	95	240	134	227	46	24	99	41	27	31	41	113	271	53	68	186	255	220	102	219	42	185	58	171	112	0	27	82	45	62
AMDHD2	395	431	436	652	508	613	1339	146	226	239	361	529	112	0	269	453	229	427	261	855	1599	1268	217	0	150	328	77	242	1	57	300	263	732	1119	802	1549	730	1544	1255	686	1724	620	1735	0	1311	695	398	166	129
AMELX	13	45	30	15	36	26	22	28	22	18	11	20	14	11	14	5	30	8	14	5	0	0	0	0	4	0	0	0	0	0	9	10	9	27	0	0	0	5	2	0	5	4	0	0	0	2	0	0	0
AMER1	2115	560	1909	506	0	2097	2022	1703	1631	2365	303	872	0	1921	643	1760	2115	764	221	1472	4620	2563	1993	2038	1896	1659	2042	1250	1704	1134	82	1704	334	269	1516	343	2167	718	1366	208	2246	268	161	100	1445	945	1611	1820	1966
AMER2	38	30	16	29	31	38	32	14	1	1	3	58	108	91	175	16	4	22	14	1	4	0	5	0	0	3	8	0	0	3	9	10	17	5	1	0	0	0	1	0	2	3	0	2	2	4	0	2	2
AMER3	0	0	0	0	0	0	0	0	0	0	0	0	0	0	0	0	0	0	0	0	0	0	0	0	0	0	0	0	0	0	0	0	0	0	0	0	0	0	0	0	0	0	0	0	0	0	0	0	0
AMFR	10252	4697	5308	0	9072	8813	5245	0	5848	3830	4922	7405	6673	6119	6030	3642	6514	7119	5208	5935	4145	9867	2772	4661	3705	3334	4751	4759	2767	3064	6893	7563	9110	7847	4535	5485	6652	6414	0	5332	8661	5349	9680	6992	6140	2401	4549	2495	3910
AMH	0	0	0	2	0	1	0	2	0	0	0	1	1	0	0	0	1	1	0	2	0	2	0	0	0	1	1	0	0	0	0	0	1	0	0	0	0	0	0	0	0	0	0	1	1	1	0	0	0
AMHR2	0	0	0	0	0	0	0	0	0	0	1	0	0	0	0	0	0	0	0	0	0	0	0	0	0	0	0	0	0	0	1	0	0	0	0	0	0	0	0	0	0	0	0	0	0	0	0	0	0
AMIGO1	0	0	88	0	0	228	10	0	512	404	0	0	0	158	0	0	64	0	0	0	131	0	0	0	0	118	587	0	0	56	0	65	0	0	29	0	0	0	0	0	34	0	0	0	0	80	162	0	0
AMIGO2	0	181	0	0	328	418	700	1135	141	441	209	175	0	201	0	302	112	212	0	0	140	563	374	391	324	292	622	295	367	441	0	0	0	0	377	0	139	424	126	616	981	423	1112	0	95	379	610	382	361
AMMECR1	1387	1324	1153	1259	1360	1456	1453	1545	2120	2305	1885	2423	2478	1965	2174	2519	2384	2118	1942	2016	3232	3502	1341	716	1486	1348	1522	1297	1595	1592	1330	1917	1602	934	1902	1459	256	1822	1593	1652	2324	1397	2215	1491	1500	847	1677	1489	1416
AMMECR1L	0	2107	851	482	15	1641	1488	1406	1840	1869	1330	2241	1593	1588	1647	1525	1896	1099	1132	1698	3631	2101	1296	991	1171	1566	1303	1222	1515	1153	130	2300	1297	1417	121	0	2141	1058	0	1470	2399	16	2365	1796	1159	855	1576	956	959
AMN	25	0	0	0	0	0	15	0	55	53	0	0	28	27	0	21	37	0	0	97	165	60	7	0	0	6	22	18	0	0	0	0	13	23	226	200	51	105	90	113	54	122	223	225	48	220	19	12	4
AMN1	839	334	203	0	4	311	411	543	62	3	527	350	121	5	248	204	1148	966	347	768	1183	2573	1044	1127	718	1246	1411	618	551	803	0	440	557	4	0	587	922	1211	0	1185	2014	0	1171	1624	0	353	143	393	266
AMOT	6247	4841	3745	4094	6148	5002	5538	3901	288	415	188	495	543	462	338	316	386	373	203	244	595	541	649	857	581	594	796	738	470	556	2449	2586	4628	3017	338	238	346	252	245	243	309	337	601	424	307	204	609	428	449
AMOTL1	0	4737	0	0	1038	5710	0	0	0	0	0	0	0	0	0	0	0	0	0	0	0	0	919	0	229	364	592	247	928	1046	0	0	23	0	0	0	0	0	0	0	0	0	0	0	0	369	1308	0	0
AMOTL2	10447	7211	8180	7150	6841	5867	6497	5348	0	11	0	5	761	0	0	443	16	745	7	0	64	4	513	0	239	483	1117	950	669	18	186	8077	9447	6795	0	0	1061	515	9	0	1	836	1652	1161	36	620	866	66	263
AMPD1	0	12	9	0	0	0	16	11	0	14	13	23	22	19	12	22	50	26	14	18	22	18	0	0	7	10	8	9	0	19	14	38	25	0	16	17	27	21	0	13	0	0	15	11	0	12	12	15	13
AMPD2	297	166	156	109	155	304	175	135	437	1920	84	913	566	213	1030	494	1070	1530	1245	1113	2715	1736	921	214	245	1391	1104	775	820	792	641	1135	139	302	2332	40	1904	1442	2923	2917	1047	1758	964	773	1037	497	618	1514	615
AMPD3	0	0	0	0	0	0	0	0	0	0	0	0	0	48	0	0	0	0	0	0	0	0	0	0	28	0	65	7	55	62	0	0	0	0	0	0	0	0	0	37	0	0	0	0	61	14	0	0	7
AMPH	0	0	16	0	0	0	0	0	0	0	22	29	0	27	23	32	43	0	0	0	15	43	39	93	47	27	32	48	51	86	21	0	61	127	0	0	0	0	17	35	37	0	19	26	0	26	48	0	0
AMT	1327	0	191	0	0	1323	758	841	537	67	0	0	0	0	402	0	0	500	0	0	1527	731	177	25	40	154	0	0	41	50	0	0	0	532	0	0	0	0	0	0	0	0	0	0	0	413	115	0	54
AMTN	0	0	0	0	0	0	0	0	0	0	0	0	0	0	0	0	0	0	0	0	0	0	0	0	0	0	0	0	0	0	0	0	0	0	0	0	0	0	0	0	0	0	0	0	0	0	0	0	0
AMY2B	287	36	0	319	203	0	175	4	0	0	2	2	7	0	148	12	5	66	5	0	108	4	6	2	37	0	11	0	3	0	4	0	635	99	0	0	0	0	0	0	2	0	0	0	0	9	0	4	40
AMZ1	36	28	34	58	29	42	62	45	69	49	48	59	71	71	53	93	66	78	71	56	98	136	32	31	7	39	18	51	7	40	26	25	56	55	105	47	63	36	65	35	76	56	191	43	56	60	38	17	6
AMZ2	3622	2667	2634	2763	2602	2852	3709	2510	2538	2536	2380	3722	4010	4759	3002	4540	4081	6860	3850	3833	6833	5103	1130	1229	1057	1709	1187	1375	1939	1827	3417	2649	3946	3547	5106	7388	4677	4823	4042	5036	5935	3489	5479	3801	3450	3615	1721	1807	1194
ANAPC1	1476	1603	1353	1706	1719	1452	1865	1808	0	4081	3006	3477	2651	2685	2910	3851	3033	3230	2921	2765	4159	5684	2413	2622	2155	3240	1839	1991	3429	2667	1318	1596	1632	1448	1493	2408	2709	2854	1699	2356	3793	1828	1056	1206	1554	718	4548	3879	2790
ANAPC10	570	647	705	736	637	618	807	735	739	720	725	750	715	642	697	700	862	1159	626	639	846	962	540	610	506	436	412	357	461	455	690	605	886	622	541	957	583	785	683	770	894	485	1003	640	567	446	429	365	477
ANAPC11	890	818	1262	953	917	1132	960	769	958	744	883	807	989	785	950	965	1537	1548	1326	721	2952	807	501	327	329	476	732	494	447	462	1593	1009	1368	1242	995	2033	1044	1288	1127	910	1064	1104	1377	912	742	1354	449	775	358
ANAPC13	2262	1871	2014	1731	1485	1748	2405	1773	1061	1136	1070	1230	1111	1461	1141	1520	1628	2419	498	1232	2610	1176	472	723	454	629	550	551	522	502	1592	1101	3293	2061	1824	2673	1729	1306	1468	1966	2051	1169	943	1087	669	891	375	652	436
ANAPC15	1654	1133	1101	1349	1157	957	1239	1412	964	1126	1026	1037	1379	969	1115	1133	1594	1889	1087	1112	2149	1179	621	631	494	758	478	523	554	546	1148	785	1761	1395	1431	1618	1337	1339	1120	1405	1796	758	1523	1295	931	855	674	686	551
ANAPC16	3094	3370	2901	2748	2177	3222	3358	2873	2379	2375	1684	1909	2618	2292	2017	2428	2832	3911	2032	2574	3909	2838	1135	1310	1162	1331	1160	1010	1067	1257	2135	2526	3374	2880	2948	2989	2841	2361	2245	2660	3396	2109	3100	1920	1887	1614	1451	1004	849
ANAPC4	803	786	1169	29	550	759	654	726	952	2137	0	446	934	318	993	1154	941	2354	873	727	1365	1410	799	1201	567	937	950	984	580	1240	861	706	49	0	1038	172	738	1026	860	1034	1100	778	942	660	889	442	761	1435	880
ANAPC5	1810	1075	599	1438	1382	1610	1667	1829	1327	1500	715	1702	1151	1259	1153	1721	1799	1573	1257	1385	2752	2223	961	1238	1152	785	1199	813	1049	1017	892	1147	1039	1104	1956	2406	1390	1595	1419	1234	1827	2396	2137	1986	1355	1501	1231	1029	1083
ANAPC7	2824	2876	2697	3042	2979	3576	2144	2460	941	2177	2438	867	2014	3315	2727	4120	3164	1299	2661	1753	4163	4844	1784	249	284	2046	1054	1621	187	205	3166	1123	1867	3744	844	4731	1211	4322	1467	1557	623	1936	3217	2350	1599	690	1646	1002	520
ANG	1607	1177	1240	11095	1114	1275	1466	2795	661	852	1010	711	800	1276	890	1636	1994	2823	1604	1253	1931	1473	743	587	679	762	334	402	689	1297	191	1513	7082	5211	3000	1999	1458	1970	1788	1693	2084	928	2999	1441	1031	1970	1002	812	864
ANG2	302	230	252	2514	212	236	272	2381	100	82	0	45	0	138	51	211	198	315	178	95	265	202	0	73	66	44	1	65	84	82	365	160	1973	582	317	189	147	281	221	135	242	111	395	93	174	261	133	80	40
ANGEL1	882	821	979	653	842	855	1196	699	1007	1118	731	874	926	775	658	853	804	874	557	954	2142	1416	986	1071	1019	1024	1041	806	567	782	523	544	809	931	1636	849	876	934	1113	1152	2036	831	1615	1307	1078	1086	716	713	791
ANGEL2	4098	2104	1149	4235	1344	3513	1208	1739	3227	2560	1746	1703	1818	955	1308	1176	2541	2544	1412	1768	1046	1220	1091	899	939	1023	1051	1020	746	910	0	798	0	2043	3070	875	1447	542	2395	1637	1441	1095	3563	1098	2451	357	1439	814	813
ANGPT1	1387	1141	1484	75	1102	1040	1469	522	0	11	0	0	45	21	0	44	0	0	26	39	70	0	92	98	56	52	96	56	30	78	176	372	991	0	44	39	49	72	33	33	55	60	0	57	66	19	73	56	35
ANGPT2	1054	784	1172	887	570	534	629	393	828	1515	230	265	263	164	102	242	175	235	143	507	1006	674	307	720	428	426	655	420	367	345	523	426	669	486	331	437	538	394	349	324	423	497	904	445	357	209	499	346	310
ANGPT4	256	265	266	212	281	293	351	149	461	459	346	240	158	278	188	396	344	342	335	449	832	921	1084	1355	1302	908	1359	652	1209	1289	204	317	129	279	1288	667	1019	800	653	992	1124	884	1307	1238	748	607	1384	893	693
ANGPTL1	1403	2334	1211	1101	1360	1438	1763	981	486	642	246	363	407	393	321	537	659	504	453	185	582	507	387	583	304	528	349	615	316	255	261	178	969	163	285	128	136	195	121	280	265	503	728	494	445	218	469	321	194
ANGPTL2	2305	2373	2094	1873	2199	2198	2821	2412	281	346	246	334	315	308	267	222	240	163	234	226	494	465	444	468	358	552	555	671	367	486	1763	1242	3023	2112	589	467	525	407	374	389	425	486	1099	1041	582	308	468	344	275
ANGPTL3	0	0	4	9	0	9	0	2	8	0	5	8	10	10	0	0	7	6	0	0	0	0	0	0	0	3	0	0	5	0	0	5	0	11	0	0	5	0	3	0	0	0	0	17	0	0	0	0	0
ANGPTL4	2361	1686	2403	2194	2015	1788	2807	2501	267	507	414	177	180	165	209	236	227	304	308	363	799	1051	155	259	176	192	379	430	316	399	2239	5118	2928	3768	565	1027	2110	1373	1073	391	545	1102	1085	833	542	470	678	250	524
ANGPTL5	49	56	38	85	48	48	41	47	0	0	0	0	0	7	0	6	15	5	13	0	1	0	0	1	0	0	0	0	0	3	35	9	17	29	7	0	3	0	0	1	0	4	27	2	7	0	0	3	0
ANGPTL6	71	51	61	50	73	47	64	76	47	310	59	114	154	157	239	277	223	225	166	0	107	123	61	158	121	216	121	0	119	0	110	110	114	0	285	343	134	235	59	65	229	64	224	221	216	139	105	140	41
ANGPTL7	572	780	749	423	567	722	650	583	56	64	47	48	44	15	18	35	32	25	30	12	55	74	13	30	23	16	14	68	31	25	189	124	198	264	124	78	43	38	27	50	99	49	118	74	70	33	32	28	38
ANGPTL8	17	63	80	37	51	55	67	51	5	11	10	11	7	0	2	6	6	16	8	4	6	4	0	6	0	0	0	5	0	0	48	61	44	49	0	0	0	3	0	0	0	0	10	25	7	4	0	0	4
ANHX	0	3	0	0	0	0	0	5	0	6	0	0	0	0	7	0	0	0	0	0	0	0	0	0	0	0	0	0	0	0	2	0	0	0	3	0	0	3	3	0	0	4	0	0	0	0	0	0	0
ANK1	575	504	504	364	967	371	586	387	255	436	117	318	237	212	197	237	328	167	119	150	468	272	180	231	172	211	290	341	44	82	473	509	487	624	156	63	139	110	56	43	278	157	293	262	213	57	149	117	78
ANK2	752	548	705	49	983	580	1357	634	855	894	734	647	575	729	138	198	862	824	273	571	1425	1031	421	87	909	240	455	709	817	178	21	632	59	112	847	0	1088	30	613	613	869	777	1409	27	41	24	134	886	125
ANK3	48	204	120	102	89	135	56	25	15	53	17	152	116	45	1043	109	61	34	74	63	27	19	85	16	22	15	46	8	18	38	166	67	87	114	0	0	35	0	0	0	0	22	0	39	0	6	39	11	22
ANKAR	0	12	0	0	10	5	5	0	12	6	0	0	0	14	0	0	7	15	6	7	12	17	0	8	0	0	0	0	0	7	10	0	0	0	6	0	25	8	0	4	0	0	0	0	0	2	7	0	4
ANKDD1A	2	0	0	0	2	0	0	0	7	9	0	11	14	4	12	8	8	8	13	0	0	2	5	7	4	0	8	0	7	0	0	4	0	4	4	0	5	3	0	0	0	6	0	4	0	0	0	7	3
ANKDD1B	10	30	4	4	11	22	13	6	32	34	9	13	13	11	13	26	18	17	8	29	53	26	17	15	13	16	17	4	9	11	8	6	12	16	10	10	18	26	23	13	19	10	20	12	24	11	7	8	4
ANKEF1	100	110	136	55	76	84	78	31	13	4	13	183	121	97	139	28	59	40	56	18	20	17	0	12	11	8	6	0	0	0	144	102	61	122	19	8	5	15	11	17	18	10	21	25	11	7	12	0	6
ANKFY1	0	28	99	21	129	0	67	50	77	198	121	234	116	72	57	125	166	34	4991	92	11247	11542	180	5365	164	5030	207	5360	4605	4248	0	10442	0	0	44	28	97	60	38	60	115	25	69	81	0	3976	5476	176	4967
ANKH	3350	2249	2072	2664	2378	2247	2401	2322	2012	2590	1947	2686	2578	1935	2105	2747	2645	2686	2054	2185	4216	3595	1690	2079	1562	2134	2131	1711	964	1162	2324	1870	2715	3023	2844	2044	2237	1824	2025	2703	2894	3536	4845	4125	3129	2926	1389	1114	1054
ANKHD1	0	20	3	8	0	3	44	6	27	14	0	32	10	5	18	12	0	3	8	1	5	0	0	0	2	0	0	2	3	3	3	7	6	6	4	3	0	0	0	10	0	5	0	0	3	3	0	0	0
ANKIB1	3319	2206	3009	3206	3155	2274	3876	3309	4035	4183	2884	3971	2837	3431	3304	3395	4738	4762	3436	2669	5200	7323	744	3049	2369	1516	3050	1681	1718	1629	2955	3255	3506	3254	4439	3121	3529	4179	3574	3466	5274	2892	3385	5	3297	1970	2152	1767	1738
ANKK1	0	0	0	0	0	0	0	0	0	0	0	0	0	0	0	0	0	0	0	0	0	0	0	0	0	0	0	0	0	0	0	0	0	0	0	0	0	0	0	0	0	0	0	0	0	0	0	0	0
ANKLE1	0	0	0	0	0	0	0	0	295	0	0	0	0	0	0	166	0	0	3	0	14	142	0	0	0	0	0	0	6	0	0	0	0	0	0	0	15	0	0	4	0	0	583	37	145	224	561	254	0
ANKLE2	2761	1938	2207	0	2573	2473	2938	619	1812	2661	3035	2829	2639	1881	1857	2974	2654	2255	2097	2313	2898	3160	2094	1607	2189	1908	2321	2235	2145	2246	0	1826	1479	1973	2050	3731	3031	1704	1981	2176	1915	2418	2511	2778	118	1128	1867	2316	2263
ANKMY1	124	95	127	153	119	61	119	54	0	0	0	37	84	26	99	11	0	0	0	7	0	28	0	0	0	0	0	8	0	0	51	142	97	32	0	0	0	0	0	0	0	0	0	0	0	6	0	0	0
ANKMY2	1743	1747	1456	344	1638	1917	1661	191	407	1135	380	844	870	827	272	1103	901	1117	449	480	1704	1673	646	711	696	640	692	634	700	674	545	2106	2270	1587	468	1186	1632	1166	932	1070	1480	930	1405	1032	965	618	900	732	677
ANKRA2	313	64	388	52	58	0	332	199	405	227	107	108	746	496	514	430	160	290	134	122	147	196	17	75	26	64	94	6	51	63	379	225	181	138	114	0	76	179	217	682	60	483	555	316	272	60	5	135	54
ANKRD1	24	0	0	0	0	0	0	0	0	0	0	0	0	0	0	0	0	0	0	0	39	0	0	0	0	0	0	0	0	54	0	165	1581	168	0	22	0	7	0	0	0	0	58	0	0	0	0	0	0
ANKRD10	2909	2340	1587	1702	2389	6015	3946	2486	1520	1217	1081	972	887	1396	1437	1192	1575	2268	1626	1672	3032	2194	920	535	514	858	982	710	527	533	1704	1550	3725	2241	2745	1674	1375	1740	1735	1563	3727	1624	3710	1844	2259	1226	689	331	345
ANKRD11	523	7430	55	7697	7339	8509	2090	3583	5533	7321	4502	3698	3183	3963	9285	11716	3206	5496	211	0	4915	6767	5323	4318	3000	3410	3632	8848	2671	4547	15	2453	5746	3449	0	0	0	76	8577	91	4	0	13	16	0	3352	4058	1978	4015
ANKRD12	2097	7367	9800	2072	1637	3473	13051	11796	7901	7234	11059	6783	7659	3591	5641	4834	15575	2820	9964	0	7179	9614	3825	4894	9751	2705	7230	4870	4758	5669	4176	6112	12226	12083	0	0	2324	5212	3477	0	3142	2992	12205	0	3036	1902	3865	2616	4282
ANKRD13A	4242	4477	3741	3718	4239	4591	5428	3800	9206	10562	7586	11997	12826	10967	10850	11510	11503	10911	8862	9947	16017	15406	6359	6790	6371	8932	6824	6116	4333	4787	2912	3052	4414	4257	9935	7332	6995	7318	6887	6157	10318	6157	11590	9154	6919	4801	5940	4828	4255
ANKRD13B	0	0	0	0	0	0	0	0	3	0	0	109	0	0	0	18	0	0	0	0	0	0	1	0	0	0	0	0	16	0	0	0	0	33	0	151	0	0	41	0	0	0	18	0	0	0	0	1	0
ANKRD13C	25	32	23	30	24	44	28	38	57	98	45	48	58	44	48	68	68	61	35	53	89	52	20	18	36	31	22	40	28	12	22	32	48	40	45	18	22	36	45	57	49	47	51	52	35	29	17	34	10
ANKRD13D	0	0	0	0	0	0	0	0	0	0	0	0	0	0	0	0	14	0	0	13	0	0	126	132	303	162	195	106	160	107	0	0	0	0	0	0	0	0	0	0	880	0	0	0	0	449	143	235	73
ANKRD16	622	435	1	270	527	408	846	644	794	806	478	650	722	746	813	864	971	665	433	453	995	697	61	268	239	349	81	244	612	627	516	0	432	0	608	391	568	426	655	192	159	439	953	786	319	369	332	276	198
ANKRD17	17	0	1	0	10	3503	3649	58	74	233	25	0	48	2875	193	4203	3443	3258	53	3111	119	104	165	151	143	2828	3814	126	2312	61	0	3836	0	10	3224	2376	32	40	2766	2796	2818	65	53	0	34	172	3042	110	2481
ANKRD2	0	0	6	2	3	0	0	4	0	3	0	0	0	3	0	0	7	0	0	0	0	0	0	0	0	2	0	0	6	0	0	0	0	0	0	0	0	0	0	0	2	0	0	0	0	0	0	0	0
ANKRD22	287	166	295	148	237	164	300	0	15	103	0	0	46	106	0	32	0	0	137	0	242	19	0	90	0	67	41	34	135	92	243	540	639	332	182	0	230	110	0	130	204	0	219	0	0	146	111	116	0
ANKRD23	0	0	0	0	0	0	0	0	0	0	0	0	0	0	0	0	18	0	0	0	0	0	0	0	0	0	0	0	0	0	0	0	0	0	0	0	0	0	0	0	0	0	0	0	0	0	0	0	0
ANKRD24	0	0	0	0	0	0	0	0	0	0	0	0	0	0	0	0	0	0	0	0	0	0	0	0	0	0	0	0	0	0	0	0	0	0	0	0	0	0	0	0	0	0	0	0	0	32	0	0	0
ANKRD26	0	0	0	0	0	0	0	0	0	0	0	0	0	0	0	0	0	0	0	0	0	0	0	15	12	1	0	35	3	0	0	0	0	0	0	0	0	0	0	0	0	0	0	0	0	24	0	0	0
ANKRD27	0	0	582	3234	0	1546	0	0	2748	2434	1139	0	0	5	971	2802	0	0	0	2224	6231	8	1725	1729	1261	1145	1796	1734	1070	1763	93	1387	0	2144	0	0	0	0	10	2154	3429	25	3350	1855	45	1499	2212	599	344
ANKRD28	0	25	0	0	17	25	0	0	1769	60	23	1689	27	20	9	1352	49	51	28	57	53	40	1146	1230	1227	1501	1249	1731	1864	1572	9	11	0	0	0	16	26	80	6	60	13	3	14	51	23	1428	2212	2534	1508
ANKRD29	1890	2023	937	1509	774	1933	1577	1627	402	338	340	586	777	451	662	133	29	558	363	521	57	660	345	285	299	200	447	262	244	293	18	630	105	968	597	420	489	329	338	426	659	585	986	628	468	281	215	292	190
ANKRD31	34	63	26	57	45	76	37	44	344	208	258	157	260	87	125	201	288	197	129	238	302	396	202	250	258	156	358	174	66	101	40	29	31	63	118	161	79	150	155	152	327	145	170	179	138	77	135	64	127
ANKRD33	34	0	0	19	14	0	21	25	21	0	14	12	0	0	0	0	0	0	0	0	28	17	9	47	25	53	54	96	6	0	25	28	28	0	0	27	26	7	87	9	0	0	30	90	113	28	72	12	19
ANKRD33B	22	0	19	0	67	0	1230	0	143	0	0	167	123	0	118	189	130	0	95	0	2714	3225	1388	0	42	52	76	0	750	1502	0	0	0	0	57	0	135	0	0	69	134	0	103	87	0	47	31	0	0
ANKRD34A	53	74	28	52	69	93	46	52	99	106	66	39	54	19	48	62	61	54	43	80	125	128	40	33	49	76	71	44	26	32	20	47	63	48	109	81	78	62	64	69	100	52	91	64	41	65	54	37	24
ANKRD34B	3	0	6	0	6	2	0	3	3	9	3	18	10	21	4	14	14	14	10	7	6	6	0	4	5	3	0	0	0	0	0	0	0	2	2	4	5	0	0	0	0	0	4	0	0	0	0	0	0
ANKRD34C	1	0	1	0	0	0	0	2	1	1	0	0	1	1	1	1	2	1	0	0	0	0	0	0	0	0	0	0	0	0	0	0	0	0	0	0	0	0	0	0	0	0	0	1	1	0	0	0	0
ANKRD35	107	121	0	0	89	97	0	0	13	0	0	0	30	0	65	0	15	0	43	0	4	0	0	0	0	0	3	0	0	0	74	47	0	57	0	0	0	0	0	0	10	0	0	0	0	0	0	7	0
ANKRD37	0	0	0	45	0	0	0	0	0	0	34	39	86	0	0	0	0	0	0	9	42	46	0	0	13	0	0	1	8	6	83	0	98	0	0	0	95	0	0	0	25	64	5	61	19	21	0	8	1
ANKRD39	543	449	0	428	439	495	679	106	633	595	458	568	665	492	640	258	98	801	220	291	159	1170	54	0	23	79	33	188	160	15	517	425	0	0	672	424	470	613	664	0	412	503	803	582	225	362	178	173	126
ANKRD40	2333	2459	2214	1175	2195	1208	1617	1689	1810	1893	1595	1020	1112	1767	973	1827	1319	2509	2100	1608	1267	4187	1705	1689	726	1272	1654	1497	482	1199	2017	1042	2195	1233	2793	900	1985	2462	694	1070	3113	1983	3124	1590	1839	1460	664	698	1071
ANKRD42	14	45	0	658	124	237	59	0	0	121	302	117	185	0	225	105	215	313	0	0	0	334	42	375	92	0	53	66	13	0	0	348	0	0	20	0	70	0	0	0	94	34	0	0	0	22	29	0	220
ANKRD44	1700	3655	4570	283	3823	2584	7969	913	8749	4005	3208	9863	3439	7347	6645	2428	11090	3010	1980	8028	10235	14352	6192	5090	3855	3251	6960	3510	3526	2420	514	2	391	207	2804	453	7199	90	1621	1776	4377	4719	3950	3025	4888	2581	6420	4004	5460
ANKRD45	411	372	420	245	385	247	296	177	18	44	15	158	171	198	248	49	33	81	21	22	55	32	14	11	9	18	35	6	18	8	217	245	325	142	42	0	33	18	11	32	52	13	15	9	21	7	22	17	17
ANKRD46	4143	3470	2778	2593	3434	3107	3228	2783	2563	3197	2199	2391	2029	1957	1840	3197	2495	3118	1765	2306	4747	3960	1913	2317	1965	1701	2074	1724	1486	1807	2229	2835	3868	2873	2559	4	2943	2380	2108	2714	3448	2160	3619	2480	2534	1387	1733	1421	1674
ANKRD49	772	454	616	0	460	636	0	517	437	715	554	441	656	622	254	352	250	404	514	259	876	316	587	505	524	573	644	375	359	517	576	727	0	478	658	1033	908	209	230	374	576	744	642	583	0	376	306	325	340
ANKRD50	5287	6161	4211	4053	5105	5459	4774	4134	306	365	290	474	521	532	433	534	580	540	410	279	510	520	449	498	421	424	461	313	323	453	2272	3209	4396	3833	316	144	313	266	298	259	491	341	457	122	305	51	472	374	249
ANKRD52	325	325	818	242	127	521	737	227	2394	5188	2298	3718	3510	2616	645	2186	1913	414	1442	3941	4645	5633	3600	2622	3046	4706	2914	3711	3722	4017	0	656	3	770	1639	4	3430	1330	3203	304	4502	657	4636	2269	600	2454	4871	4630	2152
ANKRD53	58	16	19	43	31	42	30	36	38	60	50	35	56	30	47	42	36	39	34	35	73	93	18	30	31	29	21	35	16	0	21	14	38	30	49	36	37	32	40	36	40	27	71	60	40	26	40	16	9
ANKRD54	879	713	249	382	501	419	742	420	673	917	278	752	575	485	1364	558	402	1133	1100	1417	1636	1360	515	0	272	728	0	775	0	111	375	0	0	0	977	2512	1060	1553	952	0	1248	865	1277	650	1037	382	818	423	89
ANKRD55	0	8	5	9	0	0	0	0	198	99	89	62	80	51	51	71	67	72	16	140	202	170	232	0	134	153	186	106	47	114	6	4	9	0	229	74	47	76	87	80	114	149	254	109	284	47	74	94	73
ANKRD6	220	0	11	305	241	3	11	15	0	0	0	5	0	0	0	0	15	0	22	0	10	0	24	0	28	7	0	24	0	13	163	214	229	0	0	0	13	0	2	0	0	0	0	0	0	8	133	7	0
ANKRD60	0	0	0	0	0	0	0	0	0	0	0	0	0	0	0	0	0	0	0	0	0	0	0	0	0	0	0	0	0	0	0	0	0	0	0	0	0	0	0	0	0	0	0	0	0	0	0	0	0
ANKRD61	54	105	82	65	99	73	80	61	235	246	126	215	214	155	140	188	184	87	111	149	238	296	128	119	155	103	162	92	49	64	40	57	31	36	99	31	78	69	90	83	154	100	161	115	85	60	109	117	74
ANKRD63	1	1	2	1	1	1	2	1	1	1	1	1	1	102	1	1	90	1	52	172	1	2	1	1	1	1	5	1	1	1	1	7	1	2	1	51	1	1	1	73	1	2	1	1	125	1	1	1	1
ANKRD65	0	0	419	0	111	102	0	0	0	0	0	58	183	0	292	39	9	0	4	0	0	10	0	8	0	10	0	0	0	0	10	0	0	0	0	7	0	0	0	0	0	0	0	0	0	0	0	0	0
ANKRD66	117	99	321	80	98	127	120	54	0	14	0	80	56	0	156	0	6	0	0	0	22	0	0	0	0	0	3	0	3	0	90	245	136	34	8	0	0	6	0	0	0	0	0	0	0	0	0	0	0
ANKRD9	0	0	0	0	14	0	8	3	3	3	1	0	1	4	3	5	5	2	14	0	4	0	0	0	0	0	0	3	0	0	3	17	6	7	0	10	0	4	0	5	0	0	3	0	0	3	1	2	0
ANKS1A	9755	3816	7713	9958	9926	13369	10879	10455	2450	3349	1273	2612	1545	303	1593	994	2542	1014	1025	1222	5041	4525	1654	1435	1084	1639	2146	2217	1190	1268	2510	9190	9687	983	611	1060	1956	1524	1325	2151	3750	714	2120	1707	1320	2425	1883	1487	1107
ANKS1B	21	48	11	21	27	25	18	13	23	13	17	40	54	39	30	18	62	49	33	36	23	35	9	7	8	8	0	5	5	4	6	12	35	36	10	0	15	7	0	4	3	0	10	10	0	0	5	0	0
ANKS3	672	530	612	846	630	847	953	655	273	0	342	0	0	32	0	133	225	494	221	337	1042	930	232	0	149	262	284	287	243	162	1074	1247	896	1418	679	991	1030	524	447	514	540	463	855	683	0	574	290	316	61
ANKS4B	150	57	76	51	63	37	64	67	2	3	0	10	6	0	0	2	0	5	0	2	0	0	0	0	0	0	0	0	0	3	108	37	136	84	0	0	0	0	0	0	0	2	4	12	8	0	6	3	10
ANKS6	519	409	320	412	509	485	410	379	150	144	118	420	385	300	383	360	189	285	267	146	230	242	193	222	121	168	204	176	152	177	606	683	536	516	201	163	246	178	122	142	150	164	274	239	149	135	162	124	143
ANKUB1	34	28	39	32	30	27	60	22	62	73	51	118	112	136	106	72	92	114	76	62	105	113	26	22	27	49	24	29	8	14	12	18	27	32	18	25	19	16	21	13	17	39	48	46	27	15	6	0	8
ANKZF1	323	411	1313	566	366	322	503	432	1250	1261	177	1005	557	22	506	454	1145	1128	327	690	2319	2417	1140	590	679	275	610	506	760	721	533	62	714	758	1058	987	1667	855	724	1397	1044	870	775	1525	678	512	990	834	375
ANLN	46	986	392	436	36	655	396	979	490	1521	545	1676	2230	1065	756	1360	2027	618	988	839	1308	1930	426	419	405	960	318	537	791	760	36	47	673	106	275	8	99	252	300	324	1487	194	363	114	564	308	770	1153	541
ANO1	2051	1729	1533	2870	121	0	2331	2148	0	0	311	0	0	0	0	0	0	328	0	0	87	0	7	360	0	35	4	83	0	279	0	1686	2093	482	677	0	0	0	0	0	587	0	685	0	0	388	118	0	36
ANO10	16	1299	1074	261	1318	1303	1620	1172	5	319	0	19	125	0	0	403	0	195	130	17	7	0	263	348	287	6	316	9	38	7	635	0	4	975	3	0	0	2	0	0	470	0	0	12	0	46	245	138	206
ANO2	25	77	15	17	52	67	35	36	34	53	12	1	4	6	3	9	7	6	2	58	95	67	79	69	76	54	77	31	15	34	24	40	43	39	55	51	80	95	47	53	42	28	64	76	43	24	34	62	39
ANO3	0	0	0	0	0	0	0	0	0	0	0	0	0	0	0	0	0	0	0	0	0	0	0	0	0	4	2	0	0	0	0	0	0	0	0	0	0	0	0	0	0	0	0	0	0	0	0	0	0
ANO4	0	14	0	12	20	12	25	28	34	27	46	106	152	93	107	74	81	78	66	40	41	68	24	32	14	40	27	33	0	12	6	0	8	10	23	14	10	10	10	10	24	10	36	42	13	5	3	12	0
ANO5	0	0	0	0	0	0	0	0	11	14	19	42	0	3	50	0	12	0	0	16	26	13	16	33	22	23	37	0	17	20	0	0	0	0	20	12	29	14	0	13	0	15	16	17	9	4	25	33	0
ANO6	7760	8139	6995	5234	7142	7698	8365	5251	3527	5922	3538	4220	3481	3553	3733	4380	3197	3989	2691	3475	8206	7481	3901	4310	4247	4151	4606	4675	2834	3387	5441	7772	6510	5612	4012	2731	4369	3846	3106	3432	4866	2839	6256	4467	3856	2476	4566	2894	2844
ANO7	5	0	0	0	6	0	0	0	4	3	0	4	0	0	0	0	4	10	0	7	0	0	0	0	0	3	0	0	0	0	0	0	5	5	7	0	0	3	0	0	8	0	4	0	6	6	2	0	0
ANO8	16	0	0	46	60	0	0	0	0	0	0	29	0	28	0	0	0	0	0	0	174	0	27	4	15	52	31	31	33	43	0	0	0	0	116	0	99	84	0	0	84	0	43	22	0	74	45	38	26
ANO9	12	11	28	128	24	7	9	8	21	40	1	120	5	0	2	6	1	1	49	4	9	7	175	8	19	1	1	25	7	11	7	5	6	19	10	32	12	5	13	1	8	4	3	12	11	1	1	1	3
ANOS1	6552	5680	5153	5110	8992	5390	5599	6365	75	141	50	118	144	149	98	105	60	96	81	55	219	102	77	159	65	90	127	144	60	36	2598	1424	7159	3110	74	64	55	79	40	55	54	117	129	192	48	33	64	72	38
ANP32A	8364	7991	7019	7933	7103	8144	8494	8156	10168	11583	9369	11397	12475	7100	11348	14067	13785	22004	11164	10073	15611	14465	5920	6580	5351	8140	6505	5523	5677	5633	6068	6171	9681	8454	9667	10660	9181	9678	8729	8429	11574	7399	11899	8721	7527	5847	7331	6163	4017
ANP32B	8020	9569	10473	10472	8156	9698	7918	11296	14451	16660	16480	17916	19265	18998	20911	21405	23719	37130	18955	16703	23550	23136	9971	7629	6983	13019	9738	8976	11509	10335	8766	8645	13632	10908	13256	10530	15773	16983	11661	11494	18747	11349	20278	13531	9180	7784	15414	13044	7247
ANP32E	4453	5523	4144	3656	4423	4862	5130	2880	10207	13071	10198	14740	14082	12623	13890	15399	16948	21566	10702	6783	16423	16833	6725	7786	7397	7371	7134	6506	9253	8054	3597	4377	4857	5390	10504	6321	7706	9134	9004	9692	12623	7818	11204	6494	7733	4753	10958	9056	5274
ANPEP	6044	244	7266	8206	6217	5826	9725	4473	0	0	0	0	0	0	0	0	0	0	0	0	856	1147	7	372	614	301	326	1267	880	972	7293	2912	3036	1906	606	88	1516	1216	0	571	2099	0	558	1287	505	1383	1115	1497	1323
ANTXR1	0	122	147	0	0	241	226	0	0	0	0	430	257	0	0	339	0	0	0	0	0	179	168	431	442	486	470	347	305	231	0	0	0	0	0	0	0	0	0	0	0	0	0	0	0	0	287	150	214
ANTXR2	5770	5542	4750	226	5609	3978	6128	1386	1702	3431	2606	1420	1583	89	95	2722	2461	2793	1727	3334	2590	4902	3704	2636	1292	2950	4009	2949	2973	3514	615	4241	4209	1385	4146	56	4841	3641	2774	1525	4582	3038	4977	3768	3144	2574	2947	2770	3042
ANTXRL	13	0	7	12	18	0	12	8	0	0	0	0	0	0	0	0	0	0	0	0	0	2	0	0	0	0	0	0	0	0	17	0	48	0	15	5	0	0	0	0	0	5	13	0	0	0	0	0	0
ANXA1	0	10757	18469	18161	0	12880	21192	11503	1360	1749	1852	0	8882	10102	8056	0	9480	6900	20043	1310	2193	1429	0	1617	1571	1712	1320	2070	0	3230	0	29883	0	36371	0	0	0	0	6584	0	3865	1377	0	3831	0	0	3052	0	0
ANXA10	0	0	0	0	0	0	0	0	0	0	0	0	0	0	8	0	0	0	0	0	0	0	0	0	0	0	0	0	0	0	0	0	0	0	0	0	0	0	0	0	0	0	0	0	3	0	0	0	0
ANXA11	11180	2310	8915	12099	9471	11365	13866	9366	2824	13353	9493	6956	3520	7722	6586	8186	2869	11212	5285	3622	18137	18675	8117	5939	5555	6773	9170	7051	1847	4275	2954	6544	608	7393	2536	8002	2774	8806	6748	6568	10911	5572	11432	11144	1813	5274	5983	5030	3618
ANXA13	0	0	0	0	0	0	0	0	0	0	0	0	0	0	0	0	0	0	0	0	0	0	0	0	0	0	0	0	0	0	0	0	0	0	0	0	0	0	0	0	0	0	0	0	0	0	0	0	0
ANXA2	39961	33418	35089	33694	26573	29958	28784	26780	3998	7233	3771	13100	13923	15268	14830	10598	13646	10926	16537	4331	8056	7035	3497	4328	2996	3526	3479	3548	7117	6548	57280	49068	63167	41394	8333	13131	12909	10801	7194	7953	9212	5154	8453	7408	6710	5463	9641	8153	5324
ANXA3	24667	3538	24372	27397	25969	2871	26630	27262	743	6162	4136	3624	326	3170	3006	5216	608	5173	4868	794	12796	8268	3820	4215	3798	3547	4339	4136	5325	5133	13776	18451	37709	24531	10139	8524	8711	787	6684	6073	9520	5709	12018	7285	6781	5808	5736	4557	4545
ANXA4	143	61	98	226	45	51	3163	311	29	61	96	32	96	35	30	28	40	72	33	50	87	1021	18	17	12	14	17	13	695	15	1931	46	117	381	44	0	27	105	38	45	39	44	41	29	43	42	12	15	12
ANXA5	36939	29298	29520	32493	27506	25961	33194	31290	3411	4123	3030	4117	4371	5381	4102	4815	4351	6435	3907	3847	6718	6238	5155	4513	3825	3806	5494	3395	4814	4944	24581	20285	51990	21020	5965	4610	6527	5970	3651	4048	6109	3873	8506	5424	5018	3464	5152	4341	2946
ANXA6	5845	5863	4773	462	5540	5575	6435	11	10740	13582	7628	7106	6650	6122	6299	9047	7770	9418	5834	6269	13189	11385	8489	8597	6874	7859	7784	8420	10092	10600	417	4090	4468	4343	2677	11796	12273	12549	10851	7767	14232	9221	14121	9793	9178	8321	12815	11656	8007
ANXA7	7274	5242	4808	7282	7439	5625	6274	3004	3304	3611	2670	4403	3829	3054	2584	3194	3770	3287	3596	1043	5652	4623	1140	2639	4781	3745	3573	2850	2706	3024	4	4217	9957	5841	1556	847	2456	936	2527	3711	4084	0	5244	4079	3322	1599	2491	2595	3479
ANXA8L1	4412	3288	2748	2785	3530	86	2086	705	0	0	5	3641	271	2819	5338	2171	2893	1924	3581	0	0	0	4	34	0	0	11	0	0	0	5446	4257	2767	3460	0	0	0	0	0	0	18	0	0	7	0	0	10	15	0
ANXA9	0	0	0	12	0	0	0	0	0	0	0	0	0	0	0	0	0	0	0	0	0	0	0	0	0	0	0	0	0	0	0	0	5	4	0	0	0	0	0	0	0	0	0	0	0	0	0	0	0
AOAH	3033	2189	1771	1461	2961	2171	3538	1666	700	887	381	500	453	270	225	371	400	247	237	731	2133	1704	573	809	632	936	491	1119	954	1004	423	208	683	665	1059	68	239	792	610	1069	1686	859	2666	1061	453	1109	1346	663	1021
AOC1	0	0	0	0	0	0	0	0	2564	5317	1601	665	0	414	0	0	0	0	444	3105	8881	7909	1207	3746	1740	3062	2718	6717	3183	2210	0	0	0	0	2248	7213	6810	7226	3053	3867	6767	4402	12574	6974	5937	4973	5537	3556	2426
AOC2	0	0	0	0	1	27	0	0	0	0	0	0	0	0	0	0	0	0	0	0	16	0	20	2	0	0	6	1	7	6	0	0	1	0	0	0	0	0	0	1	0	0	0	0	0	1	0	1	14
AOC3	18603	16300	17714	11914	16530	15579	19682	7654	1226	2725	382	0	0	0	0	0	0	135	133	1076	2627	1907	1744	6513	1776	1972	2467	4661	1951	2671	11168	9534	15411	10396	1510	1606	1180	2058	466	1390	2004	3784	4377	3956	3802	1943	4714	2558	1910
AOX1	59399	3972	45911	1741	42508	81138	49779	1551	8475	5118	3188	11856	12500	5807	803	8406	15228	4584	925	5633	6728	2096	426	9850	477	519	2904	707	4700	2766	1367	12250	1169	3527	408	0	5453	3990	4134	950	17	967	1742	999	1648	3067	6112	656	446
AOX2	2246	3229	9472	318	2766	1989	6541	369	26	24	0	322	487	0	1988	0	7	0	0	0	0	0	0	0	0	0	0	0	0	14	267	0	2645	0	0	0	0	0	0	0	13	0	0	0	0	0	0	26	0
AOX4	0	0	0	0	0	0	0	0	0	0	0	79	105	0	28	0	133	42	423	0	0	0	0	0	0	0	0	0	0	0	0	0	0	0	0	0	0	0	0	0	0	0	0	0	0	0	0	0	0
AP1AR	242	0	1510	0	1379	46	9	241	766	1086	1455	1011	1218	881	0	932	1048	1529	846	586	174	77	1581	1070	1154	1267	1384	241	432	1160	1032	0	0	0	337	0	698	589	1183	173	2596	0	1351	0	932	865	734	80	412
AP1B1	4992	5371	4243	485	5067	4624	6068	1502	9867	917	7049	7486	6634	5867	2030	8664	5290	7402	1492	2104	7122	9180	4259	4109	4191	1684	7610	9091	3969	3030	4446	4133	7565	7606	12660	5013	6414	12311	10734	7685	12108	2818	3014	5270	3982	5887	6089	1765	3784
AP1G1	8003	7645	2442	0	7456	0	0	0	6558	3925	5975	8289	0	7111	6202	8815	7703	3379	6228	6273	10306	10890	5541	6361	5157	6091	6626	5593	4791	5718	0	5942	0	6524	6343	1699	6948	2652	68	2079	8278	2957	8235	4521	1976	3815	6686	5080	3757
AP1G2	1541	1288	1376	1518	1555	1558	2146	1353	1019	1963	1055	1282	2242	1128	1419	2163	1498	1498	1328	2297	4842	3295	798	1743	775	1954	1574	1222	902	1227	1357	989	2492	1466	1684	2156	1533	1772	1139	1533	2485	2191	2990	1536	1225	1758	1269	1196	994
AP1M1	4729	3469	3480	3622	4380	3596	5308	4117	4232	5436	4272	4946	3001	4726	2176	5303	4794	4828	3767	5150	7063	7781	2563	2160	2054	3069	3148	2461	3694	3375	3300	3069	3648	4156	7459	6941	3105	5782	5650	5765	6012	3783	8509	3487	5438	4551	3528	4102	2591
AP1M2	1512	1169	1431	1103	1149	1047	1217	206	39	41	27	687	755	713	738	399	528	389	634	33	62	47	18	28	27	36	49	18	0	12	2220	1182	1664	1589	35	24	25	21	7	21	37	22	44	28	28	14	10	9	0
AP1S1	2218	1523	1748	2204	1413	1607	1794	969	1658	1795	1799	1483	1842	2261	1281	1939	1335	1924	1470	1469	3527	2572	1121	1044	947	1212	1081	1157	1679	1605	1893	1683	2599	1880	2821	3733	3277	2970	2471	2470	3201	1930	3471	1992	1617	1557	1331	1054	948
AP1S2	3564	3741	2701	2737	2675	3106	3311	2915	4328	4274	3773	4547	5114	4272	3778	5604	5462	6554	3965	4723	7019	6251	2463	2537	2542	2891	2632	2467	1685	1802	1746	1934	3445	2572	3424	2932	2981	3115	2532	3192	4124	4018	5680	4407	3586	1840	2097	1646	1405
AP1S3	0	0	0	0	552	487	599	0	918	700	440	813	497	0	0	992	0	1362	718	750	1825	327	462	808	807	867	345	270	0	369	964	0	0	278	919	1195	1016	800	1031	874	1895	0	1335	547	967	443	662	358	5
AP2A1	0	0	0	0	0	0	0	0	0	0	0	0	0	0	0	0	0	0	0	0	0	0	0	0	0	0	0	0	0	0	274	0	0	0	0	0	0	0	0	0	0	0	0	0	0	1872	0	0	0
AP2A2	19	357	25	424	35	100	57	11	61	75	34	94	46	27	29	37	17	22	14	21	68	54	97	52	41	11	46	34	25	102	14	102	38	15	15	13	27	21	7	17	15	6	25	22	26	6	29	16	39
AP2B1	4024	3499	3526	0	1082	1835	465	1753	3730	3118	2975	276	3052	2495	611	3794	613	3337	366	4191	7459	7897	729	1540	94	429	523	1534	1163	518	2845	4862	755	6076	1874	4905	5732	4226	3953	4708	6375	2684	1401	1830	946	680	836	1831	480
AP2M1	9290	13671	5235	7329	8196	5574	16133	4923	5096	6462	4610	8513	8530	3081	4643	9978	4613	10229	8121	6184	17765	9350	5956	2994	2380	6555	6646	4100	8098	7751	9778	8271	18346	16399	9161	6404	11733	15164	7333	13170	10437	9071	17599	12964	11328	7357	7294	4747	6682
AP2S1	2857	1926	2467	1948	2319	2353	2981	1521	1650	1829	1530	1777	1565	1976	1617	2118	1954	3177	1558	1123	1872	2910	807	726	607	963	746	839	933	707	1786	2414	1525	3089	2284	2261	2000	2616	1063	1596	3415	1473	2749	1814	1838	1072	1307	1107	706
AP3B1	4972	4938	4011	3789	4647	4629	5239	3801	6832	7835	6001	8736	8671	7733	7967	10690	10245	10035	7558	7028	9910	10129	4385	4223	4132	6021	4365	4124	4353	4250	3205	3734	5263	4556	6434	5427	6006	6254	4806	4807	7183	4833	8371	5666	4972	3611	4999	4005	4101
AP3B2	0	0	11	0	0	0	0	0	730	110	455	6506	5898	1048	4291	1624	3963	672	1126	899	1139	365	238	320	340	385	172	426	47	192	0	0	7	15	675	525	601	564	116	246	148	428	183	282	457	422	84	98	178
AP3D1	10061	9952	9543	8483	10210	10234	12410	8380	9332	11275	8442	9624	9001	8322	9531	10015	9346	9603	8048	9954	17685	18344	6880	6268	6068	7846	7759	7526	7406	7091	8895	11097	11188	10892	13601	12219	17342	12579	10232	10723	14207	7922	16035	13159	9648	10185	9293	8025	6521
AP3M1	3248	1127	1283	2727	1540	3030	4866	2634	1576	2796	12	792	1799	22	2134	776	1566	2075	2259	488	1321	1374	121	857	157	2245	912	540	967	249	1766	1547	3363	1332	1844	0	587	3996	855	1932	1596	4	713	121	1645	1226	919	1206	272
AP3M2	716	426	73	447	692	476	597	463	857	793	681	666	786	664	137	718	527	792	528	778	1265	255	486	605	409	529	546	522	40	323	394	399	646	494	839	529	850	644	732	585	931	531	1103	900	735	342	388	385	258
AP3S1	1478	1261	1285	1316	1176	1191	1447	1283	1552	1494	1416	1276	1763	1490	1424	1723	2022	2681	1745	1758	2750	2420	1106	1172	915	744	1250	948	807	1086	997	1107	1395	1365	2238	2166	1703	1744	1542	1992	2219	1505	2386	1304	1300	1285	1422	1043	522
AP3S2	2723	2442	2282	1951	1792	2125	2836	1879	1451	1538	1355	728	1814	1785	1618	1597	1824	0	1519	1693	2398	2544	765	836	588	919	548	851	1053	826	2304	2157	2655	2647	2391	2670	2037	1651	2054	921	2227	1540	2600	1874	1396	1245	788	871	925
AP4B1	0	40	69	208	687	24	0	21	23	1024	466	36	185	281	668	68	508	521	71	152	1445	61	215	377	603	160	223	505	673	518	590	7	1309	117	688	327	83	490	565	291	1315	145	819	56	266	216	254	110	218
AP4E1	0	0	0	0	0	0	0	0	0	2	1	1	0	19	0	0	3	0	0	0	0	0	0	3	5	0	6	0	5	3	0	0	0	0	0	0	0	0	0	0	0	0	0	0	0	0	6	5	0
AP4M1	50	34	12	49	296	35	25	0	50	409	0	97	50	202	17	54	128	29	36	50	79	34	236	32	37	45	45	266	13	13	363	302	348	0	0	39	65	69	37	51	27	77	40	65	46	148	48	41	20
AP4S1	0	0	0	5	177	666	394	227	0	0	0	0	0	7	0	458	4	0	0	0	0	781	0	28	182	0	21	0	271	0	0	0	0	237	0	0	0	4	1	241	0	523	10	0	0	0	118	4	222
AP5B1	458	647	665	727	823	645	639	679	392	415	683	0	431	585	528	509	691	597	385	685	742	1627	216	106	156	322	500	384	136	173	577	629	933	658	889	1074	1528	396	448	773	522	852	1329	648	458	940	297	285	128
AP5M1	0	55	0	0	699	2160	0	539	105	407	2462	289	407	864	121	323	331	347	201	1911	1345	2213	20	29	929	653	1041	667	1515	531	0	1580	1614	0	1428	0	744	1755	4	520	1071	1877	2689	0	13	494	451	721	899
AP5S1	1032	862	859	723	582	762	1074	836	410	694	820	319	801	920	623	601	629	1120	615	927	1352	1037	317	424	509	513	371	502	566	603	1113	866	1376	1053	1594	2161	815	1202	1150	1345	1256	856	1240	994	661	728	528	746	294
AP5Z1	0	0	0	0	0	0	0	0	0	0	0	0	0	0	1	0	0	1	56	0	0	0	0	154	370	0	1	0	0	0	0	0	0	0	0	1	0	0	0	0	0	0	0	0	0	5568	1006	0	0
APAF1	2423	2837	2288	2667	2502	2736	2745	2577	3903	5157	3302	3970	3868	3673	3576	4551	4277	4180	2995	3302	6096	6193	3272	3026	2941	3092	3241	2888	2354	2897	1662	2540	2924	2825	2917	2146	3664	2810	2766	2802	4189	2223	3966	2901	2623	1674	2868	2379	2506
APBA1	466	504	485	275	488	494	567	256	382	584	401	572	365	572	327	624	496	562	478	398	1193	979	684	1044	634	740	993	822	551	426	138	234	353	303	851	435	1041	547	551	429	610	438	924	952	555	343	561	522	491
APBA2	17	0	5	0	0	0	0	0	0	0	0	0	0	0	0	0	0	0	0	4	10	8	7	5	0	0	0	0	0	0	0	0	16	0	0	3	0	0	0	6	0	0	9	8	0	0	0	0	0
APBA3	1023	984	806	1156	706	579	1011	1186	838	718	492	626	559	476	988	742	798	710	657	640	1826	1644	538	150	603	398	385	607	893	36	1171	1511	1159	827	1378	838	1873	667	711	908	1498	605	1543	1493	667	881	539	623	0
APBB1	283	0	0	0	0	0	0	0	1	0	0	0	0	0	0	0	0	1	0	0	0	0	154	133	175	132	243	281	7	188	1	1	0	0	0	0	1	0	0	0	0	0	0	28	0	184	140	107	9
APBB1IP	2746	3070	2372	0	2884	3640	4120	0	6502	7932	4633	6194	7059	4735	5304	7374	3538	7422	5334	3799	10715	6267	5859	3487	2290	5218	2117	3788	4566	5181	1235	2640	2958	2109	7617	5413	1335	6262	6407	5099	7228	4669	7898	7339	4047	2327	4090	3459	3945
APBB2	41	96	88	58	93	86	85	72	12	29	10	215	36	16	20	15	7	8	14	15	10	28	236	1118	1101	445	851	446	1038	541	36	116	16	31	8	6	23	3	7	8	8	4	13	13	0	3	1213	295	55
APBB3	280	77	29	407	16	266	595	23	20	135	115	64	24	128	24	29	109	208	26	124	412	172	92	138	109	554	20	289	183	406	91	29	26	25	274	185	1059	105	35	28	26	48	43	227	106	84	110	157	195
APC	4551	111	4072	4518	3352	4725	5326	5068	305	198	499	145	1121	4350	3316	7109	4512	4922	4107	4869	787	9879	5305	3572	4910	5384	3774	4367	3123	3665	2720	414	4740	4275	4721	1926	6110	4085	3362	3237	3154	3783	6472	4631	88	2744	5191	3445	3082
APC2	94	122	75	111	138	155	104	130	160	201	131	220	216	153	221	187	227	118	152	203	266	374	84	26	60	133	115	133	44	45	63	114	77	49	135	74	263	113	102	102	84	74	137	167	93	81	81	47	25
APCDD1	6363	3291	1613	6041	6541	4805	4577	6718	0	33	0	0	0	102	370	0	826	0	1177	0	0	0	0	13	79	80	135	23	0	0	979	2475	3920	1021	0	0	0	246	0	0	0	0	0	0	0	106	0	0	0
APCDD1L	0	0	0	0	6	9	9	4	10	8	0	14	8	10	6	14	14	8	6	8	0	6	0	0	0	0	0	3	0	7	0	0	0	2	5	7	0	0	3	0	0	4	0	0	0	4	7	0	0
APCS	0	0	0	0	0	0	0	0	0	0	0	0	0	0	0	0	0	0	0	0	0	0	0	0	0	0	0	0	0	0	0	0	0	0	0	0	0	0	0	0	0	0	0	80	0	0	0	0	0
APEG3	0	0	0	0	0	0	0	0	0	0	0	0	0	0	0	0	0	0	0	0	0	0	0	0	0	0	0	0	0	0	0	0	0	0	0	0	0	0	0	0	0	0	0	0	0	0	0	0	0
APEH	2916	2874	2256	2281	2519	2994	3562	2060	2460	2741	1997	2328	2344	2305	2297	2657	2598	2827	2079	2815	4884	4539	1803	1951	1569	1846	1787	1691	1696	1659	1972	2038	2899	2669	3969	3917	3607	3282	2809	3238	4671	2221	4566	3242	2733	2663	2017	1666	1487
APELA	18	8	16	17	40	16	13	36	0	0	0	0	0	0	0	0	0	0	0	0	0	0	0	0	0	0	0	0	0	0	6	12	22	16	0	0	0	0	0	0	0	0	0	0	0	0	0	0	0
APEX1	3608	2561	3182	1982	3018	2818	2839	2509	6115	3786	6681	7554	3551	8587	8528	9565	9468	9260	4687	6339	8729	7794	1673	3072	2409	4345	2634	1962	3805	3395	3286	3789	4236	2850	3917	5959	6309	4595	5512	4525	4174	3094	6269	4477	2513	2672	3622	3799	2760
APEX2	853	743	643	858	822	765	922	862	1079	1352	1128	1129	1297	1146	1181	1408	1340	1389	1016	1224	2097	1974	780	684	612	912	803	663	1006	944	844	834	1407	1130	1818	1948	1731	1541	1468	1492	1863	834	1774	1296	1181	1344	1061	1069	856
APH1A	5614	5247	5156	4420	4620	4224	6075	4194	3077	3483	2899	4322	4346	4074	3778	3989	3423	4846	2215	3422	7186	5745	2190	2428	2051	2745	2464	2359	2564	2454	4243	4330	3453	5886	5401	5758	4232	5111	3519	4049	4233	3196	4162	3832	3550	3025	2816	2450	2318
APH1B	807	1177	53	33	811	1111	874	44	481	64	384	78	86	448	443	91	69	524	359	486	133	720	552	667	487	86	520	112	482	557	19	586	991	48	42	368	554	416	393	39	666	56	823	670	703	271	531	82	319
API5	7103	6533	6309	79	5831	6067	7549	144	6160	7025	5659	6596	6665	5673	5945	7477	7346	8441	5604	5931	10139	9938	4974	4848	5126	5502	5706	4688	5473	5184	1001	5747	7794	6801	6490	5415	6799	6719	5534	1002	8625	5730	8394	5580	5061	3380	6524	5992	4469
APIP	840	897	767	759	590	632	945	731	608	797	542	670	733	778	601	715	664	1310	572	718	1293	773	689	609	454	670	601	443	663	528	872	818	888	1541	976	972	777	904	1187	791	1181	775	2086	710	1092	821	1334	600	430
APLF	567	498	458	566	534	598	256	624	274	360	231	211	291	39	13	375	275	351	136	208	432	388	3	10	119	7	88	227	81	172	134	560	808	615	151	205	325	47	175	272	354	236	357	250	229	120	160	0	156
APLN	4639	2014	8554	2460	2662	1200	2445	2016	35	68	79	210	148	144	155	110	128	89	147	47	58	88	31	28	27	48	37	44	27	30	1821	2995	5205	3295	77	46	153	63	42	30	42	24	54	42	41	49	26	31	14
APLNR	6305	2963	3871	4984	6526	3637	6093	5075	30	27	41	51	14	62	39	59	69	81	49	23	62	117	40	51	39	62	59	100	54	39	858	1058	3205	1823	245	28	110	103	29	69	89	74	141	105	90	65	46	50	23
APLP1	862	560	187	768	687	707	1095	69	205	26	89	45	112	236	338	434	48	193	43	263	559	106	486	226	312	286	389	46	169	199	290	236	804	498	879	282	178	64	53	443	577	67	929	995	502	542	224	257	147
APLP2	55819	55001	46815	37281	47960	44250	56509	41113	8338	10095	5627	7400	9233	1656	7216	7120	7445	7816	5292	6123	14432	18332	7218	7813	6429	6817	8363	8733	7643	7743	38747	28936	61877	43336	12086	8799	16164	9469	9585	7859	23	12360	17783	14984	10120	11179	8503	6653	6771
APMAP	16	240	17	72	24	65	524	3	144	13	46	138	9	95	91	68	6	40	15	48	95	1155	261	223	25	297	667	196	977	31	27	762	15	1485	416	189	384	2182	222	333	1105	629	21	42	18	1012	741	272	223
APOA1	1041	1355	576	1024	685	987	799	453	23	94	0	0	0	0	0	0	0	0	0	0	107	0	0	160	97	95	78	93	58	77	206	99	201	302	303	0	64	0	0	0	0	0	394	374	308	0	119	0	0
APOA2	267	142	513	383	407	420	796	792	0	0	0	0	0	0	0	26	0	0	0	0	0	0	0	0	0	0	0	0	0	0	131	6	775	149	0	0	0	0	0	0	3	0	0	493	0	0	0	0	0
APOA4	3	6	5	13	0	8	13	13	11	15	12	5	6	22	12	0	0	10	5	10	36	13	0	20	8	9	6	15	2	0	6	5	11	0	28	13	10	7	0	0	16	9	42	29	11	17	3	5	5
APOA5	0	0	0	0	0	4	4	0	65	43	51	82	90	99	122	257	123	263	116	78	143	107	24	18	8	27	32	52	22	19	0	4	3	7	153	110	101	101	97	71	84	40	103	143	69	62	21	35	32
APOB	0	0	0	0	0	6	0	0	0	0	0	4	0	0	0	4	0	2	0	0	0	0	0	0	0	0	0	3	0	0	0	0	3	7	0	0	0	2	0	0	0	0	0	102	0	0	0	0	0
APOBEC1	0	0	0	0	0	0	0	0	0	0	0	0	0	0	0	0	0	0	369	0	0	0	0	0	0	0	0	0	0	0	0	0	0	0	0	0	0	0	0	0	0	0	0	0	0	0	0	0	0
APOBEC2	6	6	5	0	7	3	7	5	0	3	8	3	4	0	3	35	88	4	3	4	16	13	8	0	2	8	6	6	10	8	6	5	6	3	17	5	8	0	5	12	11	5	21	6	0	6	6	5	4
APOBEC3H	801	530	476	766	605	262	333	930	619	722	1000	963	717	658	860	1239	875	817	903	889	1220	1941	743	743	732	706	737	492	327	467	681	789	479	1380	1203	1394	1724	887	1201	1655	1874	1148	923	1432	825	306	436	338	510
APOBEC3Z1	0	0	0	85	0	0	0	178	0	0	0	0	0	77	98	152	0	159	664	0	0	0	0	0	0	0	0	2	0	15	582	672	208	531	0	49	0	0	47	0	0	0	0	0	0	33	0	0	0
APOBEC3Z2	26	23	141	31	26	14	30	44	31	33	30	35	36	37	73	49	53	22	43	20	28	39	24	31	29	31	40	25	29	24	53	31	57	261	31	37	83	25	70	44	54	221	25	68	25	71	27	36	45
APOBEC4	211	182	226	101	248	87	120	45	0	0	0	138	119	169	324	0	0	0	0	0	0	0	0	0	0	0	0	0	0	0	101	274	99	31	0	0	0	0	0	0	0	0	0	0	0	0	0	0	0
APOBR	1139	1549	1025	0	1735	448	215	425	1471	1489	1730	1573	408	1014	1167	1858	284	2419	100	1471	2712	325	1701	1477	1333	2732	2585	2111	806	875	0	0	0	1163	995	0	0	0	1830	0	0	873	1470	0	482	1772	2490	1191	1489
APOC2	0	0	0	0	0	0	0	0	0	0	0	0	0	0	0	2	4	0	0	0	0	0	0	0	0	0	0	0	0	0	5	19	0	0	0	0	0	0	0	0	0	0	0	20	0	0	0	0	0
APOC3	0	0	0	0	0	10	0	0	0	0	4	0	0	0	0	23	0	5	0	0	0	0	0	0	0	0	0	0	0	0	0	0	6	0	0	2	0	0	0	0	0	0	0	175	10	0	0	0	0
APOC4	0	0	0	0	0	0	0	0	0	0	0	0	0	0	0	0	0	0	0	0	0	0	0	0	0	0	0	0	0	0	0	0	0	0	0	0	0	0	0	0	0	0	0	44	0	0	0	0	0
APOD	4561	6911	3050	3043	2517	6167	3105	2667	187	255	373	1598	2514	2956	1848	2654	3114	2795	2274	757	1325	1050	506	511	400	682	505	211	1458	1632	7344	1866	4273	4616	2443	1713	3341	1787	1284	1682	1963	901	3433	839	951	685	1238	860	1015
APOE	21397	15939	20400	19662	20709	23631	32827	26223	27722	20007	32278	40123	53577	42931	43079	37762	49795	58520	37324	38147	47080	43990	10908	5439	13966	27415	12254	14038	3530	4282	27715	23307	21811	24504	40207	30889	25047	18062	19946	9219	21266	38098	60637	65595	20658	14652	3869	4995	4769
APOF	0	0	0	0	0	0	0	0	0	0	0	0	0	0	2	8	0	20	2	0	1	0	0	0	0	0	0	0	2	0	2	2	2	0	0	2	0	0	0	0	0	2	3	26	0	0	0	0	0
APOH	0	0	7	0	0	15	0	0	0	0	0	0	0	12	13	22	0	10	0	0	0	0	0	0	0	0	0	0	0	0	0	0	0	0	0	0	0	0	0	0	0	0	5	420	14	0	0	0	0
APOL3	2011	2304	2723	2524	262	932	2156	2096	472	1013	514	1083	400	1418	959	662	814	889	1081	718	1454	2288	608	802	680	1297	887	1206	363	798	748	367	3792	604	5743	166	1563	1553	776	641	2449	134	1215	1431	623	717	1032	544	519
APOLD1	3292	1674	922	1894	4013	1778	1297	1250	306	177	153	217	246	237	115	541	484	562	185	229	332	185	215	403	378	258	176	248	479	454	713	6038	1328	833	344	145	617	327	281	282	213	308	321	230	211	134	322	398	205
APOM	0	36	54	237	0	32	42	38	53	389	304	24	52	157	69	0	138	489	247	32	157	174	148	137	160	0	181	17	117	21	32	0	13	0	0	151	0	28	0	68	54	0	179	105	0	98	77	12	11
ApoN	0	0	6	0	0	2	2	2	2	0	0	0	0	0	0	2	2	0	0	0	0	1	0	0	0	0	0	0	0	0	0	0	2	0	0	2	0	0	0	0	0	0	0	52	6	0	0	0	0
APOO	214	333	391	284	403	265	390	211	362	406	328	436	531	614	330	558	374	957	409	340	647	545	111	164	155	139	187	109	385	258	665	655	556	489	537	919	668	813	503	605	727	298	541	284	296	342	486	457	260
APOOL	738	635	701	738	589	490	432	708	360	251	342	421	376	525	21	430	609	360	445	329	567	456	234	173	119	177	215	237	165	250	369	0	1296	493	422	496	426	284	303	502	708	113	487	149	187	208	188	244	165
APOPT1	1016	986	1134	710	762	853	1131	814	1062	1063	888	800	740	935	755	1188	976	1876	861	934	1589	1223	595	638	527	466	564	687	316	461	1268	1182	1198	1271	1374	2131	1368	1415	1249	1192	1433	723	619	804	920	652	620	551	414
APP	83480	84040	69580	55102	72264	10070	78146	51768	799	8013	4637	6121	775	9824	6034	7506	606	10074	4986	759	10927	11542	7527	9954	7198	9281	7801	9934	8216	8177	4030	58877	63210	54757	1162	358	8684	6558	4305	4774	6976	7211	14203	10272	7891	4876	9724	7763	6652
APPBP2	6142	6299	5596	5505	5613	5825	5160	5636	6045	6321	5125	5944	6625	5251	5837	6623	6703	7007	4807	4541	8817	7903	3965	4690	4131	3458	5149	3686	3800	3741	4361	4332	70	5614	4909	3993	5316	4882	3698	3355	6176	4523	4478	4571	4327	2817	5008	3610	3096
APPL1	0	0	514	0	832	1358	0	0	1027	434	0	1694	878	1235	957	1410	1524	740	801	891	31	32	913	53	1189	1058	40	656	664	683	0	943	0	0	0	0	0	0	0	0	584	0	96	0	0	21	782	779	737
APPL2	4525	2481	138	695	4083	4310	4089	84	3005	3939	268	1991	2526	2048	210	2894	2715	630	434	178	5669	4517	2111	2492	2099	2137	2613	2085	1237	1562	768	2928	450	3375	2665	32	2972	337	0	1130	3674	497	4373	569	1443	1746	1691	1314	1369
APRT	0	0	0	0	0	0	0	0	0	0	0	0	0	0	0	0	0	0	0	0	0	0	0	0	0	0	0	0	0	0	0	0	0	0	0	0	0	0	0	0	0	0	0	0	0	673	0	0	0
APTX	0	59	182	172	214	227	0	113	0	199	0	56	329	41	0	93	195	454	214	226	166	164	0	0	77	70	51	156	123	66	248	0	145	323	180	235	90	220	106	0	226	0	0	139	0	133	88	160	54
AQP1	39928	29917	33733	40060	56175	46311	51109	28585	2220	1763	2150	1532	0	3016	1760	3237	1850	2418	1543	1493	1415	2986	2347	2796	2341	2793	2857	1890	3166	3897	39591	51387	50741	64063	5609	2851	4842	4229	2241	1966	4252	3017	6684	4023	3006	1561	3086	4244	1872
AQP10	0	0	0	6	0	6	0	2	12	9	12	9	7	10	20	15	8	17	9	7	6	16	3	6	0	5	8	6	17	7	3	4	10	0	19	27	24	9	7	12	14	13	22	18	18	13	9	9	15
AQP11	77	95	59	53	98	76	53	60	102	107	101	137	106	127	83	111	94	125	56	64	136	94	59	62	71	65	53	45	75	62	42	65	67	62	67	53	70	43	69	44	94	28	57	43	39	31	92	77	45
AQP12B	7	0	0	2	0	0	0	0	0	0	0	0	0	0	0	0	0	0	5	2	0	0	0	0	0	0	0	0	0	0	0	0	0	0	0	0	0	0	0	0	0	2	0	8	0	0	0	0	0
AQP2	22	12	21	27	19	13	7	14	0	0	0	4	53	4	15	5	2	3	0	0	0	0	0	0	0	3	0	0	0	0	0	3	9	6	0	3	0	0	4	4	0	2	0	0	0	0	0	0	0
AQP3	1086	1050	828	1082	1023	0	879	515	0	678	359	1539	3063	1910	959	271	442	404	1439	367	715	672	438	576	386	473	473	452	1238	944	510	0	467	555	533	698	336	1122	688	401	1026	818	573	688	456	1609	1517	2187	1932
AQP4	3709	164	1104	0	2230	162	2859	0	0	0	0	2896	1809	2193	1652	0	0	0	0	0	0	0	0	0	0	0	0	0	0	0	2579	2338	0	0	0	0	0	0	0	0	0	0	0	0	0	0	0	0	0
AQP5	13427	11724	4210	4387	5244	11436	5369	4218	0	0	0	1148	2943	2184	1098	549	461	1512	365	0	25	0	0	0	26	7	0	13	0	0	4043	1272	5384	9015	0	4	0	4	0	0	0	0	11	0	0	5	0	0	0
AQP6	283	248	124	200	225	96	74	104	0	4	0	61	185	130	122	24	33	45	27	0	4	3	0	0	0	4	0	0	0	0	65	112	305	100	0	0	0	0	0	0	4	5	8	4	2	2	0	0	0
AQP7	12	9	10	12	6	11	15	13	0	3	0	0	0	30	11	10	34	0	0	96	0	11	0	0	0	0	5	0	7	21	7	3	20	0	25	0	0	9	17	19	48	9	71	22	5	26	0	10	0
AQP8	0	0	0	0	0	0	0	0	0	0	0	0	3	0	0	0	0	0	0	0	0	0	0	0	0	0	0	0	0	0	0	0	0	0	2	0	0	0	0	0	0	0	0	24	0	0	0	0	0
AQP9	120	560	103	164	255	54	768	463	0	0	0	0	0	0	0	0	0	0	9	0	3	4	0	0	4	0	0	0	0	18	62	148	71	726	21	8	35	5	15	6	9	0	0	11	0	33	17	10	53
AQR	58	1089	1776	31	1290	2028	98	20	1813	2277	2490	2334	3054	1826	1471	773	2077	1875	1427	1287	2107	2690	1356	1249	1188	1495	1296	876	1989	1658	29	2196	9	39	93	42	1589	69	89	58	157	24	2948	114	80	909	2380	1954	1578
AR	0	0	0	0	0	0	0	0	0	0	0	21	39	9	6	0	9	3	24	0	0	0	0	0	0	0	0	0	0	0	0	2	0	0	0	0	0	0	0	0	0	0	0	0	0	2	0	0	0
ARAF	0	0	0	0	0	0	0	0	0	0	0	0	0	0	0	0	0	0	0	0	0	0	0	0	0	0	0	0	0	0	0	0	0	0	0	0	0	0	0	0	0	0	0	0	0	0	0	0	0
ARAP1	8181	5995	5938	5020	5925	5631	7674	6866	6351	7818	5872	6633	3533	5697	6558	6497	6060	696	4260	6447	12918	4229	3955	2282	4271	4801	3571	5711	2357	3686	5782	3777	10252	2249	6371	8777	8460	5214	469	7408	11320	3345	8930	8725	7221	6935	5024	3155	3812
ARAP2	47	7268	64	0	3913	7666	128	17	66	6089	45	2503	259	13	40	4995	3672	83	0	0	5803	5953	3193	3422	1747	2688	3995	2239	1564	2907	0	0	3	0	11	0	103	0	0	0	48	0	0	28	0	1007	2062	3079	1993
ARAP3	3542	3393	3038	1927	4958	4883	3771	3221	0	116	0	12	0	121	0	231	193	200	235	277	700	416	405	745	378	677	745	429	53	698	129	5416	1346	3147	299	273	245	147	11	0	0	0	443	468	30	107	75	282	273
ARC	11	22	13	30	6	12	0	18	2	0	0	7	17	9	4	10	0	8	8	7	4	9	7	0	0	3	6	0	3	0	12	12	14	20	9	9	7	8	11	7	12	4	14	10	3	17	0	7	0
ARCN1	11050	9812	8911	8651	8602	9808	11672	6593	9908	12824	9317	12396	11134	11283	10030	13630	10192	14571	9012	9443	15792	15852	7484	8854	7258	8310	8166	6314	9360	9330	9003	11549	11988	10822	12418	11714	13132	13108	11062	8761	15647	8747	14994	10537	9850	7539	10004	9583	9602
AREG	45	4	12	49	83	48	7	32	0	4	0	20	22	0	14	0	22	4	0	0	10	5	0	8	0	0	0	8	0	7	263	162	10	15	0	18	62	16	17	11	9	0	17	0	0	8	11	0	6
AREL1	220	2305	0	0	195	12	0	0	0	1415	170	36	1735	0	2389	2415	985	0	0	2557	984	3473	1593	1665	1391	1596	1478	1850	2395	1751	0	2372	0	0	872	0	887	162	0	0	3728	0	3992	27	0	1117	1268	1927	1440
ARF1	15088	14355	12247	9379	12941	13654	16115	11640	10056	12065	9605	10913	11399	10939	10726	12314	12131	15152	10519	9295	20547	17112	7523	7846	6509	8185	8132	7447	10086	9762	13689	14731	16986	16384	15633	15593	15622	7267	12910	13431	17954	9296	17088	13076	10597	11646	11520	10635	8579
ARF2	3110	2340	2444	2428	2367	2020	3184	2162	819	1100	624	1233	1116	1149	1067	1239	1055	1569	898	955	1751	1426	565	716	576	695	635	619	772	724	1611	2605	3529	2099	1300	1197	1353	1174	1075	1021	1533	924	1607	1045	920	704	895	822	548
ARF3	4304	3347	4339	3371	2002	1728	4657	2853	2098	1714	2021	3689	2126	3671	2784	3397	3216	1030	2033	2517	3574	1008	1091	72	1877	736	2801	492	1700	2240	9273	7236	3934	8472	4756	4860	6426	4773	1779	3194	3201	2129	4967	4195	1369	2832	1686	1945	755
ARF4	12693	10287	11564	9938	9784	9208	13103	9660	6651	7633	7452	8263	7998	7967	7825	7987	9292	14510	7871	7114	14165	12799	5169	5990	4907	5902	5174	5788	9270	8540	11721	14274	16529	13488	11136	9330	13067	12418	9440	11364	13859	8293	11931	8524	7268	7261	9863	8669	8476
ARF5	774	625	541	552	470	441	880	502	698	866	814	429	759	548	661	689	668	1040	635	957	1994	1284	503	354	445	463	574	472	213	271	446	332	897	538	1857	1153	1215	878	845	1258	1889	972	1634	1694	1236	903	314	337	132
ARF6	9789	8184	9179	7922	9105	5854	11095	8548	11715	14749	11471	9871	10135	6326	11218	13567	8081	18910	10380	10089	15595	21042	8322	9335	0	9498	9442	8450	40	2376	10715	10172	2191	11287	17402	17376	17021	15804	5239	13387	19069	12081	19136	14235	13651	10420	10530	8160	0
ARFGAP1	991	1313	758	1219	1779	1565	2095	1510	244	1883	1537	1580	1565	1460	1462	1897	1091	1928	1548	1934	3006	3106	896	683	838	935	1033	681	647	608	1258	1120	2539	1705	2769	2493	1627	2137	2298	1512	1835	500	1697	1813	1694	1289	715	901	570
ARFGAP2	682	3781	237	3772	3576	1048	2282	539	1162	482	2386	3052	348	647	441	1324	84	552	1004	1036	734	1270	43	68	306	654	184	162	24	333	540	4355	686	5336	4256	1583	5047	1132	851	370	951	385	642	0	156	476	521	155	150
ARFGAP3	3040	3443	2990	2996	2880	3030	3608	3137	1811	2916	1833	3439	3125	3119	2752	3164	2772	3612	2307	2081	4648	4102	1588	1657	1446	1693	1616	1699	2563	2507	2221	2807	3246	2875	3090	2828	4303	3893	3163	3720	4490	2980	4295	2763	2945	2782	2758	2863	2641
ARFGEF1	544	367	123	49	7405	7393	1155	21	9494	1978	6939	9552	4952	2301	7037	9977	9029	1552	6163	7846	3509	7076	5686	2263	4168	5940	6419	5051	2463	4531	421	6000	273	141	1794	254	7652	962	789	1338	2267	730	9334	1068	816	3398	5950	3140	2208
ARFGEF2	2090	2986	1350	0	2860	982	3641	0	4999	4927	3770	2280	1788	2672	4284	5435	1255	2981	2757	1512	6503	7884	3491	3615	3250	3905	2600	3160	3935	3663	0	2380	2817	3117	0	2109	2744	1312	677	1763	1265	957	3064	1611	1199	877	5003	3069	3335
ARFGEF3	3069	2388	2473	2130	3313	2250	2844	1707	147	244	120	1096	968	2230	1014	1791	1222	2280	808	101	203	142	188	292	130	171	213	172	194	261	2537	2729	2347	2166	188	49	126	144	113	108	119	237	232	170	194	56	232	158	162
ARFIP1	4077	2859	2294	2340	3464	3419	2906	25	1140	1000	1255	2223	2495	1921	1549	2000	1738	2877	1853	1627	2650	2185	1427	1166	1223	1333	1435	1490	1397	1492	2943	3064	3131	323	103	1363	2017	1242	1637	2187	2396	1647	2508	34	32	1180	1824	1299	1465
ARFIP2	476	0	0	604	204	0	432	334	0	375	0	0	42	204	354	0	50	693	0	666	502	1494	57	222	172	302	293	263	403	503	48	0	0	733	30	0	680	0	675	607	1104	0	476	904	580	210	773	355	286
ARFRP1	465	871	567	79	421	669	333	178	883	26	802	1419	536	223	214	979	587	1327	33	94	1670	1346	598	257	270	721	589	98	600	415	870	633	215	357	1269	2105	1321	92	948	1011	1681	291	720	966	790	969	807	974	437
ARG1	26	13	12	18	11	8	10	19	5	3	0	9	0	0	0	26	33	0	44	9	11	7	5	3	0	3	5	0	6	4	14	15	6	14	6	8	5	6	8	7	9	7	0	31	7	7	0	3	6
ARG2	0	11	0	40	0	0	2	0	0	0	0	0	0	0	0	0	0	0	0	0	0	0	0	0	0	0	0	0	0	0	0	0	0	0	0	0	0	0	0	0	0	0	0	0	0	0	0	0	0
ARGFX	0	0	0	0	0	0	0	0	0	0	0	0	0	0	0	0	0	0	0	3	4	0	0	0	0	0	0	0	3	0	0	0	0	0	0	0	0	0	0	0	0	0	0	0	0	0	2	0	3
ARGLU1	622	760	336	245	1082	814	906	388	1266	1214	811	830	760	797	857	1429	1128	989	1090	783	1297	1261	238	535	128	580	229	596	256	257	328	300	338	515	1177	581	1509	798	565	630	818	410	843	850	543	724	307	348	120
ARHGAP1	4258	4806	4432	4842	4248	3455	2791	349	2303	5973	3741	3623	2757	3424	4734	3088	1790	3713	4101	3664	6686	3255	2706	3672	3332	2182	3057	4211	3405	3392	4010	3207	8179	4785	5110	4956	2637	5734	3777	3052	5273	3150	4831	5480	3752	978	3836	4072	3666
ARHGAP10	411	546	256	1983	189	401	2805	2002	104	115	584	506	449	430	468	177	267	516	469	604	1027	982	836	791	580	552	750	414	496	561	807	1591	716	37	645	564	859	556	504	404	923	533	1109	680	502	342	546	410	560
ARHGAP11A	0	40	0	0	142	23	0	0	2823	3160	3392	5930	5866	5699	5850	6810	7110	316	4811	129	6493	6323	1804	1254	1998	3842	1302	1018	3996	3434	54	0	0	0	3049	140	3693	4115	1891	2960	4152	30	3931	2735	2373	1646	5281	4876	2725
ARHGAP12	7038	5655	5375	1496	24	3650	5461	6	2514	5591	2340	65	1	27	193	0	0	4973	0	1713	5078	6532	1289	1957	1928	2725	2014	449	1668	1560	0	35	0	0	0	0	4695	0	0	0	5521	0	36	15	1508	1073	2092	2024	2008
ARHGAP15	755	1241	231	286	290	1800	242	1934	5224	7432	4317	3408	2586	405	2313	4627	3652	4579	2649	490	4605	8250	306	307	3681	3979	4466	3361	775	1069	397	430	1804	1853	1841	9162	1209	7720	6700	3200	10077	4634	7129	5062	4889	807	1020	3844	4368
ARHGAP17	1281	1815	1208	683	2314	1466	1892	1935	506	1485	1042	728	2160	550	0	1010	931	1774	1018	2005	1590	1340	135	463	464	1395	872	655	271	168	1218	2233	1942	1935	1221	1613	635	1448	1133	602	698	956	834	1459	655	419	392	919	475
ARHGAP18	2813	2822	2593	2205	2536	2710	3101	2022	1632	1813	1312	1612	1596	1719	1318	1858	1852	2248	1076	1616	3075	2963	1749	2132	1821	1650	2076	2015	1343	1514	532	1039	3090	2006	2317	1151	1173	1461	1280	1416	2622	1722	3034	2303	1732	1256	1901	1805	1303
ARHGAP19	0	1043	971	1122	65	1433	1098	1091	2907	3648	2026	3717	3725	3672	3355	3715	4018	3790	2144	138	4820	4541	1600	2191	2104	2600	1765	1821	2468	2407	648	611	7	28	89	17	2931	2988	2207	82	3614	1868	112	2541	2189	1296	2914	2606	1880
ARHGAP20	491	378	569	453	415	386	642	367	33	43	21	116	50	71	53	134	100	106	98	33	56	41	41	56	34	55	40	56	19	33	414	427	539	350	33	9	19	18	12	16	33	67	49	33	43	19	62	34	19
ARHGAP21	12	1054	1855	0	4	15	8	24	77	75	44	6	7	81	504	0	502	0	676	0	69	325	0	25	461	10	27	443	358	15	6	0	0	2	0	0	0	0	8	0	0	0	0	23	301	299	0	12	0
ARHGAP22	39	148	217	254	150	196	316	36	411	70	535	135	318	306	81	411	341	368	270	91	531	128	173	480	109	147	233	129	442	80	0	167	18	224	83	983	58	702	737	213	128	658	82	1218	697	208	127	66	71
ARHGAP23	2159	1665	1231	2512	1986	1483	549	1970	798	494	0	0	341	488	0	902	1097	0	1201	0	1859	1654	437	1151	742	495	1005	1129	1050	727	1131	2382	2899	2139	825	639	0	1066	732	596	1096	845	1312	1122	0	673	1530	1378	744
ARHGAP24	1699	1308	1032	1191	1632	1355	1324	1174	1371	1085	826	1337	1181	847	863	1200	1271	934	751	796	1395	1268	779	840	665	779	1018	600	612	654	803	948	1478	767	974	809	750	1063	802	789	1274	942	1301	869	892	681	746	568	662
ARHGAP25	4201	4038	3099	4405	4587	2860	5166	5401	7433	8701	7796	7113	7972	6164	7740	8962	8670	9962	6559	6466	12970	13427	4700	5453	4485	6550	5732	4396	3065	5090	2905	4615	7315	5854	8929	9443	8566	8080	7423	6359	11194	6630	10514	5999	7353	5202	5013	4088	4620
ARHGAP26	1938	2441	1596	1884	2257	2529	2491	2327	3250	3407	2345	3629	3645	2774	2981	3390	3427	2650	2296	3172	5131	5243	2353	2948	2532	3310	2836	2574	1972	2079	2295	3393	2354	2593	3264	2169	3087	2504	2064	2401	3786	2406	4239	3153	2529	1904	2511	1843	2109
ARHGAP27	7129	7118	6722	7333	7215	6078	9132	3267	2788	3927	3644	7038	6878	5477	7011	5990	6669	4426	3894	398	8981	10436	3708	3768	3201	5086	2984	2429	2590	2179	210	4309	8426	496	8319	5852	5556	4357	5054	5289	7393	4579	11221	5410	4265	4217	4236	2971	2314
ARHGAP28	1621	897	992	1116	1352	0	1135	810	347	288	361	529	432	339	391	383	302	417	308	424	574	593	833	744	767	644	960	448	491	539	793	629	1221	1067	351	183	301	253	255	204	517	373	616	428	439	120	339	303	510
ARHGAP29	7916	9913	3631	6616	9782	9213	8283	3642	1231	0	0	301	733	779	9	1030	669	0	26	101	1917	0	1405	1831	1421	1434	323	1539	1974	2010	332	6919	2650	7022	0	83	798	43	0	0	0	0	2154	207	1103	479	1370	1632	1345
ARHGAP30	3414	5117	146	3580	3708	4995	5573	3375	15300	19504	8424	10542	7592	5512	9428	14932	6291	9216	5786	14806	18668	10390	11413	15719	8926	13035	13764	9141	11206	7199	4	4268	3174	4261	10781	13153	16130	13896	12520	9115	20003	7538	14527	15238	6496	6268	13908	11763	7858
ARHGAP31	0	11123	3417	0	4782	4202	3618	0	0	0	0	0	0	0	0	0	0	0	0	0	1720	0	1302	2244	1787	3334	4102	2130	2567	4014	0	4508	0	2942	0	0	0	0	0	0	0	0	0	0	0	83	1570	3972	2137
ARHGAP32	857	98	301	0	255	867	1143	961	263	496	335	859	353	460	365	208	291	59	249	259	731	139	512	699	598	535	657	382	268	385	0	198	0	201	0	150	0	203	263	0	0	272	58	358	367	175	170	313	245
ARHGAP33	35	17	0	63	0	14	148	38	1	0	4	0	69	489	0	22	3	13	0	173	1	0	0	17	21	73	27	23	22	0	0	12	47	33	18	340	38	404	46	110	609	143	417	291	117	36	50	1	0
ARHGAP35	7560	7011	5868	5917	8328	7334	6467	5798	4663	5695	4329	6194	5461	4204	6018	6214	5418	3884	4495	3927	6389	8893	3398	3319	2966	4172	3810	3499	2600	2996	5120	5220	5904	5509	4504	2784	4152	3370	3837	4108	5115	2845	4999	4105	3571	3154	3597	3107	2167
ARHGAP36	0	0	0	0	0	0	0	0	0	0	0	0	0	0	0	0	0	0	0	0	0	0	0	0	0	0	0	0	0	0	0	0	0	0	0	0	0	0	0	0	0	0	0	0	0	0	0	4	0
ARHGAP39	88	22	0	0	7	0	0	0	11	121	117	48	0	0	0	14	8	0	0	160	79	1026	453	618	73	66	627	28	0	279	0	0	0	0	76	0	585	0	2	0	76	26	458	0	493	48	97	60	0
ARHGAP4	0	0	10	0	0	0	29	0	22	0	7	3	11	23	15	14	6	22	0	22	56	24	4634	4212	1934	6749	4576	7691	2481	4731	0	0	0	0	0	0	82	79	26	5	36	0	83	80	0	8111	4079	4687	2426
ARHGAP40	0	0	0	0	0	0	0	0	24	26	9	4	5	18	6	10	4	9	0	8	24	13	5	11	4	6	7	14	0	4	0	0	0	0	9	4	0	0	6	10	12	7	14	12	0	2	3	4	0
ARHGAP42	8	24	0	0	28	5	16	696	0	54	0	1171	9	58	10	232	30	0	21	135	137	529	0	0	25	658	0	632	192	844	0	12	0	13	0	0	69	454	0	0	0	390	0	7	0	166	614	350	266
ARHGAP44	551	0	0	1280	0	5	0	0	0	0	0	0	0	0	0	0	0	0	0	0	0	0	0	0	0	0	0	0	0	0	0	0	0	0	0	0	0	0	0	0	0	0	0	0	0	0	0	0	0
ARHGAP45	5913	6457	4094	7011	6358	6129	7099	2759	23437	30630	22423	16879	16149	13309	15518	17846	16184	19729	13033	26486	48122	45055	18311	11921	16464	16713	21431	18330	9129	11085	4513	5895	6463	6466	32855	29056	31123	25428	24582	23693	36957	19882	37543	29104	23432	18675	14591	13117	10215
ARHGAP5	0	10919	8256	7425	8478	9185	3300	0	1406	0	1150	121	3037	2231	2257	2339	2494	0	2105	0	743	0	1315	1757	1495	908	1399	2082	1813	1809	0	0	0	0	0	0	0	0	0	0	0	0	880	0	0	0	2428	1476	1513
ARHGAP6	4	7	6	6	38	10	600	2107	0	2	3	3	0	0	0	4	0	0	3	0	6	0	72	0	0	30	0	0	0	0	7	6	11	14	4	0	4	0	0	6	5	0	0	4	0	4	0	0	0
ARHGAP8	277	323	0	186	63	140	214	0	0	0	0	0	0	49	36	0	0	0	18	0	0	0	0	0	0	0	0	0	0	0	223	237	0	135	0	0	0	0	0	0	0	0	0	0	0	0	0	0	0
ARHGAP9	322	0	0	614	520	0	0	644	244	490	0	500	786	962	0	113	553	3380	164	1444	319	97	340	0	166	94	262	69	1373	0	0	0	0	711	305	4111	180	1868	294	367	104	909	134	193	286	148	73	795	179
ARHGDIA	20909	17984	13039	9038	18989	18068	23865	9931	15867	17556	12704	19482	18278	17526	18147	20850	19065	19271	15708	16938	28309	25218	9357	9838	8579	13853	10531	10565	16943	14430	13039	17637	19291	20675	25708	32454	23494	23888	19388	18213	24880	12811	26072	20990	15960	13628	22231	18229	11637
ARHGDIB	15719	7459	10211	13824	14663	13581	17003	10572	13645	19377	13233	21741	11543	19858	14202	14811	10150	13517	9445	18350	25436	15979	22490	23268	17789	19307	20809	16071	16991	19308	8635	11068	17768	15117	29230	59421	46682	41810	33011	22055	44316	14007	52593	42601	15356	26148	21260	18964	15537
ARHGDIG	81	106	34	134	77	103	68	112	4	0	3	0	15	25	14	9	9	15	0	8	13	0	0	0	0	0	0	0	0	0	34	20	81	15	0	0	0	5	0	0	0	7	0	4	6	2	0	0	0
ARHGEF1	880	7496	5743	8551	7361	8784	9905	5729	6625	5156	752	201	3982	1248	3756	711	4331	1663	4275	9777	18777	8244	1007	7672	605	4824	4773	10192	441	308	3304	6638	62	8640	6748	12084	1480	3277	7819	9943	5870	7344	957	9541	1879	7225	5258	5600	336
ARHGEF10	2078	1886	33	2989	2510	2080	728	3078	293	440	383	297	211	353	296	420	332	362	336	461	758	1031	459	319	380	103	485	458	293	413	921	386	1536	1573	688	0	721	490	395	298	465	563	1066	708	564	112	433	23	240
ARHGEF10L	17	1346	11	62	31	63	12	17	28	46	18	71	101	29	39	23	45	55	26	20	1743	84	598	36	33	133	384	164	69	30	127	28	39	24	48	15	19	20	47	15	39	22	36	32	0	325	84	28	44
ARHGEF11	47	53	55	12	753	48	1219	10	11	35	39	16	805	68	0	0	102	23	24	0	81	75	20	42	481	22	14	497	5	531	15	88	198	709	16	269	85	10	38	28	4	17	4	67	0	12	25	24	8
ARHGEF12	0	0	12	0	10	72	2	2	4	2	3	3	6	0	0	2	3	5	1	0	0	2	0	2	1	0	6	5	1	0	0	3	0	2	57	3	0	1	0	2	3	3	1	0	0	1	38	0	5
ARHGEF15	2505	3256	1918	3427	4395	2867	3725	4767	0	0	196	200	165	0	0	0	0	0	0	223	585	259	0	0	165	0	386	239	0	138	0	2469	6372	2490	506	370	0	391	266	0	413	492	0	0	497	292	0	273	175
ARHGEF16	322	194	381	119	377	92	178	136	0	0	0	2	87	0	219	0	0	0	0	0	0	0	0	0	0	0	0	0	0	0	364	230	0	452	0	0	0	0	0	0	0	0	0	0	0	0	0	0	0
ARHGEF17	3603	3543	3370	2801	3494	3455	4022	2158	144	240	0	513	0	477	0	389	0	59	0	207	605	758	748	534	632	635	690	855	393	716	1679	1391	3361	2439	0	0	754	407	425	317	240	0	886	653	0	295	667	649	318
ARHGEF18	1348	830	2083	2949	2802	1064	2302	1238	3184	1891	2670	1221	1519	1159	2229	1360	2644	1885	1032	1451	2539	3333	1012	578	759	717	623	1908	312	1939	579	1183	0	3814	915	1625	3408	748	1215	782	986	3744	1177	1431	848	521	493	1655	676
ARHGEF19	20	369	211	10	773	176	192	9	25	181	41	58	31	260	328	47	1122	134	76	64	0	73	0	0	4	11	10	29	10	3	91	198	28	26	24	68	23	19	0	24	19	23	11	34	15	33	0	13	33
ARHGEF2	6197	5126	1812	831	6871	4342	4515	541	8235	9834	6771	7989	4597	6858	7833	3733	8245	4158	6376	3878	14364	9628	7375	6416	3347	4406	6702	7031	6156	5585	4320	9254	8110	2919	8355	7178	8930	8539	6149	7102	4468	7575	6407	9313	6998	5275	1886	3344	5505
ARHGEF25	1220	566	1343	0	74	188	177	303	0	0	0	0	0	0	0	0	0	0	0	0	0	0	0	237	132	0	38	220	116	55	66	57	22	190	0	0	92	0	0	0	0	0	98	0	0	0	147	29	0
ARHGEF26	0	2585	4111	3536	0	2688	4579	0	0	0	0	0	0	0	0	0	0	0	0	0	0	0	0	0	0	0	124	0	0	0	0	1653	81	410	0	0	0	0	0	0	0	0	0	0	0	0	0	0	0
ARHGEF28	3516	3292	3229	2759	2854	2903	3033	2464	83	37	70	1548	2005	1087	1436	501	476	483	392	54	59	98	50	64	50	79	48	59	63	32	1913	1658	3038	1847	98	18	79	50	33	26	30	43	118	105	47	43	28	63	52
ARHGEF3	4706	5034	870	2110	4269	5900	4259	2383	4266	4468	4305	4277	3603	3064	3676	4234	4194	4610	3628	4106	5895	7404	4414	4547	3808	3773	3564	3190	2405	2954	2448	5358	36	3522	2531	0	3388	4949	2585	3132	6243	3363	6709	3819	2756	2570	3534	2917	3151
ARHGEF33	17	7	14	5	12	10	15	13	20	8	8	14	23	17	7	11	27	18	23	19	46	20	3	0	3	9	9	5	4	0	22	15	15	25	18	20	16	18	18	24	13	13	10	10	9	15	10	10	0
ARHGEF37	0	0	0	0	0	0	0	0	0	0	0	0	0	0	0	0	0	0	0	0	0	0	0	0	0	0	0	0	0	0	0	0	0	0	0	0	0	0	0	0	0	0	0	0	0	0	0	0	0
ARHGEF38	466	314	317	383	571	316	319	363	231	262	158	563	391	367	351	294	201	215	116	149	320	289	251	212	135	132	192	128	65	137	216	203	288	219	82	29	108	102	93	105	162	115	138	136	109	37	169	97	76
ARHGEF39	161	0	3	0	169	34	137	0	203	314	331	216	520	468	283	805	287	1616	62	211	339	169	58	44	73	360	137	326	231	135	0	16	2	0	263	700	257	360	410	152	314	0	243	300	316	81	497	325	66
ARHGEF4	0	0	0	0	0	0	0	0	0	0	0	0	0	0	0	0	0	0	0	0	0	0	0	0	0	0	0	0	0	0	0	0	0	0	0	0	0	0	0	0	0	0	0	0	0	0	0	0	0
ARHGEF40	459	338	0	925	0	405	1035	1280	0	0	0	0	0	0	0	0	0	0	0	0	0	0	0	183	0	799	166	227	0	0	0	0	0	439	0	0	0	0	0	0	0	0	0	0	0	0	0	0	0
ARHGEF5	0	914	970	792	849	0	0	222	0	0	0	381	695	522	0	0	0	117	788	0	0	0	0	0	0	0	0	0	0	0	2004	786	1142	1127	0	0	0	0	0	0	0	0	0	0	0	0	0	0	0
ARHGEF6	478	0	265	0	40	2724	490	0	5887	8745	0	9390	4447	69	3960	11420	7352	7111	669	8972	15657	13493	2045	2523	5832	6190	70	4535	1104	3387	1295	4083	13	74	94	0	201	8228	0	0	4804	2418	0	16	2729	3761	5756	5796	4234
ARHGEF7	7285	7909	6278	8584	8093	8294	8867	8368	4517	5889	4532	3441	80	280	3444	3720	3543	4201	3166	5249	7060	5980	2920	2816	3055	3256	3893	3505	2295	2571	4768	5867	8865	7322	6771	3886	6691	1585	5072	5006	7079	2110	7845	7005	1751	4366	2720	2961	2144
ARHGEF9	491	773	148	186	210	1843	953	181	72	89	7	86	189	202	75	90	27	38	28	23	74	86	125	119	74	85	111	79	57	40	57	1079	840	95	42	55	38	71	31	44	96	101	49	36	49	66	52	13	72
ARID1A	139	9713	8102	277	10784	7562	11464	10338	10496	19414	14553	14535	14055	11133	12201	17873	13131	10750	10679	16120	26952	17004	18664	15488	15942	15536	19071	1273	9900	13653	0	8680	10112	8959	16285	0	19951	12447	12445	0	18690	8808	19932	16189	11013	10403	13046	13776	11706
ARID1B	3	16	98	206	380	386	336	257	6366	428	4704	4270	4579	3515	5184	163	4152	24	3051	3888	5710	7836	4052	3939	3069	4030	3972	2344	1748	2791	0	13	0	32	101	30	29	20	26	43	0	329	250	4588	67	2177	2809	1318	720
ARID2	2422	2806	2259	1988	2634	2565	2637	2009	3957	4616	2952	4068	1561	3314	3249	4277	4159	3612	2862	2871	5476	5386	2992	2691	3404	3062	3330	2693	2747	2160	1525	1789	2301	2001	2749	1604	2977	2461	2094	2336	3602	2183	3545	2560	2247	1457	3363	2795	1939
ARID3A	590	0	0	463	238	600	550	206	868	1831	251	1310	1090	1015	1190	1415	782	956	822	0	1884	1800	195	0	404	247	620	192	1350	818	491	688	685	322	1547	2039	2216	2456	1899	2173	1859	952	1648	1347	1149	2420	1902	2480	1346
ARID3B	1	0	75	0	0	0	0	0	0	32	0	0	0	0	0	0	0	0	0	0	0	1534	729	445	22	149	350	571	709	43	0	0	1	0	1	10	804	0	0	1329	0	0	1758	0	62	873	180	367	307
ARID3C	23	15	14	8	23	20	19	14	16	10	16	10	7	8	10	19	16	17	12	32	27	27	15	6	12	4	12	7	13	7	37	42	13	32	26	30	49	33	14	19	28	8	28	27	19	26	0	16	11
ARID4A	2622	5298	2511	52	3508	2576	4679	84	6617	4756	2856	4178	5442	3016	4569	7277	2953	5531	4429	12	9481	6394	4118	4816	3768	1383	3766	3082	3750	3226	1518	1950	80	0	93	0	4502	3886	1829	1734	1853	1925	4654	4469	4093	2642	3692	3578	1770
ARID4B	160	4134	310	1603	4778	4590	5622	0	8173	10744	4497	7871	4746	5394	6138	8039	6255	7077	3306	6293	12946	8540	4300	4090	5013	4805	4786	5123	2933	3500	2176	4715	635	4610	3970	95	6281	3816	220	5239	166	384	6893	116	5849	964	4395	3851	3856
ARID5A	1012	525	1308	675	1026	1275	2022	1176	2128	2184	2049	1991	2339	1324	1947	2100	1552	2408	1623	1853	2996	2984	683	693	504	777	1667	880	476	618	2988	3128	1463	2446	3180	4103	3569	3202	1599	1393	1919	1566	3865	1789	1930	2076	735	892	605
ARID5B	2135	1502	2727	2326	2695	3333	3008	2822	5319	5731	4623	4922	5552	3475	4586	5648	5349	4946	2900	1300	4212	5606	3385	3263	3867	3793	2993	3080	2872	2882	3510	4155	1667	3097	3102	3262	6257	967	2932	3339	5063	3228	3531	3992	1293	1290	3236	2082	2663
ARIH1	824	781	1189	107	585	2281	1414	833	1051	979	954	786	632	336	831	460	587	958	474	702	224	723	597	1743	249	978	583	2257	846	1223	861	354	2108	516	403	1838	983	1696	467	718	620	1530	5267	462	123	479	719	439	331
ARIH2	5109	5127	3230	2830	4614	3907	4951	3448	4486	4954	4372	3713	5098	4670	4994	5276	5174	4152	3445	4966	7724	8304	2566	2723	2535	3648	3110	2327	2541	2608	1789	3794	3737	3795	6607	5474	6549	4554	5458	5285	6939	4026	6752	4746	4593	3681	3206	2049	1891
ARIH2OS	169	191	151	128	154	236	194	150	303	338	253	256	284	260	242	293	285	342	205	256	581	500	181	156	159	148	204	163	97	79	120	118	136	164	326	188	264	180	214	270	393	157	343	237	222	150	127	108	105
ARL1	1231	1522	523	1249	1277	750	812	304	1277	1274	1127	1588	806	765	1376	2890	1622	3251	1497	1385	729	2118	8	172	499	211	678	356	777	486	2711	393	385	78	2337	4984	1505	3003	1095	1808	3181	1033	1234	954	1066	1326	1027	915	968
ARL10	1231	813	939	917	1086	906	1197	1073	1091	1501	894	836	987	856	817	959	900	1096	758	1035	2288	1928	857	1064	827	134	979	689	505	663	560	699	1033	105	1034	1026	1183	983	1047	787	1405	863	1543	1085	981	766	813	635	596
ARL11	595	1381	130	168	150	899	210	148	1575	1803	1060	2879	2067	1280	1195	2880	145	177	1609	1676	2595	2610	1357	1437	1386	2879	1461	2225	1073	1954	116	2264	3087	1906	1870	1498	1381	1309	74	138	278	1309	2795	1450	1787	1362	1565	492	1676
ARL13A	77	105	89	96	62	85	105	85	119	141	68	102	120	57	55	96	92	63	56	88	102	126	54	70	55	78	59	51	40	32	67	43	81	82	70	39	41	53	60	50	84	82	107	55	72	30	65	29	51
ARL13B	1586	1856	1266	0	1550	1665	746	0	542	1099	17	854	727	746	0	1064	844	1057	611	0	725	1130	440	730	350	592	519	376	546	416	1145	1534	1731	1500	0	0	864	0	0	771	1103	0	0	871	0	511	413	457	551
ARL14	0	0	6	3	5	0	0	3	26	9	28	6	11	19	6	19	7	23	6	44	41	38	62	49	38	28	79	23	15	39	0	12	0	12	21	35	43	23	12	42	62	12	25	38	30	11	23	24	29
ARL14EP	2496	3739	2040	2073	1534	2899	2625	1622	1566	1592	1340	1608	1605	1678	1582	1915	1761	2154	1398	1344	2150	1621	862	1022	587	994	964	808	955	748	2162	2705	3154	2693	1843	2758	1732	1849	1410	2036	2126	1016	1991	1320	1444	1115	1063	1055	842
ARL14EPL	5	6	3	43	9	31	8	38	0	6	12	0	10	0	0	4	10	6	23	9	20	15	3	6	0	0	4	0	3	0	14	0	9	0	11	0	0	0	0	0	6	0	9	13	0	0	0	0	0
ARL15	3273	3669	2461	2482	2404	2662	2930	2272	616	901	602	505	622	698	583	869	787	963	605	632	1253	928	668	727	568	255	688	561	522	637	1765	1313	3078	2101	723	529	782	658	663	669	904	705	999	687	713	441	0	502	486
ARL16	2	1	4	2	24	0	3	0	28	3	2	476	310	2	1	259	3	23	306	7	102	7	263	248	8	1	9	64	2	133	7	3	5	3	43	4	3	1	3	2	8	0	1	2	0	2	71	0	24
ARL2	1749	1203	1626	659	1525	1409	1972	1565	506	450	556	539	377	505	646	782	549	892	503	577	1212	885	343	309	333	434	509	364	439	420	910	645	2009	1644	1107	1517	1012	273	971	916	1206	619	1101	997	415	778	489	543	323
ARL2BP	1248	1474	1589	1233	856	1657	963	1233	294	845	516	902	1381	744	987	981	1128	1765	912	753	1420	953	173	215	157	239	358	253	160	131	1193	1004	1583	1109	899	1217	571	852	565	799	994	738	1223	852	739	533	148	123	63
ARL3	2326	1931	1757	2089	1362	1659	2054	1986	193	363	368	475	635	554	688	742	590	937	520	361	667	573	326	323	250	273	301	246	347	393	1216	962	2268	1587	658	720	687	675	558	475	730	438	760	384	458	300	370	368	198
ARL4A	3974	6006	2288	1484	3152	5129	2555	1690	2696	3297	1349	1530	1834	1453	1223	1794	2179	2576	1225	2766	4333	2547	1530	2465	1827	1343	1558	1893	935	1450	1402	3569	3238	1728	2103	2416	2556	1947	1469	2591	2482	1992	2853	2079	1800	1091	1307	1048	955
ARL4C	924	824	646	792	1006	780	964	747	1886	2326	1677	1286	874	968	973	1794	1095	1483	991	2162	5602	3934	1476	866	1240	1221	2001	1253	1190	1235	1031	1162	984	1133	3505	3425	4050	3807	2504	3183	4238	2031	4145	2636	2280	2060	1913	1654	939
ARL4D	24	33	195	5	60	119	49	22	34	35	22	26	20	30	21	118	29	87	22	9	40	27	11	17	16	15	110	10	11	102	91	124	60	94	6	28	7	14	13	11	32	8	29	17	10	20	26	4	8
ARL5A	0	10074	8813	0	0	9258	0	0	12237	0	0	0	13290	0	0	0	14307	0	0	11417	0	0	7746	7791	8078	8703	8532	6951	5778	6468	6121	0	9134	8585	9614	7113	0	8379	6985	0	12491	0	11276	0	0	4011	8248	5653	5172
ARL5B	3343	2450	0	2640	0	2447	0	1742	1690	2117	1553	1719	0	1371	1399	2163	0	1952	0	1336	2692	2413	1178	1380	1242	1227	1374	1143	1148	1376	3370	0	0	3172	1410	1117	2029	1606	1322	0	1920	0	1566	1187	1119	661	1459	1239	1295
ARL5C	0	0	0	0	0	0	0	0	0	0	0	0	0	0	0	0	0	284	31	0	0	0	0	32	0	13	0	0	0	0	0	0	0	0	18	0	0	0	20	0	0	0	0	22	18	0	0	0	0
ARL6	638	484	0	607	723	675	485	0	390	0	336	443	0	0	403	452	0	384	248	0	0	520	258	315	154	205	348	248	201	292	0	655	605	0	0	0	0	0	0	0	265	282	329	202	0	144	274	197	171
ARL6IP1	23144	23917	17641	15106	18343	21231	22608	15673	15999	17905	14206	17120	18822	17763	15859	20762	20299	22335	15893	20194	30400	26508	10572	11684	9603	12198	10779	10558	9924	10909	15323	16087	23987	18162	19502	19806	21041	21610	14822	18092	16157	15120	26359	17078	15628	11421	10758	9460	10402
ARL6IP4	1035	884	321	750	758	714	841	221	1277	1322	970	1441	1861	1553	1525	247	1511	2179	820	1790	2532	2572	234	14	178	688	562	512	319	517	711	593	1241	911	2150	3249	1703	1550	2008	1871	2239	1673	2614	1869	1282	1103	832	650	257
ARL6IP5	6381	5416	5582	4769	4639	4828	6469	5488	3035	3650	2877	2936	2793	2948	2669	3810	3157	4968	2648	3572	6626	6075	2395	2535	1651	2148	2281	2024	2072	2036	6876	4533	7993	7487	5819	5964	5438	5550	4409	4401	6666	3872	6305	4448	3606	3115	2530	2212	2016
ARL6IP6	635	600	892	326	1085	636	755	1336	1997	1244	974	1134	1329	1090	785	1933	1781	2503	1189	1625	2780	2449	515	605	768	1027	1156	877	1149	1137	739	773	658	223	1921	753	2035	1252	1901	1905	2592	1674	2270	1577	1958	1215	1370	1284	358
ARL8A	985	862	911	841	830	935	1102	888	462	705	509	603	518	524	741	440	472	621	383	610	1033	963	255	316	183	260	276	425	351	371	846	1066	1098	973	880	958	940	803	761	806	924	760	856	669	721	509	523	389	155
ARL8B	274	422	231	141	380	284	265	89	552	601	499	673	547	636	356	715	721	596	449	543	1071	637	268	321	182	354	373	92	385	296	173	551	198	267	528	289	927	611	491	492	849	189	687	647	554	488	459	239	310
ARL9	24	24	16	14	40	25	13	45	37	46	35	78	83	65	75	101	98	97	74	39	95	72	16	19	30	40	26	35	47	87	22	20	25	23	40	77	64	55	33	63	71	60	77	75	57	42	53	40	55
ARMC1	2979	2960	2624	425	2636	2887	3478	2402	3355	4385	3050	3507	3309	3482	3088	4308	3844	5187	3069	3380	7089	5720	2592	2869	2655	2737	2686	2119	2769	2798	2227	2655	2276	2638	3829	3484	3389	3275	3305	3926	5000	2746	4755	3293	3045	2163	3406	2280	2306
ARMC10	5931	7355	5903	5302	5406	5959	7426	5425	3296	3654	1924	3793	4073	3299	4208	3811	3290	5651	3018	1821	7173	4050	2388	3485	2544	2269	3080	1887	1903	1353	4062	4876	6568	3224	4624	5144	2944	4465	3481	4629	6496	3256	5806	4710	2441	2657	2577	2188	1647
ARMC12	0	0	0	0	0	0	0	0	250	0	0	30	95	0	11	0	0	10	0	27	0	214	97	5	91	47	56	0	0	0	0	197	20	0	250	62	10	0	108	137	319	32	99	0	0	183	29	79	17
ARMC2	282	386	335	237	339	344	316	181	633	523	435	369	324	292	286	382	455	296	212	275	359	535	74	197	216	252	204	225	175	170	254	324	296	106	90	289	208	208	210	218	401	259	534	99	262	109	256	203	76
ARMC3	319	0	0	41	608	105	51	0	0	0	0	0	255	20	165	6	0	0	0	0	0	0	0	0	0	0	0	0	0	0	0	201	0	89	0	0	0	0	0	0	0	0	0	0	0	0	0	0	0
ARMC4	304	176	430	206	273	120	239	89	0	9	13	235	220	302	262	0	0	17	0	5	22	0	12	0	12	5	16	15	8	0	212	305	209	83	0	0	0	0	5	0	12	8	9	0	0	0	0	0	0
ARMC5	704	453	480	429	619	493	658	417	300	332	257	333	340	337	397	344	321	467	264	356	706	638	118	63	86	200	210	238	95	79	437	454	612	552	658	535	636	546	505	455	719	508	685	592	394	453	182	220	93
ARMC6	113	60	82	150	619	51	756	61	798	22	307	402	639	389	352	418	28	616	392	581	990	944	12	66	8	72	177	83	168	188	188	11	33	512	370	476	770	84	1141	1485	748	16	320	1074	64	950	206	164	42
ARMC7	227	66	966	935	154	1153	197	1242	661	410	637	286	203	574	415	585	663	671	406	933	1512	877	80	68	310	185	91	69	332	148	1423	979	46	1421	367	548	261	1143	944	1082	931	666	1717	802	530	305	19	196	81
ARMC8	71	344	7	171	302	636	9	73	314	1019	134	348	67	112	197	361	414	386	620	331	270	423	354	361	671	366	346	104	410	169	0	36	199	131	751	4	634	188	80	1296	122	144	169	294	173	152	365	256	319
ARMC9	635	279	615	538	610	202	260	79	25	27	17	242	243	200	293	20	209	289	195	131	263	251	123	117	82	31	146	104	122	207	52	338	592	43	224	0	230	46	10	181	249	121	232	147	159	153	147	115	115
ARMCX1	1178	459	590	164	499	772	624	810	79	69	8	44	13	109	83	54	38	56	37	59	53	358	130	131	63	104	131	86	65	76	333	184	1160	621	69	102	182	118	53	30	273	154	232	248	124	23	116	120	25
ARMCX2	0	999	917	1160	1008	622	1022	0	884	1201	1169	673	789	1028	967	1046	727	1396	866	765	1594	1347	822	725	939	1084	678	360	409	661	0	1345	0	1480	1280	964	1222	953	1134	0	1647	0	1422	1045	1106	809	760	541	371
ARMCX3	4820	4167	3156	3543	8085	3171	8599	3239	1549	1835	3545	1864	1427	4038	1243	2167	1245	2679	1959	1016	6760	7212	1116	2906	889	2036	4000	1159	3171	4131	2059	3381	3212	1288	4745	2175	2018	4818	3832	4880	2095	0	1877	1389	1427	2679	4145	2773	2277
ARMCX4	860	1046	689	626	1274	927	900	571	364	486	337	355	227	348	276	535	405	465	277	259	537	555	407	432	450	427	454	320	151	255	334	859	524	650	224	92	288	171	239	130	312	218	342	289	232	122	255	213	170
ARMCX5	26	670	617	1260	664	17	980	1177	654	612	576	445	651	413	474	561	623	1125	509	754	1231	1079	483	540	329	399	382	338	238	259	796	511	1160	969	827	984	714	848	616	688	997	840	773	606	536	532	357	311	237
ARMCX6	1149	909	642	182	426	751	1098	460	219	120	270	261	211	150	142	312	189	300	84	164	420	369	374	430	352	366	348	205	237	327	234	530	511	454	257	276	388	271	164	271	391	135	437	259	186	340	394	276	200
ARMH1	19	28	75	57	54	26	25	57	0	0	34	81	34	54	55	40	0	3	0	70	0	61	4	41	18	24	63	0	6	15	34	69	21	9	0	1	0	45	0	0	0	30	0	0	63	11	6	9	15
ARMH2	0	0	0	0	0	0	0	0	0	0	0	0	50	0	0	0	0	0	0	0	0	0	0	0	0	0	0	0	0	0	0	0	0	0	0	21	0	0	0	0	0	0	0	0	42	0	0	0	0
ARMH3	2436	2195	2074	2030	2014	2287	2637	1913	2072	2274	1672	2146	2150	1965	2153	2202	2273	2195	1654	2100	3436	3511	1306	1535	1359	1543	1502	1341	1397	1366	1646	1574	2429	2056	2292	1732	1835	1790	1779	1602	2660	1664	3104	918	1715	1429	1631	1390	1225
ARMH4	20	17	35	21	22	20	42	26	34	150	37	103	93	124	102	671	230	1529	88	18	108	81	56	66	47	26	106	77	18	27	0	17	23	9	32	26	22	21	26	28	27	30	52	86	43	43	25	29	24
ARMT1	0	0	159	0	801	522	598	0	303	777	474	1034	552	1110	538	993	747	1319	600	35	865	1033	656	595	427	618	572	377	501	416	0	88	0	646	725	513	682	567	365	0	732	0	38	460	107	557	695	363	503
ARNT	0	0	0	0	5	0	161	0	0	0	13	0	0	0	0	0	0	0	59	0	0	0	0	0	0	0	0	0	0	0	0	0	452	1	0	0	0	0	0	0	0	0	0	0	0	0	0	0	0
ARNT2	1586	1746	1827	1644	1726	1843	2087	1793	113	274	94	120	148	145	145	76	53	86	65	122	334	283	215	430	177	233	404	421	128	218	798	377	1657	874	161	121	104	121	106	155	196	277	401	353	268	148	234	144	135
ARNTL	0	15	32	0	0	21	12	0	17	20	11	23	4	0	91	0	18	21	5	22	13	15	0	4	3	44	0	0	0	12	0	0	0	58	0	31	0	0	0	0	4	18	0	10	16	353	10	4	0
ARNTL2	0	0	0	0	0	0	0	0	0	0	0	0	0	0	0	0	0	0	0	0	0	0	0	0	0	0	0	0	0	0	0	0	0	0	0	0	0	0	0	0	0	0	0	0	0	0	0	0	0
ARPC1A	8801	8067	4278	7483	6730	7563	7939	6806	2505	2928	2256	2069	3021	3087	3142	2808	3517	4528	2279	3172	6362	5450	1750	1586	1544	2110	1839	1898	2079	2014	3924	4545	5383	7136	3115	2974	4443	4628	3018	3665	5053	2346	5574	3760	3266	2761	3008	2443	1488
ARPC1B	8309	7377	3189	5712	4100	7892	10655	5634	12005	46	15529	19851	11770	6686	6253	7361	20648	12088	10122	13123	327	10825	4522	5438	7332	270	5329	2312	536	1024	8033	1072	8697	111	15263	174	1467	905	113	14360	10647	9127	16027	12587	8049	2072	217	2951	642
ARPC2	13691	14206	13297	591	7745	12050	12173	14498	18086	18903	15877	22086	25908	19458	18317	34056	25369	29859	20038	23738	34981	31914	18532	18047	13274	18261	16231	14614	15202	15471	10198	3581	22461	16326	31383	32189	23578	26306	23366	20913	34492	17011	39647	26541	20243	14246	15980	12819	12073
ARPC3	11479	6954	7077	16335	8187	10796	13830	7171	10371	14620	10398	7292	10306	10782	10758	22388	21820	17558	9649	7828	7811	3393	3972	10123	8913	11272	5002	9541	4781	4996	11813	13931	8729	4915	11753	24761	6354	16193	13305	15460	19798	14930	26338	7334	14876	9394	8569	6460	2925
ARPC4	1210	3366	5896	13	1077	5428	7396	31	3466	7027	2402	4284	3246	10635	4446	5515	5046	9462	12	82	130	62	90	29	152	17	161	449	164	63	4877	2258	1498	7406	91	1803	4085	1404	1530	1858	900	290	160	22	2449	230	20	182	200
ARPC5	0	0	0	0	0	0	0	0	0	0	0	0	0	0	0	0	0	0	0	0	0	0	0	0	0	0	0	0	0	0	0	0	0	0	0	0	0	0	0	0	0	0	0	0	0	0	0	0	0
ARPC5L	0	0	0	0	0	0	0	0	0	0	0	0	0	0	0	0	0	0	0	0	0	0	0	0	0	0	0	0	0	0	0	0	0	0	0	0	0	0	0	0	0	0	0	0	0	5349	0	0	0
ARPIN	931	361	44	365	439	315	543	405	309	373	1	480	536	197	501	350	368	496	606	337	1034	220	215	103	26	167	317	302	303	359	483	429	1198	537	869	683	643	18	557	454	55	203	786	753	531	511	56	175	264
ARPP19	10864	10601	8844	9728	9115	9479	10294	9177	8628	10429	8051	8877	9229	8345	7777	10028	10293	11556	7081	8704	16251	13373	6822	7185	6165	6938	7354	6147	5920	6242	7482	9157	10605	9284	8880	8275	8882	8292	7083	8082	11219	6925	11552	7898	7849	4847	7071	6012	4939
ARPP21	0	0	0	0	0	0	0	0	24	31	8	6	8	4	9	19	11	23	0	12	64	31	9	31	16	11	11	14	3	12	0	0	0	0	25	6	16	15	21	17	31	12	22	23	18	3	5	0	13
ARR3	0	0	0	0	0	0	0	0	0	7	0	7	11	4	5	0	0	0	0	0	0	5	0	0	3	2	0	0	0	0	0	0	0	0	3	0	0	0	0	0	0	0	0	4	0	0	0	0	4
ARRB1	17895	22201	15149	15834	22164	22095	19897	15244	13501	14589	9832	12147	8998	7335	8264	13332	11529	7644	7762	10874	20143	12497	10870	6618	5084	8456	11955	10473	6345	6136	7938	8350	14067	12251	12319	9668	14513	10169	9016	11246	15275	9699	17563	13043	11761	7317	8643	8295	5268
ARRB2	477	261	453	442	633	434	1587	537	198	367	381	47	50	22	91	85	111	96	40	157	907	550	355	427	346	509	368	392	357	478	1184	288	724	449	609	252	365	585	709	869	402	62	1619	651	1091	733	832	231	386
ARRDC1	2159	2117	1771	2618	2219	2319	2675	2332	1487	1491	1337	1488	1729	1398	1413	1692	1431	1612	1502	1412	3373	3400	768	561	549	876	870	1125	582	596	2272	2010	3246	2647	3943	3395	2618	2267	1661	2366	3375	1788	3685	3621	2088	2245	933	783	439
ARRDC2	2770	5128	1847	1270	1907	5159	2299	1409	1789	291	146	238	130	1734	65	327	249	116	2423	1639	213	1582	561	194	447	362	1204	1319	337	767	1897	2523	2341	1787	1329	2698	1480	59	504	477	1628	2186	1873	519	1509	288	272	787	598
ARRDC3	221	8075	4018	583	4190	9103	5149	7589	2873	4462	419	3078	5762	2081	2990	4603	2955	2816	1989	411	4282	3491	3252	4394	2782	2986	3777	3336	2523	2278	3721	10308	33	140	4194	0	1974	250	230	3151	2830	5919	3000	5067	2488	1518	2554	2893	2098
ARRDC4	698	212	451	0	592	625	690	433	448	151	0	602	259	517	0	461	616	303	240	257	896	43	558	734	557	649	478	496	215	762	923	120	122	1055	281	173	1011	325	387	499	345	125	423	487	447	376	849	622	764
ARRDC5	146	0	0	46	44	85	0	142	210	0	0	0	0	17	0	0	0	0	44	0	290	143	0	0	64	0	0	97	0	48	0	37	110	0	313	129	237	231	1	169	23	0	510	148	0	16	0	65	11
ARSA	316	991	714	437	414	468	827	0	286	155	114	60	131	66	107	121	250	87	131	244	457	280	111	102	139	60	147	204	88	99	526	240	904	352	397	466	442	268	141	194	448	224	501	194	321	656	435	111	77
ARSB	3311	4212	4126	0	3787	4218	6117	0	3154	3584	2541	3328	3246	3057	2695	3913	2957	3707	3000	0	5378	5241	2454	3507	2610	3544	2990	3149	2748	3486	0	0	0	0	4165	0	3355	3542	0	2907	4874	2686	5098	4668	0	2401	3459	3214	2447
ARSE	13	62	37	0	0	0	103	45	0	18	0	117	65	16	0	38	87	0	340	0	0	0	0	0	0	0	0	39	11	0	0	46	61	0	0	0	0	73	0	0	0	0	0	0	0	12	18	0	0
ARSG	295	263	140	153	164	575	140	111	96	183	130	304	157	181	151	153	204	184	168	119	386	432	85	74	75	227	105	127	276	172	157	107	167	150	457	358	402	617	357	594	216	142	737	268	337	442	379	356	270
ARSH	274	265	241	262	260	271	311	274	80	104	72	86	136	111	81	112	100	80	64	117	182	152	153	97	103	90	125	77	77	103	633	526	409	347	178	206	207	182	107	122	143	98	208	117	106	100	115	146	145
ARSI	71	44	93	79	79	61	139	67	16	15	23	34	52	43	33	43	37	48	48	16	43	27	11	20	15	14	7	7	23	14	36	32	188	53	54	22	20	29	34	26	21	4	20	26	8	22	20	14	6
ARSJ	21	536	516	387	700	470	50	0	37	142	53	75	315	138	116	172	116	0	11	0	21	114	96	9	55	0	0	59	5	85	343	617	769	433	117	99	161	0	123	42	79	100	62	0	69	42	0	70	30
ARSK	658	515	567	534	447	486	448	413	137	146	105	234	240	245	200	286	137	235	0	148	218	222	179	230	193	175	253	299	87	143	245	308	504	0	196	181	157	150	150	261	0	244	350	390	375	245	183	159	169
ART1	156	66	92	127	102	107	155	147	147	152	141	164	172	147	139	152	28	201	137	153	284	263	109	95	83	135	135	114	81	99	76	124	235	106	162	232	140	181	113	141	214	53	310	167	191	120	135	67	71
ART3	254	138	193	196	156	364	393	168	62	115	43	14	21	32	16	40	62	15	14	114	542	227	67	56	51	66	25	91	61	38	216	110	356	276	140	182	86	163	71	281	317	85	288	96	47	137	16	89	222
ART4	0	12	46	43	2	18	13	1	160	161	123	224	449	36	334	0	182	159	204	0	23	111	116	189	26	0	102	21	0	50	0	0	84	63	48	9	55	0	0	36	84	0	53	104	77	45	0	20	83
ARTN	0	1	1	1	0	1	0	0	0	0	0	0	0	0	0	0	0	0	0	0	0	0	0	0	0	0	0	0	0	0	0	0	0	0	0	0	0	0	0	0	0	1	0	0	0	0	0	0	0
ARV1	1062	538	0	0	704	771	881	819	292	534	457	349	593	532	439	225	641	578	226	184	755	360	255	313	219	308	289	219	340	213	0	476	910	441	585	849	606	528	768	578	551	0	675	410	429	267	187	181	250
ARVCF	727	150	379	582	18	630	87	838	0	3	0	0	42	0	0	0	0	50	0	125	94	180	33	0	0	0	98	21	0	16	371	32	41	327	0	66	0	0	0	64	156	153	238	0	145	55	16	0	0
ARX	0	6	0	0	0	0	0	0	22	9	15	22	39	14	16	19	49	15	21	17	34	19	0	0	7	8	0	0	0	0	0	4	0	0	9	10	8	0	13	5	9	0	10	7	5	7	0	0	0
AS3MT	487	368	14	9	523	499	1030	411	0	0	0	0	0	0	0	0	0	0	0	0	0	0	31	0	8	0	0	0	0	60	791	0	66	458	2	0	0	0	0	0	0	0	2	0	5	0	0	0	0
ASAH1	1478	5819	5189	8498	680	6530	5704	3823	3962	3538	1354	3627	2380	4222	3513	250	4684	6010	2343	4757	6397	594	410	2534	965	614	3260	1150	2652	571	7848	5418	12656	7118	5418	5006	1421	3794	2426	4505	5168	4658	1068	3969	2444	2646	1168	2619	3346
ASAH2	20	22	14	8	40	0	45	18	8	8	7	0	7	0	0	5	0	6	0	11	9	5	14	0	20	10	35	10	5	0	0	7	11	7	3	0	0	2	0	5	4	2	4	11	7	4	14	2	4
ASAP1	2937	3034	2478	2432	3113	3063	3443	2737	3973	4002	2749	2912	2938	1949	2144	3142	3424	2177	2069	3491	6439	6131	3986	3657	3473	3418	4617	3202	2763	2990	1491	2822	3200	2601	3989	1740	3490	2877	2507	2537	5306	2403	5899	3893	3027	2178	3379	2774	2578
ASAP2	172	358	88	11	166	344	202	94	188	20	62	438	977	165	806	152	129	21	123	0	266	0	139	307	210	1026	1229	1256	176	102	16	255	0	78	103	41	277	27	39	92	231	184	179	205	69	161	127	73	54
ASAP3	8	0	5	0	7	22	4	6	0	0	4	23	4	0	10	0	0	0	0	0	5	0	0	0	0	0	7	11	6	0	4	12	16	0	0	0	14	4	0	0	0	6	4	0	0	0	0	0	5
ASB1	0	0	0	0	0	0	0	0	0	0	41	0	0	0	0	0	0	22	78	10	0	0	0	111	0	0	12	62	0	0	0	0	0	0	0	0	0	0	0	0	0	0	0	0	0	33	0	0	0
ASB10	4	0	8	0	5	0	3	0	0	0	0	2	0	0	0	0	6	0	0	0	0	0	0	0	0	3	0	0	3	6	0	9	4	6	5	0	4	3	0	3	0	0	0	11	3	0	0	0	0
ASB11	710	132	630	404	132	204	497	335	227	104	152	37	407	57	63	118	33	604	65	400	195	79	183	136	74	171	188	32	40	29	307	16	232	438	180	279	57	431	19	38	159	420	29	128	50	365	44	140	43
ASB12	354	383	285	289	428	425	307	292	755	1106	532	682	629	403	446	741	700	542	398	409	562	648	502	613	613	464	623	511	247	380	188	262	262	301	283	226	346	290	255	221	507	254	421	404	422	221	503	367	274
ASB13	637	0	0	0	609	0	408	0	0	981	0	0	0	748	0	673	0	843	0	763	938	0	483	0	0	0	566	490	0	530	0	0	0	0	0	1374	660	0	0	912	0	691	1301	810	720	530	855	621	413
ASB14	0	0	14	0	0	47	3	0	0	0	0	0	0	17	0	0	0	0	17	0	0	0	0	0	11	0	3	2	0	0	3	15	0	0	0	0	0	1	0	0	24	0	0	0	0	0	0	0	0
ASB15	16	16	41	11	13	17	34	3	0	4	0	25	27	27	42	14	37	0	0	0	0	0	0	0	3	3	5	0	0	0	81	118	14	9	0	0	0	0	0	0	4	0	0	2	0	0	5	0	0
ASB16	6	5	0	8	0	5	7	9	11	22	8	32	24	9	26	18	29	27	16	26	32	46	18	7	15	14	7	16	14	11	2	9	7	0	26	30	22	18	16	37	17	5	40	16	12	18	26	16	15
ASB17	0	0	0	0	0	0	0	0	0	0	0	0	0	0	0	0	0	0	0	0	0	0	0	0	0	0	0	0	0	0	0	0	0	0	0	0	0	0	0	0	0	0	0	0	0	0	0	0	0
ASB18	0	0	0	0	0	0	0	0	0	0	0	0	0	0	0	0	0	0	0	0	0	0	0	0	0	0	0	0	0	0	0	0	0	0	0	0	0	0	0	0	0	0	0	0	0	0	0	0	0
ASB2	0	19	11	0	81	3	741	0	6	0	0	0	0	0	0	0	15	0	0	0	0	0	0	0	9	6	0	0	18	24	16	31	0	0	0	0	0	0	4	0	0	0	22	7	0	0	0	6	0
ASB3	13	1614	9	19	911	874	1516	0	364	1097	691	10	1009	1037	6	792	4	1821	10	112	1102	2	1191	1362	1048	1630	1707	1197	858	1068	0	0	4	3	1864	41	1511	6	70	0	1945	1387	2128	1553	829	202	1176	676	740
ASB4	0	0	0	0	0	0	0	0	0	0	0	0	0	0	0	0	0	0	0	0	0	0	0	0	0	0	0	0	0	0	0	0	0	0	0	0	0	0	0	0	0	0	0	0	0	0	0	0	0
ASB5	23	18	16	16	14	28	14	9	13	29	5	6	11	9	15	38	70	34	9	10	30	24	10	19	5	21	14	13	8	9	22	12	14	15	20	19	13	16	16	13	14	18	30	18	9	3	3	26	8
ASB6	995	807	919	1059	815	740	1104	1016	857	1021	948	830	815	731	948	975	829	1203	834	1113	1575	1973	459	243	369	509	741	676	266	387	1024	1127	1213	1060	1832	1950	1736	1718	1015	1381	1657	1100	2064	1459	1300	1115	589	742	277
ASB7	0	215	132	499	479	372	27	0	271	306	135	247	236	80	0	252	212	917	203	160	383	323	182	166	178	256	0	115	53	143	0	113	1092	16	0	114	1	51	0	154	60	155	204	1042	1	34	677	652	232
ASB8	1545	2159	1364	890	1064	1161	2225	1265	1258	1505	1399	651	942	877	643	934	1550	1415	944	590	1757	1771	1381	1455	1094	1440	1477	946	1265	1350	670	1243	2840	2004	2028	1092	825	510	848	1942	2054	47	2319	543	130	802	1676	1080	735
ASB9	124	140	72	76	109	103	97	146	127	144	131	27	61	122	95	191	141	214	171	11	344	8	72	69	218	141	177	85	49	5	46	50	35	78	308	145	175	179	168	221	132	230	12	97	16	98	33	82	100
ASCC1	14	905	24	592	26	6	47	753	48	12	17	40	11	17	601	45	626	67	35	15	11	1114	106	112	76	35	448	25	449	353	41	84	969	23	20	5	486	895	14	571	30	11	21	109	35	82	81	784	68
ASCC2	2266	1661	1390	2503	2407	2285	2733	217	2318	2585	1711	2279	1890	2031	1719	2743	1460	2003	85	1561	3547	3306	1603	772	1552	1787	2072	1720	1475	1830	1978	2240	2225	2175	3685	4088	3129	2741	1791	2811	4438	814	4140	2218	2414	1812	2094	2460	1427
ASCC3	1481	1603	1264	931	1622	1551	1572	908	1746	2363	1344	2056	1609	1727	1665	2462	2065	1769	1345	1715	3072	2881	1148	1357	1499	1430	1315	1248	1905	1603	983	1521	1158	1211	1759	1321	2268	1996	1425	1611	2726	1366	2414	1603	1545	1357	2069	1984	1644
ASCL1	0	0	0	0	0	0	0	0	0	0	0	0	2	0	0	0	0	0	0	0	0	0	0	0	0	0	0	0	0	0	0	0	0	0	0	0	0	0	0	0	0	0	0	7	2	0	0	0	0
ASCL2	0	0	0	0	0	0	0	0	0	0	0	0	0	65	0	0	0	0	0	0	0	0	0	0	0	0	0	0	0	0	0	0	0	0	0	0	0	0	0	0	0	0	0	0	0	0	0	0	0
ASCL3	0	0	0	0	0	0	0	0	0	0	0	0	0	22	0	0	0	0	0	0	0	0	0	0	0	0	0	0	0	0	0	0	0	0	0	0	0	0	0	0	0	0	0	0	0	0	0	0	0
ASCL4	108	68	116	110	65	54	43	106	51	39	34	51	21	57	40	19	32	94	33	61	38	50	19	85	13	27	12	24	27	57	130	84	141	39	32	70	32	75	95	53	50	20	58	34	34	17	36	25	23
ASCL5	0	0	0	0	0	0	0	4	0	0	0	0	0	0	0	0	0	0	0	0	0	0	0	0	0	0	0	0	0	0	0	0	0	0	0	0	0	0	0	0	0	0	0	0	0	0	0	0	0
ASF1A	934	968	682	1053	831	819	845	1056	1264	1445	1214	1698	1859	1964	1630	2069	2080	2919	1605	1606	2690	2129	403	594	518	757	635	441	691	621	854	855	1246	934	1620	2155	1576	1874	1315	1414	1620	953	1614	1229	1086	790	875	771	471
ASF1B	486	566	339	569	511	535	512	605	1796	2472	2172	2666	2780	2674	2787	2950	2800	3371	2276	2850	4303	3910	1131	1362	1130	1937	1091	1212	2404	1928	330	0	705	592	3497	3923	2539	3457	2342	2652	3457	1677	3864	2605	1936	1787	3166	2815	1661
ASGR1	37	28	28	12	15	41	39	19	44	42	43	30	74	38	0	39	48	99	47	48	84	54	9	26	27	47	45	13	32	23	44	0	34	55	90	101	74	78	79	59	83	58	16	136	52	27	53	40	29
ASGR2	0	0	4	0	0	0	0	0	0	0	0	36	27	27	18	0	3	3	0	0	0	0	0	0	2	0	0	0	0	0	13	25	14	0	0	0	0	0	0	0	0	0	0	0	0	0	0	0	0
ASH1L	0	7126	5630	5591	7222	4904	6303	0	8421	10573	6183	6574	7103	5265	6411	7493	5296	1938	4691	5104	3733	8346	6764	7856	5627	4827	6014	3194	3157	2875	0	5271	3439	134	14	2486	6305	3823	0	0	5716	90	490	0	16	2314	4202	2908	5074
ASH2L	1497	1274	1498	0	2137	2297	981	414	1874	0	2444	2533	1363	2178	2653	1786	1483	2636	1482	1655	7560	2054	908	1549	929	2154	738	831	465	609	1446	1380	2349	2127	1227	1478	2351	4547	939	3726	1524	0	2416	1607	2418	547	3084	475	1257
ASIC1	0	0	0	0	3	0	0	0	2	12	3	11	8	0	18	3	7	8	4	11	28	30	181	112	112	22	297	221	0	9	0	0	0	3	8	0	0	3	0	2	3	3	2	9	0	3	0	3	9
ASIC2	12	28	25	14	51	41	63	18	11	17	16	8	0	7	4	8	5	13	16	18	22	17	16	18	11	19	38	17	2	17	20	6	7	17	18	20	18	4	25	11	13	28	54	64	28	17	17	4	8
ASIC3	1	0	0	0	0	0	0	0	0	0	0	0	0	0	0	0	0	0	0	26	0	0	121	51	39	20	146	382	10	12	0	0	0	0	71	16	12	0	21	8	21	0	0	0	0	63	51	3	6
ASIC4	0	0	0	0	0	0	0	0	7	14	8	19	7	21	12	22	0	28	11	23	41	24	6	10	16	21	8	8	0	12	0	5	4	0	35	57	26	37	28	34	36	22	22	26	13	26	17	16	16
ASIC5	0	0	0	0	0	0	0	0	0	0	0	8	12	0	0	0	0	0	9	4	2	17	0	0	0	0	0	0	0	0	0	0	0	0	0	0	3	0	0	0	0	0	14	0	0	0	0	0	0
ASIP	0	0	0	0	0	0	0	0	0	0	0	0	0	0	0	0	0	0	0	0	0	0	0	0	0	0	0	0	0	0	0	0	0	0	0	0	0	0	0	0	2037	0	0	0	0	0	0	0	0
ASL	222	172	166	22	0	134	176	72	53	204	180	76	209	178	142	55	263	113	362	175	145	272	14	199	92	337	85	155	90	47	61	59	117	26	104	77	57	36	71	58	97	128	137	264	270	810	0	95	51
ASMT	45	0	0	0	0	76	18	5	0	0	23	0	0	71	247	58	62	0	249	0	14	83	3	10	21	9	19	0	0	7	0	67	0	0	477	0	84	0	0	0	0	0	220	252	31	0	0	176	0
ASMTL	533	275	823	584	347	298	893	347	721	131	0	516	499	1401	268	513	274	1657	1138	606	1701	392	273	0	0	624	466	752	0	0	543	580	688	1112	2265	2707	611	1584	1053	218	1604	175	290	1271	958	1108	698	391	26
ASNA1	239	603	2458	130	19	1742	365	228	987	580	315	605	1208	321	321	343	339	254	146	2314	515	465	381	336	305	373	344	125	379	398	489	794	463	230	3225	465	871	438	331	593	665	1777	966	634	1413	1943	540	1209	337
ASNS	0	1890	0	5	0	2312	0	2308	483	0	977	0	1277	0	1133	0	1123	0	1234	0	8	1678	0	859	391	0	0	582	1582	993	1706	0	1997	0	1670	1843	0	1740	1513	0	0	0	0	10	1055	994	0	1254	0
ASNSD1	3995	3522	2043	2308	3297	3110	3956	1413	3750	4223	3462	3910	3640	3644	2804	4424	4119	5837	3315	4220	2914	7029	3219	3337	2854	3595	3294	2507	2780	2484	29	3187	3738	2537	4069	5314	3692	4849	3035	3190	5770	2745	4470	3916	3738	2693	2980	3200	2400
ASPA	423	213	480	170	291	187	396	136	285	314	287	418	493	293	288	100	380	440	383	382	760	763	231	660	338	253	285	549	208	100	222	513	528	581	666	504	355	231	265	397	578	1084	1569	775	497	267	456	116	219
ASPDH	0	0	0	0	0	0	0	0	0	0	0	0	0	0	0	0	0	0	0	0	6	0	0	12	0	0	0	0	0	0	0	0	2	0	0	0	0	0	0	0	0	0	0	0	0	0	0	0	0
ASPG	0	0	0	0	0	0	0	0	0	0	0	0	0	0	0	0	6	4	0	0	4	2	0	0	0	0	0	0	0	0	0	0	0	0	0	0	0	0	0	0	8	0	0	0	4	0	0	0	0
ASPH	238	277	1079	594	485	578	293	250	109	156	62	292	122	127	177	266	193	781	249	73	108	652	120	544	749	115	975	89	422	532	329	654	120	336	195	70	130	95	119	159	107	61	141	147	96	51	1123	886	358
ASPHD1	0	0	0	0	0	0	0	0	3	0	0	4	0	0	0	0	0	0	0	0	0	0	0	0	0	0	0	0	0	0	0	0	0	0	0	0	0	0	0	0	0	0	0	0	0	0	3	0	0
ASPHD2	0	57	0	0	0	0	0	62	0	0	0	0	316	0	205	143	149	0	179	196	0	1055	213	157	0	12	0	440	765	837	0	0	0	0	1300	71	2013	0	1613	2241	1007	210	1336	753	0	1784	527	500	1067
ASPM	41	95	51	39	112	85	69	48	978	1941	676	2545	1230	1830	1671	2369	1753	685	937	592	869	1034	381	583	663	770	439	608	725	635	20	46	15	76	201	191	331	263	228	78	226	145	350	290	166	80	1314	1232	764
ASPN	2962	3952	4289	3690	2073	1905	3459	2235	205	304	221	503	707	829	811	392	488	433	637	138	477	280	280	318	208	342	166	202	163	178	1560	988	2542	1257	282	115	189	72	134	278	250	425	475	271	331	106	185	170	148
ASPRV1	4	15	5	12	6	10	4	4	11	10	23	7	18	11	7	17	61	9	35	19	37	28	28	34	35	26	53	11	7	14	6	4	2	4	20	42	8	8	9	29	47	20	21	38	25	12	17	18	16
ASPSCR1	1298	2800	1430	2680	2465	1110	1662	838	1357	825	2313	1244	978	2359	2059	2837	1292	3988	1414	810	1650	1515	1203	412	956	1076	911	1025	1072	1197	1691	827	1736	800	1242	1737	3418	1465	3194	1358	4427	1217	4873	3629	3180	1907	1631	867	19
ASRGL1	7877	4734	5469	5561	5135	4292	6095	3386	871	967	210	1588	1549	1588	1562	1832	1779	2024	2117	1109	2263	1963	840	857	368	902	963	834	1640	1327	7263	7752	8871	5405	2232	2311	2294	2111	1767	1494	2317	970	2438	1625	1788	1431	1938	1355	882
ASS1	1465	1251	981	1099	1069	765	1147	1167	0	0	20	250	236	208	76	230	73	245	72	16	58	247	100	6	80	28	125	41	133	90	618	920	1743	569	90	0	37	213	0	90	80	210	148	0	62	226	179	26	27
ASTE1	52	6	17	0	24	31	153	27	37	43	35	657	109	534	441	411	0	45	7	0	933	405	387	250	94	78	105	348	8	318	0	37	70	14	177	51	71	117	100	20	515	28	188	18	45	273	329	7	82
ASTL	0	9	0	4	0	0	12	4	4	0	8	0	0	0	5	0	0	8	4	5	0	7	0	0	0	3	0	2	0	0	0	0	4	0	0	0	0	0	2	4	2	9	24	0	0	9	4	0	0
ASTN1	0	2	0	0	0	0	0	0	0	0	0	17	0	0	0	0	0	0	0	0	0	0	0	0	0	0	0	0	0	0	0	0	0	0	0	0	0	0	0	0	0	0	0	0	0	0	0	0	0
ASTN2	86	61	62	103	83	92	105	99	36	26	24	90	127	75	92	55	73	61	77	25	55	71	43	59	44	52	74	170	31	0	35	23	91	26	10	29	19	0	10	7	12	55	50	118	80	14	32	17	20
ASXL1	10	645	598	6	3607	646	898	0	1742	10907	990	293	2520	876	1127	1388	953	4131	1173	4317	5518	2163	2197	3087	1628	2336	2703	778	1443	3927	89	943	3937	1258	4315	0	1647	1193	210	1748	1538	1995	12622	4204	72	162	2323	954	5612
ASXL2	4686	5759	4886	4707	5356	5359	5617	4938	7621	9468	6195	8688	8254	6153	7068	8387	8196	6102	5751	6074	11226	11568	5786	6273	6314	3573	5092	6013	6104	5817	3562	5303	5040	5105	5482	3195	7352	5030	5251	4852	7527	4340	7360	5167	4824	2971	5476	6024	1197
ASXL3	55	54	45	66	64	71	69	57	47	36	27	48	29	17	26	53	25	0	13	29	30	38	70	61	76	47	80	47	61	88	28	62	30	54	10	0	28	9	25	15	17	15	22	25	15	6	89	65	59
ASZ1	47	16	60	28	38	30	62	40	56	202	32	143	83	109	35	143	44	254	71	69	115	92	31	159	25	184	44	102	0	65	67	124	43	93	61	78	55	75	85	62	60	0	69	170	0	36	157	43	0
ATAD1	1995	102	379	1512	4992	4073	5715	1479	2630	1081	1394	2618	1716	775	1456	704	2169	6417	93	2436	2522	2091	1979	620	2982	2412	539	1049	2039	1654	6888	1560	492	232	437	1907	2624	3124	2183	326	2798	3758	3239	513	165	3016	2949	1046	2607
ATAD2	2	0	0	0	0	0	0	0	0	0	0	0	0	0	0	5	0	4	0	1	2	0	0	0	0	0	0	0	0	0	0	0	0	0	0	0	0	0	0	0	0	0	0	0	0	0	0	0	0
ATAD2B	607	411	221	1123	307	481	283	300	799	3758	337	1317	490	227	3039	4436	638	230	189	199	2533	581	2971	2751	1616	230	2053	1868	2344	1635	82	171	152	172	116	46	320	78	160	111	376	164	212	116	133	71	2206	1598	1006
ATAD3A	22	582	0	555	609	0	794	430	781	1177	1096	1257	0	1339	1291	1617	1422	2128	1326	1648	2554	2621	500	433	438	806	724	633	1501	1108	983	1247	824	1276	0	3822	2657	3011	2377	2219	2894	0	2513	1994	0	1754	1979	1670	0
ATAD5	441	480	420	423	447	426	447	406	1661	2208	1275	2361	2425	2041	1945	2600	1616	2570	1691	1412	2355	2311	245	841	932	540	806	823	1939	923	314	352	504	552	1296	1004	1381	1629	1208	1225	1751	842	1363	870	954	653	2444	2269	1328
ATAT1	368	259	180	321	260	310	153	305	119	122	69	133	68	150	198	102	195	0	0	64	167	220	255	54	101	407	227	54	67	205	259	285	537	206	123	25	26	127	192	175	224	0	62	75	47	188	156	81	14
ATCAY	13	3	43	5	14	0	86	4	16	25	14	46	27	12	28	21	24	3	16	10	55	24	25	16	6	10	18	20	12	17	19	15	18	15	35	29	26	32	14	29	27	17	41	8	21	36	13	14	30
ATE1	1338	3013	638	2029	2798	2666	3069	2192	2442	2988	1211	2522	2422	2134	2018	539	2770	284	2069	834	3922	3721	1944	2246	1830	1768	2303	1810	1680	1862	1957	2726	765	2130	2073	1290	3234	906	1683	630	626	136	1279	115	734	1229	2176	1646	1250
ATF1	2485	2540	1982	2171	2085	2305	2263	2163	2929	3343	2662	2992	3013	2822	2993	3757	3388	4547	2701	3140	5101	4697	2212	2473	2345	2402	2435	2128	2250	2263	2006	2651	2522	2403	3171	1916	3186	2860	2588	2875	4066	2548	3818	2797	2462	1569	2606	2011	1772
ATF2	4352	3877	1689	0	2657	1661	3570	5779	2427	1444	3917	3005	2734	3596	977	3131	3951	4570	1339	2520	1994	4807	262	510	567	102	4162	2006	766	1404	4075	4371	7140	4267	3182	0	471	2540	2943	2890	4910	4153	4971	3622	1636	832	261	1000	298
ATF3	2810	928	1080	2468	3778	925	1484	3562	163	147	193	129	877	218	65	675	254	378	41	233	478	68	26	160	148	114	133	124	25	23	2280	3210	2936	1963	4	463	711	383	335	13	485	18	33	278	308	229	176	151	212
ATF4	24036	17277	14922	23086	20487	17214	17922	22081	14180	18198	14792	15709	17730	15533	14962	17547	17026	27214	14912	18076	32849	26961	7984	6274	6828	10759	10455	9639	9826	10560	28393	31084	32165	26548	23770	35604	26218	27018	20232	23616	29842	17670	30542	19605	18271	16179	14061	11098	8433
ATF5	543	620	147	202	831	159	344	214	87	50	20	191	0	164	241	214	300	203	197	241	292	350	114	17	19	68	98	93	98	40	1171	437	843	602	214	749	194	484	218	197	403	167	352	191	288	311	74	11	160
ATF6	2739	4416	0	0	4790	4	5017	2303	0	2273	512	2095	1952	2525	2434	3606	2840	3059	0	504	3689	4392	2443	2393	1922	1889	3088	1913	2813	2853	0	3852	0	5214	2987	22	2519	3204	0	1031	916	2167	655	2721	2656	1725	3189	2690	3162
ATF6B	177	354	119	136	140	155	380	1101	332	96	118	124	65	96	138	122	86	99	55	392	1103	402	1775	1918	1826	2879	2904	2621	2418	2648	378	243	4754	739	457	601	396	5744	354	4309	1072	198	750	694	220	4755	2554	2054	2412
ATF7	3508	3914	3260	3129	4373	3974	3901	3021	3419	4270	2698	3889	3849	2653	3359	3557	3486	1978	2522	2910	5359	5793	3889	4367	3605	4180	4032	3676	3014	3277	2547	3254	3651	3132	3213	2055	3466	2673	2638	2531	4031	1987	4651	3374	2796	2217	3737	2825	2665
ATF7IP	432	1896	113	569	0	981	0	5	1181	1269	2550	800	7605	1314	5426	1672	5201	75	6601	62	1201	779	2300	2184	7940	1733	1586	3718	1960	1736	2	1479	4	2311	1215	910	2426	191	1579	5019	9242	3	1191	864	3878	758	3812	3537	2844
ATF7IP2	237	159	118	130	200	115	225	138	9	11	18	15	14	15	6	11	12	0	14	17	17	39	18	12	9	14	32	26	14	25	188	283	601	406	24	20	34	19	23	13	15	19	40	31	30	6	19	19	0
ATG10	349	380	295	208	352	307	381	210	355	427	284	497	432	419	378	436	406	413	277	144	510	505	243	261	236	316	254	266	194	234	205	166	357	249	312	328	293	374	296	312	405	213	346	230	237	191	310	210	219
ATG101	2156	1969	1698	2253	1749	2094	2326	2083	1745	1944	1550	1491	1552	1461	1520	1694	1604	2304	1389	2113	4214	3510	901	626	847	1012	951	974	695	897	1894	1650	2377	2067	3122	4414	3040	2951	2360	2611	3110	2103	3698	2995	2088	1969	1076	925	698
ATG12	1317	1327	1021	1037	1345	543	1472	733	211	380	2244	1831	65	528	628	2027	436	46	540	1270	3602	3637	863	905	1543	447	1753	1322	199	809	984	431	1117	1207	2978	1255	766	1089	818	3063	2999	1830	3307	2463	1967	197	1069	956	397
ATG13	3516	3351	2924	2681	3657	3571	3402	2691	2559	3276	2127	3045	2529	2163	2298	2898	2370	2138	1698	2725	5141	4678	2148	2354	2273	2264	2440	2085	1667	1732	2234	2499	3195	2652	3851	3192	3592	2977	2532	3339	4473	2701	5093	3773	3088	2694	2089	1826	1705
ATG14	1840	2049	1598	1471	1473	1816	1815	1653	1397	1657	1034	1144	1176	968	836	1203	1296	1288	834	1126	2114	1863	1084	1251	1047	1050	1194	1025	616	858	1034	995	1621	1399	1039	790	1116	754	894	1048	1388	1107	1517	1134	1104	659	913	593	773
ATG16L1	424	875	965	625	928	1362	1004	1261	946	922	0	605	1022	509	594	830	1081	590	1431	1578	1522	1153	801	856	846	1113	838	399	501	821	656	833	1561	1179	1620	1331	1348	1267	1826	1274	2442	673	1771	867	808	750	709	563	699
ATG16L2	12	36	165	854	284	7	46	17	124	43	67	20	142	41	153	83	65	19	54	61	2612	10	55	22	239	155	59	196	84	38	0	90	79	11	6	819	5	70	133	14	46	0	61	1167	60	12	255	474	383
ATG2A	796	39	1034	1725	931	42	1161	1163	1604	3583	531	2792	1488	1577	118	794	1148	980	28	1113	1536	1772	809	50	849	1097	1016	1974	631	311	91	1078	73	409	2325	3264	1494	993	1483	646	1093	207	1485	255	1371	1245	1101	952	482
ATG2B	124	405	192	148	511	310	304	110	788	758	360	721	505	386	492	593	606	185	286	295	343	556	301	270	646	228	146	574	282	196	24	321	41	248	61	0	142	60	54	48	96	31	133	39	153	36	501	403	221
ATG3	3573	2742	3469	3645	2107	2850	3310	3104	2160	3125	2251	2564	2920	2713	2432	2516	3050	5478	2805	2816	4160	3548	1528	1611	1432	1571	1541	1416	1726	1531	3180	2116	5192	4140	3741	4461	2995	3072	3020	3650	4344	2308	3895	2719	2177	2023	2040	1428	1503
ATG4A	674	550	0	908	71	527	0	1095	0	368	289	0	355	0	0	0	0	528	0	0	0	510	29	207	52	46	15	40	8	29	0	0	988	0	0	0	146	101	570	56	62	0	265	0	0	415	13	279	19
ATG4B	14	110	4	81	431	1066	61	4	14	9	100	9	32	3	29	6	4	3	13	70	140	40	25	2	9	5	16	33	13	1	711	3	39	2	276	1130	4	416	6	29	247	463	311	142	193	267	15	4	2
ATG4C	999	669	1507	1367	64	248	1926	1307	973	1228	870	1191	1233	953	1004	1411	1371	1622	745	911	1843	1369	614	763	696	760	694	644	711	755	1050	1244	1906	1718	1072	40	996	924	901	1074	1510	1047	1523	924	762	557	798	742	745
ATG4D	0	607	0	650	521	715	569	538	896	487	731	544	499	652	615	976	484	1387	859	757	1426	2105	829	720	666	730	915	530	684	476	0	644	53	454	995	1374	387	973	957	741	1341	976	461	1465	785	1028	577	595	669
ATG5	2484	2372	1835	28	2250	2391	2384	1663	1154	1656	1716	1747	1674	1924	870	2454	1869	2208	1734	1779	3330	2012	1225	1019	1214	1307	1314	1136	1143	1441	1958	1078	2507	2277	1936	883	1141	1637	1864	1951	2947	1380	2596	1222	2071	933	1834	1516	1323
ATG7	2811	490	1927	3079	260	2483	3391	2902	1757	1820	1595	568	1733	1327	1416	1822	540	314	454	1879	1593	3086	563	243	93	1009	407	527	361	72	1369	1443	1428	1633	2754	1761	707	1941	205	174	180	1826	448	274	2037	1720	365	298	347
ATG9A	0	0	0	0	2	0	0	0	0	0	0	0	0	0	249	0	0	0	0	0	384	668	68	146	39	49	329	45	0	27	0	0	0	25	0	0	0	0	0	4	0	0	453	0	7	1632	136	543	0
ATG9B	0	0	0	0	0	0	0	0	0	0	0	0	0	0	0	0	0	0	0	0	0	0	0	0	0	0	0	0	0	0	0	0	0	0	0	0	0	0	0	0	0	0	0	0	0	0	0	0	0
ATIC	2960	5824	2711	275	2692	4358	7034	2329	5935	2760	4279	5374	5823	4787	5694	7286	5102	9448	4823	2510	4500	7210	1191	4281	2752	4331	2656	2463	4657	4821	5114	3942	3985	3563	4659	7652	4583	3078	3414	6353	10343	4715	7270	3875	5418	3395	6214	2965	1938
ATL1	56	75	54	70	50	65	47	43	20	20	29	18	32	25	29	33	9	17	11	23	28	19	17	22	16	17	29	10	17	16	59	25	47	36	17	14	27	21	13	18	22	12	34	22	9	15	15	6	10
ATL2	1591	1952	1283	1434	1335	2191	2148	2317	1012	2448	1433	1161	1520	957	1230	1280	2438	1260	2479	705	2268	2861	1037	692	807	815	1029	993	1191	1495	2711	1140	1372	2144	1568	914	2078	1328	768	1953	1842	898	1400	970	1398	1173	1275	1347	691
ATL3	6703	5201	5638	0	3323	234	321	262	5491	1865	4909	2541	388	4807	6135	3248	1009	1037	0	392	2155	11749	3302	1281	1127	1303	1757	1618	2867	1297	773	574	471	489	163	2748	833	3335	6966	1026	674	724	1364	626	783	1916	3910	4749	2065
ATM	421	663	0	6	2125	0	0	0	2819	3715	2529	4135	1224	0	2861	0	627	2398	2797	0	784	4583	1121	3	2118	3	1	0	0	0	1183	2547	0	0	14	0	3072	0	1	0	1	0	482	0	0	0	2226	0	1577
ATMIN	2185	1533	0	1248	1450	992	1954	1568	2239	2508	2259	2093	1642	1966	1933	1844	1184	2819	2990	2584	3077	4397	1690	1485	1389	1987	1918	1080	1536	1742	2878	3906	2468	2672	2747	0	2986	3440	3108	2896	3854	3320	2283	2444	2162	2108	1397	1000	1134
ATN1	6179	5022	2035	5922	6924	6711	6056	6525	3008	2834	1799	2877	3481	3513	3050	2886	2923	2256	2372	2167	3058	3477	3146	2218	2823	2417	2101	3710	2374	1510	4437	3139	5150	2344	2065	2079	1745	1119	2048	341	3689	701	2037	1557	804	3520	3159	2321	1951
ATOH1	0	0	0	0	0	0	0	0	0	3	0	0	0	0	0	0	0	0	2	0	0	0	0	0	0	0	0	0	0	0	0	0	0	0	0	0	0	0	0	0	0	0	0	0	0	0	0	0	0
ATOH7	11	7	6	8	10	8	6	10	0	4	2	0	1	8	0	6	2	22	3	4	2	0	9	0	2	0	2	0	3	3	8	10	10	15	5	0	0	2	0	0	4	4	0	3	2	3	3	0	0
ATOH8	1340	1754	1643	1458	713	1360	1018	906	206	222	230	190	261	215	172	192	266	257	206	264	444	504	186	190	184	193	262	237	104	147	932	893	1041	1022	335	307	213	0	257	162	211	449	668	597	316	194	147	127	88
ATOX1	2378	1711	2086	2035	1818	1767	2439	1903	330	1130	772	831	1507	1733	1044	1411	987	1942	1068	815	2204	1332	482	375	90	154	461	240	462	249	287	1819	1147	386	1978	598	1932	344	697	2316	689	1279	1997	1384	1575	1583	85	68	146
ATP10A	772	799	743	832	549	606	712	481	14	21	19	0	22	34	16	43	25	33	36	0	41	40	23	20	15	33	20	19	14	28	927	895	871	635	33	29	41	31	31	15	29	23	55	29	31	14	28	29	28
ATP10B	0	0	147	75	0	28	0	0	0	45	0	6	6	0	5	141	0	0	156	0	0	0	0	0	0	0	0	0	0	0	0	0	0	0	0	0	0	0	0	0	0	0	0	0	0	0	0	0	0
ATP10D	194	0	988	0	0	314	209	0	2029	2782	2991	2859	4353	2257	4464	4387	3616	3672	1030	642	3408	2383	2204	2477	3143	3419	3462	3528	2243	3590	0	0	0	587	442	0	2664	2080	398	421	2607	157	3544	551	1657	1230	1909	2747	2298
ATP11A	2040	1662	3120	811	6347	388	1695	399	1356	4	896	1407	1236	690	1	510	1236	304	2450	2506	1039	3366	6	0	314	895	1027	1234	840	9	3378	2710	5132	4912	191	1707	578	0	332	1997	3753	45	586	1017	0	1636	1446	298	0
ATP11B	1354	1786	1973	1582	473	1009	1495	1042	6658	8781	3895	1108	5381	4786	3953	6913	7087	5996	1509	5340	10022	8461	3990	3969	4005	3950	3646	3640	4115	2683	1395	1273	1926	1372	877	2164	4149	833	4286	836	1276	1653	6342	2093	2012	2517	6355	5115	3182
ATP11C	0	0	0	0	0	0	0	0	0	0	0	0	0	0	0	0	0	0	0	0	0	0	0	0	0	0	0	0	0	0	0	0	0	0	0	0	0	0	0	0	0	0	0	0	0	0	0	0	0
ATP12A	0	0	0	0	0	0	0	0	0	0	0	0	0	0	0	0	0	0	0	0	0	0	0	0	0	0	0	0	0	0	0	0	0	0	0	0	0	0	0	0	0	0	0	0	0	0	0	0	0
ATP13A1	1282	1527	1314	1657	1327	2058	3378	1553	2172	2968	2157	3929	3137	1762	2522	4127	2722	1792	1885	106	3840	4119	1203	1136	838	1220	1147	1794	1488	1129	2826	2648	2107	1952	7066	4865	5219	3245	2735	3286	4624	2676	7273	2645	2730	2478	2260	1653	1313
ATP13A2	1524	173	1647	902	1190	2727	726	1835	1857	3254	1788	321	2925	568	1818	2431	778	1460	2224	1531	4965	3705	0	272	0	275	1295	1422	368	6	1350	638	1584	784	2892	3514	4030	1629	1383	1853	2708	1652	3889	2682	5177	1778	974	129	622
ATP13A3	20640	19000	13899	265	13413	20330	19209	3059	8977	13315	4296	9175	10040	3796	7613	12008	7373	5308	4565	7506	11302	16455	5980	7233	6216	5990	6250	7101	11614	8290	0	19647	16522	9451	0	0	15549	9554	8265	8899	11256	1876	2865	6656	2996	4802	13997	11799	9969
ATP13A4	0	109	12	41	0	4	55	47	0	0	0	0	4	0	0	0	0	0	0	0	0	0	0	0	0	0	6	0	0	15	316	172	6	91	0	0	0	7	0	0	0	0	0	0	4	0	0	12	4
ATP13A5	0	0	1	5	2	0	0	1	0	0	3	9	20	0	0	14	22	0	0	0	1	0	6	2	0	0	4	5	0	3	0	0	6	0	9	0	7	7	2	3	14	0	0	0	4	0	8	6	0
ATP1A1	12940	27317	13934	11706	15768	23394	22827	13596	6962	8852	6009	14942	12949	12493	6853	10319	11824	8906	11843	7085	8516	13195	4785	5984	4040	5425	4999	3980	10639	7201	19960	32159	17565	12615	9051	6630	12426	7949	8234	8170	8808	6432	12005	6643	7652	6206	9288	8569	6888
ATP1A2	121	268	309	251	345	344	270	334	24	27	19	38	33	83	31	102	347	49	45	18	37	85	80	100	49	44	35	43	41	62	140	66	256	137	58	17	14	14	9	26	48	53	95	70	67	34	41	43	41
ATP1A3	4	0	0	0	0	0	0	0	0	0	0	0	0	0	0	0	0	0	0	0	0	0	0	0	0	0	3	3	0	0	0	0	0	0	0	7	0	0	0	5	7	0	0	0	0	0	0	0	2
ATP1A4	0	0	0	0	0	0	5	7	16	26	14	31	47	37	56	42	28	21	35	0	0	22	10	6	8	12	0	7	4	4	0	10	0	0	0	5	0	9	0	0	0	0	4	8	10	0	0	0	0
ATP1B1	9	12	11	10	5	7	7	6	4	2	4	8	10	7	7	5	6	5	4	4	5	5	4	5	5	2	3	3	4	3	8	8	9	11	4	3	4	4	2	2	5	6	5	5	5	2	3	2	3
ATP1B2	26	0	0	0	0	0	0	0	0	0	0	0	0	23	0	0	0	0	0	62	0	0	266	222	195	245	188	118	156	320	0	46	0	0	0	0	40	187	0	0	0	123	122	44	0	143	244	195	98
ATP1B3	9061	5618	4714	5764	6261	4482	6953	6341	2323	2175	2347	2752	3091	2309	2733	2947	4306	4653	4067	3294	5532	5165	1124	1269	940	1411	1160	1080	2283	1831	6393	6177	12628	4933	4181	3997	4590	3439	3861	3219	4468	2018	4808	2569	2478	2758	1885	1988	1161
ATP1B4	0	3	0	0	0	5	3	0	4	5	0	5	4	0	5	27	47	5	0	3	0	5	0	3	0	0	0	0	0	0	4	10	0	7	5	0	5	3	0	0	3	0	0	0	0	0	0	0	0
ATP23	586	317	677	713	543	413	497	652	0	461	523	566	754	729	564	673	488	800	652	492	1032	1183	224	236	98	194	238	280	178	222	402	613	589	386	694	1059	445	657	579	504	847	472	1330	469	670	498	253	178	229
ATP2A1	0	0	0	0	0	0	0	0	0	0	0	0	263	0	250	536	1525	317	27	0	18	275	153	32	14	198	139	115	0	0	0	0	0	0	0	0	0	165	0	172	0	0	28	0	248	193	15	13	109
ATP2A2	0	39	0	0	2	3	0	0	1	2	2	1	1	1	4	0	0	3	1	4	2	2	1916	5288	2657	2675	1316	1369	4190	4685	0	2	0	0	2	4	4	1	1	0	2	3	2	4	1	1050	1403	3047	2123
ATP2A3	1582	6447	2885	1156	5327	2277	8766	3268	10886	9967	9799	12601	15298	12096	8443	9927	13322	7615	8933	15222	18335	18254	3926	9316	5657	7336	5413	5143	5032	6276	540	1168	1286	3693	17940	12901	13043	7620	9459	6664	12465	6479	14420	15119	7838	6465	7626	7601	5473
ATP2B1	2334	2612	1298	1917	2202	2841	2664	1545	1557	1814	6104	756	1807	1057	1659	2222	2060	1558	1448	920	2158	1999	5134	6378	4087	5552	5471	5617	735	3927	735	6663	525	786	1241	237	5749	782	363	343	501	6750	1200	6582	6050	3296	6578	4318	4929
ATP2B2	117	132	148	169	110	111	165	166	480	562	357	239	215	267	185	299	240	295	133	497	1046	654	449	420	832	508	496	592	211	377	82	76	137	89	458	341	421	427	376	600	474	395	540	523	325	203	369	229	286
ATP2B3	0	0	9	0	2	0	0	3	0	0	0	0	0	0	0	0	0	0	0	0	0	0	0	4	3	0	0	9	0	0	0	7	0	6	0	4	0	0	0	0	0	0	0	0	0	0	0	0	0
ATP2B4	3911	4498	4141	4632	4546	4982	5449	5049	262	3689	1654	1772	1907	1515	1686	1871	1573	1480	1710	1391	3285	3118	3909	2552	3753	3455	4277	3500	617	4359	4034	5436	6428	3327	7	1248	2172	2009	1498	1741	10	1633	2699	2337	1924	1183	3602	1116	2485
ATP2C1	7181	7498	7079	3764	7792	8198	8115	180	4239	5184	3461	5291	4216	4184	1994	6067	2741	4895	629	303	6325	6181	2462	849	223	3071	3593	3245	532	1490	616	9100	3070	6868	4341	0	6048	263	3594	0	6973	5	621	259	174	2554	4472	3473	420
ATP2C2	895	83	1150	613	2	413	4	184	0	0	0	0	0	0	0	0	4	0	0	0	3	6	0	14	0	0	0	35	1	0	1533	763	270	1	0	0	0	0	0	0	0	0	0	0	0	0	0	0	0
ATP4A	0	15	6	13	0	9	17	20	0	0	0	0	0	0	5	0	0	0	0	0	2	0	0	0	0	0	0	0	0	0	7	0	26	14	0	0	0	0	0	0	0	0	0	0	0	0	0	0	0
ATP4B	0	0	0	8	0	3	0	0	8	65	9	0	0	0	0	0	0	9	7	0	6	0	23	30	25	4	27	13	9	19	0	0	0	0	0	28	0	0	0	8	3	0	9	16	10	8	0	13	0
ATP5F1A	19480	17228	15703	12079	17018	16136	21058	12266	24625	28341	24692	29434	29691	27406	30398	36241	35110	43124	31439	29456	47045	48615	15055	16725	14814	18866	16623	14219	21505	18823	14621	13933	18560	17748	36874	37299	32162	34670	29175	31016	43019	23130	41540	30721	26049	24448	27582	25782	17098
ATP5F1B	25396	21682	18442	15300	22552	20611	27747	14564	20358	25798	20260	26930	27067	27742	25722	30314	28621	35239	25736	24970	40989	40972	12730	13873	11996	16140	14128	12628	18881	16678	14994	15739	21549	18742	34567	35174	28728	32781	26912	26142	37096	20331	38783	28579	23529	20598	22093	21977	14516
ATP5F1C	2116	1699	1376	2122	2890	2010	2730	2324	2329	4003	2065	2158	1747	1446	2205	2432	2061	1810	1644	2015	4307	4649	4349	5043	4121	4715	4838	3597	6627	6422	1269	1981	2296	1747	1524	826	3090	2221	1963	1690	2695	1299	2429	1789	2277	5885	6362	6012	4827
ATP5F1D	5643	3910	4016	4611	4184	4582	6294	4458	2513	3251	3305	3476	3484	3381	4020	3207	3067	3100	4267	4535	6892	5626	1188	614	999	1661	1422	1440	1475	711	4533	3400	5988	4411	6200	10315	6423	6832	3337	5906	6342	3687	4402	5403	4445	4536	1804	2254	1137
ATP5F1E	5656	4483	4726	5466	3641	4322	5941	5213	4099	5262	3707	4216	5051	5548	4553	5484	5512	10003	4733	4528	10234	6396	1839	1674	1507	2249	2126	1765	2003	2191	4590	3562	6939	5104	6011	12195	6495	7503	5674	7435	7347	3435	7425	4926	4786	3775	2627	2808	1655
ATP5IF1	4397	3868	4350	4967	3313	3429	5693	4475	2888	3680	2565	3499	4157	4414	3630	4033	4029	7009	3832	2928	6303	4481	1140	804	847	1406	1438	1444	1939	1673	7218	4393	8891	7368	5088	10772	5673	6602	4772	5947	5997	2190	5057	3873	2461	2722	2392	2120	1512
ATP5MC1	1803	1165	965	1510	1143	1498	2514	821	938	1319	721	1183	1523	2003	1188	1631	958	2093	1674	1062	1606	1548	387	329	254	311	443	253	667	882	1270	1277	2405	2239	2768	2715	2672	1876	3402	2790	2066	1120	1574	1138	1816	1359	741	1021	519
ATP5MC2	6319	5941	5720	6133	4999	5460	6884	6851	4355	5336	6772	8462	4986	8494	4969	4787	6170	10327	5392	2691	8665	7547	6461	5419	4787	6562	6302	4889	5664	5378	4608	1514	5611	3011	6522	11437	4937	4629	4359	10067	9084	781	3067	10119	7787	6931	6299	5863	4705
ATP5MC3	7351	5631	5414	4915	5755	5507	7899	5077	6899	8355	6599	9264	8977	10402	8741	11106	9449	17688	9539	7574	12049	10862	2514	2679	2209	2957	2466	2178	4864	4370	5938	4874	7782	6072	10160	18692	8861	12907	9242	10391	12179	5354	11504	7713	7280	6279	6306	5642	3184
ATP5MD	1844	1535	1582	1619	1423	1502	1936	1801	1092	1109	1052	1290	1506	1509	1379	1666	1582	2606	1406	1124	2109	1464	522	555	498	508	479	428	720	859	2216	1565	2533	2157	1503	3202	1944	2151	1568	2164	1902	936	1705	1268	1256	1089	980	915	639
ATP5ME	2534	2290	2202	2936	3294	3209	3079	1446	2018	2665	2164	1262	2023	2270	1895	3466	3899	4818	3585	2388	2844	2565	555	494	30	619	276	571	733	504	2466	1895	5481	3237	2480	6717	3646	2293	2488	3967	4976	1723	2011	1109	2367	1098	373	500	553
ATP5MF	4129	3278	3317	4224	3027	2624	3991	3956	2485	2903	2794	2805	3656	3604	3142	4375	3507	6244	3623	2701	3313	3321	1609	1008	790	1855	911	949	1365	1423	3517	2727	5722	4604	3284	6436	3970	4348	3970	4243	4072	1932	3571	2678	2769	1711	1796	1745	952
ATP5MG	8834	8633	8211	7864	6383	8284	9080	7865	8104	9284	8211	9351	3798	11295	9193	12028	11042	20047	8866	9382	9178	6946	4538	4602	3741	4817	4829	3630	2540	4532	7561	6943	10960	9397	12352	12848	11698	13515	10390	14099	10524	6652	15155	9842	10080	8513	4278	4900	4459
ATP5MPL	3431	2723	3001	3595	2625	2639	3816	3490	2712	2731	2694	2773	3401	3502	3243	3403	3876	6782	3818	2290	4010	3437	1074	1040	860	1197	1062	798	1128	1096	2542	2355	4270	3440	3171	5004	2990	3113	2997	3160	3452	2064	3593	2377	2009	1471	1254	1033	852
ATP5PB	10104	8227	8760	9046	7557	7930	10599	8266	7281	8399	7710	8944	9460	9889	7896	10488	10081	16303	9100	8933	17359	13564	4096	4850	3605	3553	4488	3834	6167	5431	7624	8197	10424	8626	11406	16198	11969	12301	11306	12750	14528	8146	14679	9494	9120	6720	4760	6604	4533
ATP5PD	7923	6783	7325	7276	5828	6628	9330	8180	4555	5749	4761	5069	5648	6045	4956	6145	6452	12189	5815	4737	9618	6895	2978	3224	2556	2996	3079	2559	3318	3224	6009	4835	10192	6940	6708	9752	6130	7639	6097	7368	8061	5161	7851	5590	5051	4037	4291	3864	2718
ATP5PF	5387	4515	4649	4771	3677	3862	5327	4388	2909	3516	3241	3795	4237	4511	3897	4991	4907	8237	4268	3177	6344	4697	1568	1684	1371	1940	1688	1519	2684	2382	4428	3613	6040	5078	4571	8044	4724	5914	4550	5340	5843	2879	5167	3373	3399	2662	2861	3027	1879
ATP5PO	8112	6600	6931	6146	5434	5394	8034	5948	5430	6872	5072	5971	6973	6974	6144	6892	7346	13803	6521	5977	11457	9087	2532	2860	2430	2935	2900	2524	4423	3949	6211	5209	8330	6391	7919	13162	8226	9560	8247	9509	9599	5476	8826	6385	6176	4916	5014	4766	3340
ATP5S	529	648	471	582	386	521	551	505	217	0	202	251	413	297	273	213	280	383	245	191	366	331	120	187	144	135	120	115	90	146	321	236	660	485	228	243	160	214	209	123	348	169	327	202	289	122	159	0	97
ATP6	164815	121694	147861	211906	121366	117255	162295	182766	113868	151420	141924	159150	182484	156608	146371	137902	157915	196667	135491	109210	221134	190036	79273	84106	75637	82131	90440	72457	62981	56148	69533	58475	121387	68400	108356	120963	69822	79285	89388	60366	120514	74377	161935	108446	107922	53597	83871	72831	36011
ATP6AP1	9082	8522	7710	6729	7754	8660	10462	6796	3562	4226	3203	3724	3139	3201	3212	4062	4052	3604	3267	3871	7947	6970	3598	3790	2992	3530	3745	3666	3653	2548	5830	5714	10893	8158	7409	7151	6397	5924	4930	5694	7948	3893	8150	6200	4772	5212	4447	3691	3994
ATP6AP1L	0	0	0	0	0	0	0	0	0	0	0	0	0	0	0	0	0	0	28	0	0	0	0	0	0	0	61	0	42	0	0	0	0	0	98	0	0	0	0	2	0	0	0	0	0	59	50	4	0
ATP6AP2	7629	9763	6411	5837	8027	8848	10162	6522	5785	4676	4581	4699	5528	4189	3998	5715	6439	6874	4696	6597	9553	7075	3262	4462	3282	4100	4378	3370	3759	4530	5882	6152	5101	4650	8252	3877	4777	5815	4647	5797	7855	5411	10246	4293	4868	4246	4790	3739	3490
ATP6V0A1	0	2	3	2	2	0	1	1	1	3	2	1	1	0	1	2	2	2	0	0	3	2	1	1	0	1	0	0	0	0	0	0	1	2	2	0	0	0	1	0	1	0	0	2	0	0	0	2	1
ATP6V0A2	0	383	204	0	0	835	267	163	0	73	497	426	681	274	0	1214	294	241	0	553	85	2232	1311	741	274	1260	1377	733	1954	933	0	805	1099	176	2	0	352	1512	148	0	358	0	463	0	1317	315	1905	911	1288
ATP6V0A4	177	0	0	332	0	521	0	0	0	0	0	1715	41	152	965	0	0	0	0	0	298	0	0	0	9	0	18	0	0	0	205	0	227	226	0	0	0	0	0	0	0	0	222	0	0	0	0	0	90
ATP6V0B	4288	3250	3577	3625	2886	3061	4705	3493	1231	1573	1387	1743	1701	1992	1640	1932	1747	2935	1505	1475	3000	2471	870	792	666	966	941	1000	965	1198	3320	3391	5493	4543	2313	3922	1785	2757	1692	1614	2435	1815	2253	2353	1843	1477	1238	1084	1058
ATP6V0C	9224	7556	6359	7856	7673	7908	10640	6380	4236	4337	3919	4026	3219	3154	4199	4662	4346	6106	3631	4802	9293	8075	1299	694	705	1567	1645	2015	1060	1278	7724	8974	13078	10095	8700	9296	8923	8081	7143	5050	9348	4361	9564	6590	5428	5667	2287	1704	948
ATP6V0D1	6980	5475	5112	5956	4309	5611	6570	5716	3222	3182	2948	3915	3895	3667	3920	3606	3972	4747	3863	3920	7247	5949	2740	1871	2448	2502	2532	2823	3049	3005	7956	7769	9237	8520	6058	7342	4838	5802	4663	3975	5148	3564	6442	5337	3901	3951	3342	2296	2711
ATP6V0D2	25	0	22	14	5	17	20	10	1664	1006	1216	1782	2519	1247	1007	1095	1408	2712	1727	1499	1019	1810	968	751	558	1052	1216	563	294	270	0	0	18	16	979	565	699	540	428	411	1397	955	1533	1024	937	430	186	245	368
ATP6V0E1	4897	5937	2866	6542	5199	5683	5610	3048	2360	1844	2455	3073	3158	3448	2887	3513	3564	5774	2982	2337	5110	3511	1460	1369	1159	1263	2304	1028	2377	2707	4326	4491	9814	6059	4978	5681	3824	5148	4524	3153	4960	2768	5120	3038	3057	1975	2017	1609	2158
ATP6V0E2	0	0	15	0	0	0	28	0	0	0	0	0	0	77	0	189	0	230	0	0	74	0	0	0	0	39	21	0	78	28	0	0	0	0	0	291	91	0	60	0	0	0	0	0	0	133	59	46	15
ATP6V1A	5689	6525	570	4192	5469	5786	1030	4118	4582	5514	4312	5574	5444	4643	4844	6373	5861	5772	4523	4462	7299	8202	3170	3616	3278	3719	3819	3043	4466	4300	3437	5488	1946	815	4914	3094	6267	4815	4202	4561	6722	3567	6579	4191	4035	2878	5370	4312	3715
ATP6V1B1	0	0	0	0	0	0	0	0	0	0	0	0	0	0	5	0	0	0	0	0	0	0	0	0	0	0	0	0	0	0	0	0	0	0	0	0	0	0	0	0	0	0	0	0	0	0	0	0	0
ATP6V1B2	4895	4254	4472	0	4561	4298	5603	3931	4594	5057	4412	5950	4881	4965	5110	6452	6156	6748	4439	4780	9003	7950	3348	3369	2859	3441	3605	2844	3937	3147	7095	5246	6500	7458	6444	5629	5892	5542	4848	4628	7696	4273	7345	5862	4626	3803	3566	3503	3070
ATP6V1C1	1474	1581	1600	881	1460	791	1479	877	1980	2579	1707	2928	2134	2428	2120	3074	2404	3453	843	2112	3580	2286	1269	2108	1555	2023	999	1138	1366	1406	1055	1928	1329	1261	2920	2931	2061	2501	1427	1760	3825	2493	3881	2151	1726	1549	1959	1337	1775
ATP6V1C2	888	1041	2264	556	830	1164	851	465	0	19	0	451	163	374	66	324	631	416	1022	0	0	0	0	0	0	0	0	0	4	0	1518	1523	463	1298	0	0	0	0	0	0	0	0	0	0	11	1	0	0	0
ATP6V1D	3918	3454	3071	3035	2767	3112	3758	2617	2415	2756	2005	2985	3063	3042	2618	3200	3258	4692	2599	2544	3920	3286	1868	1952	1494	2222	2022	1438	2009	1913	3017	2588	4409	3551	3020	3801	3015	3061	2568	2652	3687	2181	4066	2669	2413	1547	2256	1943	1755
ATP6V1E1	4828	3923	4096	3796	4004	3983	5410	3641	3096	3922	3210	4208	3326	4008	3914	4083	4693	5522	4023	4260	8220	6710	2704	2364	2255	2595	2400	1901	2835	2999	5285	4520	6544	5373	6209	8842	5889	5282	4909	5187	5703	3889	7088	5790	4072	3760	3353	2727	2905
ATP6V1E2	88	125	24	50	46	101	40	46	122	34	77	108	246	45	118	97	204	83	76	161	65	100	6	4	0	31	21	17	12	21	56	38	117	30	138	83	54	82	45	82	36	51	91	26	42	42	9	15	9
ATP6V1F	3336	2557	3265	2773	2159	2296	3239	2613	1426	1750	1386	1880	2187	1952	1656	1845	2299	2817	1782	1472	2918	1975	1037	795	635	876	798	892	789	724	2683	2207	4119	3039	1861	3542	2258	1191	2456	1938	2487	1052	2661	1802	1441	1763	853	824	862
ATP6V1FNB	0	0	0	0	0	0	0	0	0	5	0	0	0	0	0	0	4	0	2	0	7	3	0	0	0	4	0	0	2	0	2	0	0	0	0	0	0	0	0	0	0	0	0	0	7	0	0	0	0
ATP6V1G1	9368	8963	8363	7712	7461	8274	11386	7575	6088	7027	5792	6104	6580	6983	5610	7728	6991	10819	5830	6729	14053	10178	4070	3939	3501	4093	4725	4234	3747	4058	6924	7382	10798	8831	9132	10715	9196	8928	7372	9491	11519	6758	11003	7338	7173	5018	4849	4023	3293
ATP6V1G2	7	0	12	9	0	0	11	8	14	24	11	24	55	28	29	25	14	36	8	19	27	18	11	0	7	14	8	6	12	8	4	0	15	0	14	6	16	23	8	13	17	12	14	13	18	7	6	7	0
ATP6V1G3	94	185	130	90	66	100	109	39	3	0	0	0	17	0	0	0	0	0	0	0	0	0	0	0	0	0	0	0	0	0	48	88	116	74	3	0	0	0	0	0	6	0	5	0	0	0	0	0	0
ATP6V1H	3244	2795	2617	2509	2628	2651	3102	2517	1688	2072	1659	2164	2006	1735	1800	2153	2135	2786	1745	2125	3580	3132	1190	1199	1050	1262	1204	1012	1302	1246	2236	2522	3853	2751	2792	1167	2757	2657	1978	2177	3017	1878	3004	2270	1809	1697	1477	1304	1074
ATP7A	5320	5857	4996	4068	5186	5088	6624	3760	2246	3528	1740	2610	2072	1820	1601	2604	2402	1878	1651	1741	4313	3703	1942	2398	2204	1776	2297	2230	3206	2841	3233	4655	5541	5103	2238	1381	2735	2033	1895	2286	3519	1997	3083	2017	2176	1323	3876	2826	2497
ATP7B	341	469	292	372	409	514	434	490	139	270	83	315	464	248	379	204	174	201	260	114	196	230	119	84	117	110	112	149	256	159	254	582	527	288	152	191	162	228	262	251	231	122	264	194	205	113	262	295	188
ATP8	266618	264654	226361	392535	231640	261394	280241	401264	220296	258504	195175	194861	241339	214460	189331	207017	236925	261338	185427	165908	314665	244606	180362	189926	156316	155380	193540	162663	95713	92511	97247	92748	209105	71584	124551	135265	96497	96747	102374	82341	165428	76981	229184	135134	149566	79911	142330	120704	53870
ATP8A1	404	1411	24	31	83	152	3012	41	843	118	16	276	36	297	1749	559	192	251	3430	953	2080	1528	233	2578	63	149	865	957	847	729	279	33	10	149	195	12	632	27	54	182	2170	44	905	228	4137	41	808	885	510
ATP8A2	22	31	54	34	35	34	48	36	63	62	34	196	138	162	116	131	88	112	80	70	136	80	35	73	59	59	57	69	26	20	32	54	16	13	44	69	58	29	32	18	90	68	82	116	62	74	24	33	23
ATP8B1	0	0	0	0	0	0	0	0	0	0	0	1	1	0	1	1	0	0	1	0	0	0	0	0	0	0	0	0	0	0	0	0	1	0	0	0	0	0	0	0	0	0	0	0	0	0	0	0	0
ATP8B2	2632	3519	3	0	3741	3580	2689	1454	6203	9198	3672	4592	3691	4739	6354	5054	4687	4644	3084	8750	11112	10683	4957	7455	4254	2669	6723	6345	5318	6262	0	0	0	2713	11049	0	3907	11518	5972	11174	8332	1	6138	12211	9862	4619	6868	8018	6386
ATP8B3	15	24	15	37	18	35	21	46	0	13	17	0	20	0	0	8	28	0	21	19	28	24	38	25	23	7	20	13	17	18	15	20	16	12	24	14	12	15	0	15	16	19	26	47	32	18	21	21	13
ATP8B4	0	0	0	0	104	411	55	0	463	961	443	463	433	372	533	0	518	9	0	0	1698	852	395	127	587	260	99	165	1268	1409	0	1004	0	32	1394	0	2137	1056	572	667	1918	0	0	0	0	0	1687	1020	3676
ATP9A	77	0	0	0	0	7	0	0	0	0	117	246	0	0	32	57	25	0	55	0	45	0	12	3	15	6	27	74	17	139	142	0	0	0	0	0	0	15	142	6	84	0	29	613	94	0	0	3	0
ATP9B	331	46	0	1	962	947	0	0	1180	1857	21	1729	2155	1020	1350	133	1227	1600	193	352	3737	3718	701	331	834	1057	1436	1455	498	944	1662	110	118	2021	207	154	47	438	70	1725	530	205	310	2916	121	1601	948	667	194
ATPAF1	1340	741	860	451	350	673	1837	0	245	818	32	1515	760	1248	1869	2091	1749	1599	1914	547	1213	141	575	583	591	781	720	1091	91	619	28	1346	1649	1142	1732	1986	82	128	2636	2272	145	244	2178	45	1229	72	411	1078	538
ATPAF2	126	98	67	0	244	244	51	0	207	106	92	0	349	158	74	313	35	323	227	398	244	588	47	3	56	59	50	45	82	125	198	117	160	45	563	705	493	292	154	18	601	228	371	253	104	594	139	136	117
ATR	0	0	0	0	0	0	0	0	0	0	0	0	0	0	0	0	0	0	0	0	0	0	764	0	270	0	0	0	0	0	0	0	0	0	0	0	0	0	0	0	0	0	0	0	0	0	96	125	0
ATRAID	2114	1766	1824	1690	1490	1813	2604	1356	256	947	589	758	533	820	728	443	336	1361	701	361	1077	455	179	115	223	182	431	400	338	327	1255	902	2210	1921	682	2054	1075	1069	369	1502	2127	1213	1224	1731	1171	482	354	262	180
ATRIP	0	0	0	0	0	0	0	0	336	0	0	0	0	0	701	0	0	13	9	0	28	14	0	237	45	9	38	8	48	45	0	0	0	7	0	9	77	133	145	131	25	34	495	7	0	91	26	62	41
ATRN	0	649	1095	3422	2969	3183	79	212	2338	4074	2734	2838	2354	521	3124	119	130	2201	2143	3088	3746	5108	352	1463	385	362	1174	759	3035	132	2362	2682	111	3201	3458	2135	3440	1317	1389	1128	3401	868	4616	1525	2828	961	2174	1102	1145
ATRNL1	6	10	8	3	9	2	6	8	3	4	4	0	2	7	0	10	0	3	3	7	12	8	16	6	9	11	16	1	5	0	10	20	0	0	6	7	0	0	0	2	0	0	3	4	0	7	0	2	3
ATRX	6	5902	35	16	353	5403	37	3410	3564	10146	1596	6710	7938	6016	4285	5562	8100	7271	5769	6508	11696	10286	1798	1679	5934	5217	3837	5491	4207	2421	6	3720	3730	3760	4487	4012	5879	8	4895	5277	7589	5855	8384	5	5700	2745	5252	4921	3483
ATXN1	0	0	0	0	0	0	698	0	0	907	240	0	0	0	26	68	18	0	0	0	0	1413	717	69	335	249	808	274	46	713	0	0	569	0	0	0	929	0	0	0	0	0	0	381	0	184	1096	380	207
ATXN10	6395	5815	4313	1628	5125	5722	5862	3116	4839	3663	3636	4354	2913	5107	4869	4961	5000	6945	3850	3922	7905	5022	3689	3922	3025	3499	4164	2458	2731	2546	4193	2950	5584	4443	1791	1955	5051	2605	5011	4352	7605	4210	7224	2751	4620	1668	3007	2090	2368
ATXN1L	2795	4909	43	26	2862	4609	52	3359	108	97	62	80	1	77	2442	626	82	53	946	3004	93	80	1321	833	914	119	1548	1287	83	111	1	77	4166	3126	38	69	53	46	53	45	2313	40	48	50	44	41	73	1065	947
ATXN2	62	115	68	164	171	26	86	153	48	97	17	197	29	0	0	40	23	58	8	18	65	43	25	5	5	0	31	17	0	25	102	99	134	61	42	726	1	0	6	361	55	0	28	313	6	1800	4	257	20
ATXN2L	7308	7137	6709	11024	7025	10380	8467	9193	13319	15144	10962	4822	11363	8638	8848	4508	15129	11165	10101	13686	24105	27917	6292	4818	4380	9924	9278	8739	7777	6465	7861	2629	10422	11264	19583	12846	11060	19193	13158	18465	22018	9029	16598	15675	11346	14369	6044	7427	5038
ATXN3	2	38	188	54	509	48	356	40	503	808	63	167	141	320	27	477	6	240	238	241	528	212	142	306	196	268	179	310	394	157	700	383	539	491	212	234	586	321	252	429	543	181	63	44	22	178	314	504	784
ATXN7	15	20	14	17	6	5377	5	4988	3139	403	4261	5908	6397	1119	5470	1771	5700	29	36	3177	64	5728	3049	3286	3529	2558	3168	2067	1241	1487	45	2939	19	32	51	73	56	92	30	43	4529	107	47	31	34	39	2844	2882	3415
ATXN7L1	532	497	459	543	458	451	525	515	199	410	134	238	189	177	174	500	230	311	193	276	568	364	305	303	200	116	322	222	237	159	646	1017	1058	1080	333	636	534	413	463	448	621	264	321	344	188	257	588	323	309
ATXN7L2	19	21	0	0	0	0	0	0	0	0	184	0	0	0	0	64	12	0	40	38	40	0	14	0	36	14	20	22	9	16	0	0	0	0	47	42	95	0	2	31	50	0	42	0	0	28	7	44	10
ATXN7L3	1676	467	1503	2431	747	2094	1127	249	622	210	1856	216	272	1230	1697	488	141	760	759	439	1397	335	375	113	440	719	549	815	1175	967	313	953	616	3320	337	6238	668	860	346	201	1809	531	2901	4493	731	1027	548	868	263
ATXN7L3B	6477	7012	5077	3713	5467	6296	5951	3513	6407	6702	6090	6297	6296	5736	6088	6774	7232	7560	5710	7544	13435	11448	5379	5425	4908	5612	6385	4586	5065	5104	4351	6022	5892	6890	7998	7229	9602	7296	6722	7394	10407	4991	9513	6944	5774	4649	5286	4584	4126
AUH	7	40	0	520	15	27	492	25	55	518	334	31	14	387	14	45	29	12	4	8	797	521	260	11	33	37	50	211	6	346	19	56	472	4	36	66	10	360	17	123	81	518	26	412	345	72	347	27	92
AUNIP	0	0	0	0	10	0	16	0	23	28	19	35	63	41	44	49	32	95	46	46	58	61	0	19	0	30	14	19	93	40	0	0	14	0	45	60	23	118	67	46	65	26	59	36	33	14	73	66	36
AUP1	5267	3535	3770	2600	3058	4789	6052	4135	2763	2393	2370	2601	1798	3270	2172	2325	3299	4554	3225	3312	5672	2440	2569	2688	1544	996	1862	1265	2360	2886	4862	3742	6746	5198	4755	9693	3227	2783	5592	6316	7717	3406	6934	3575	1567	4845	3194	2698	1641
AURKA	463	503	390	511	457	497	457	436	1616	2105	1498	2089	2360	2384	2420	3087	2796	3708	2217	2027	2869	2706	685	772	604	1218	599	647	1838	1401	414	475	753	701	2551	3329	2535	2938	2038	2401	2441	1120	2390	1681	1372	1519	2089	1926	1356
AURKAIP1	583	597	722	736	516	645	970	400	297	550	545	635	561	632	530	878	817	970	684	535	776	584	237	264	181	250	318	259	459	521	668	545	596	1166	1137	1627	741	1096	793	780	689	249	809	615	518	393	694	646	474
AURKB	382	380	167	242	323	101	239	483	2931	3561	2502	4094	5021	4746	4637	5332	5429	6537	4092	3450	4869	4830	643	1017	1074	1747	1060	944	1303	1376	230	359	741	628	3045	3629	2484	3716	2625	2311	3813	1467	3319	3021	1752	2003	2413	2091	1083
AURKC	0	78	147	0	0	0	40	0	159	224	318	367	406	410	397	306	87	440	123	117	230	211	17	63	60	147	107	117	299	92	84	0	0	127	163	162	164	335	0	150	164	64	383	125	117	116	238	49	90
AUTS2	82	156	243	199	325	206	412	212	197	300	126	313	368	191	261	370	311	246	67	60	123	156	82	93	158	331	348	85	157	141	169	225	162	158	94	91	304	42	201	190	144	144	201	116	209	59	180	225	67
AVEN	1150	910	883	901	832	839	811	840	960	704	803	981	1158	871	509	1297	1169	1846	869	915	2323	1455	534	694	26	565	674	404	668	553	1731	1159	1369	1356	928	2627	1451	1882	1302	1275	1109	1165	1640	1551	783	932	726	527	388
AVIL	0	0	0	0	0	0	0	0	0	0	0	1	0	0	0	16	0	0	0	0	0	0	11	0	0	0	0	0	10	0	0	0	0	0	0	0	0	14	0	0	0	0	0	0	0	0	0	0	0
AVL9	178	826	0	0	856	291	812	864	0	211	1247	1873	1930	0	0	23	0	677	899	1671	2645	229	1084	0	882	1260	1404	988	1184	1236	0	0	998	0	574	401	697	273	501	342	814	124	1095	0	0	57	1362	825	824
AVP	0	0	0	0	0	0	0	0	0	0	0	4	0	0	0	0	0	0	0	0	0	0	0	0	0	0	0	0	0	0	0	0	0	0	0	0	0	0	0	0	0	0	0	0	0	0	0	0	0
AVPI1	2471	1489	1863	2468	1390	1678	1859	2339	35	0	0	560	470	392	0	272	211	456	288	180	168	126	54	15	59	69	72	64	59	76	2082	1087	2735	2364	182	255	117	107	102	204	0	102	256	232	151	154	42	66	55
AVPR1A	0	0	0	0	0	0	0	0	9	4	8	0	0	0	8	4	16	6	2	0	0	12	0	3	0	5	2	10	0	0	0	11	0	3	20	6	3	4	0	4	0	8	7	18	0	3	0	0	0
AVPR1B	0	0	0	0	0	0	0	0	3	0	2	0	0	0	0	0	0	0	0	0	7	0	0	0	0	0	0	0	0	0	0	2	0	0	0	0	0	0	0	0	0	2	0	0	0	0	0	0	0
AVPR2	0	0	2	0	6	0	0	5	46	62	22	31	12	26	17	19	20	26	23	23	75	81	17	12	9	44	45	54	13	24	0	4	1	14	34	60	61	48	55	33	90	96	114	99	74	72	27	38	17
AWAT1	0	0	0	0	0	0	0	0	0	0	0	0	0	0	0	0	0	0	0	0	0	0	0	0	0	0	0	0	0	0	0	0	0	0	0	0	0	0	0	0	0	0	0	0	0	0	0	0	0
AWAT2	0	0	0	0	0	0	0	0	0	0	0	0	0	0	0	0	0	0	0	0	0	0	0	0	0	0	0	0	0	0	0	0	0	0	0	0	0	0	0	0	0	0	0	0	0	0	0	0	0
AXDND1	53	50	95	43	39	24	51	26	0	0	4	23	34	48	38	15	0	16	8	0	8	0	0	6	0	10	0	0	11	0	19	74	46	0	0	0	0	0	0	0	0	0	0	0	0	9	0	0	10
AXIN1	2684	2595	2046	2449	2326	2634	2721	2149	2352	2358	2098	2110	2076	1688	1822	2442	2334	2235	2023	2600	3975	4581	1039	687	844	1226	1484	1412	831	67	2381	2226	2949	2577	3654	3633	3785	2659	2612	1204	1244	2195	4222	3237	2423	2423	1203	979	507
AXIN2	0	1	587	681	1070	0	500	7	144	1501	568	46	7	570	10	6	29	13	555	646	46	2216	964	3	21	768	1106	961	0	7	0	583	2	0	39	0	18	1	4	12	0	0	15	9	1075	634	533	364	7
AXL	14628	7525	6015	0	6964	10316	12225	5743	0	713	0	24	17	0	8	382	0	4	685	13	3604	3383	1427	1665	1616	1429	2039	1594	1522	1966	1456	8774	5589	5943	3284	59	3173	2114	565	2690	4378	1734	4406	3134	2433	3485	2607	1624	2228
AZGP1	68	0	0	0	0	0	0	0	17	0	191	1240	1599	3073	1119	1695	674	3498	896	0	273	346	50	6	22	56	89	0	8	30	0	24	0	24	208	358	412	219	403	240	28	0	43	183	0	19	26	18	0
AZI2	2628	2667	1963	2101	0	2383	3538	2469	1	1	1921	2375	2499	1297	1817	2019	2605	1961	1201	0	4608	3802	1180	1533	1043	1176	1610	1331	1416	1009	0	5135	2912	2055	0	1682	3593	2241	2337	2312	0	1733	2124	2302	0	1738	1975	1796	1855
AZIN1	11530	10764	11402	8440	7490	8272	10706	6732	9228	10932	8560	12839	12140	12497	10713	12596	12947	18265	9698	10079	18529	16278	8211	9393	8966	10395	9267	6482	8654	8724	6993	9246	9268	8723	11629	6586	8553	9475	9025	9386	14755	7524	11487	9318	7915	6217	11071	9969	7709
AZIN2	9	72	8	26	113	62	11	22	26	10	7	12	7	28	8	7	3	0	10	4	48	25	8	10	3	17	22	7	3	0	11	10	35	0	5	5	7	4	5	9	11	7	0	11	10	7	8	2	12
AZU1	8	2	0	0	0	0	2	4	0	5	21	4	2	0	0	0	1	0	2	0	3	8	0	5	0	28	2	429	0	0	0	4	5	0	19	26	12	14	60	2	8	49	74	38	78	23	9	3	0
B2M	265365	204511	221621	199298	219281	175567	335080	229098	98500	161004	87224	89202	82017	100025	83632	120132	100452	138097	70585	105370	275982	168657	103788	90808	82391	83238	101103	68423	92941	87953	297178	221009	394577	265903	163253	240243	162065	251163	128004	173899	212710	120314	258576	135337	115822	100463	109004	72952	115943
B3GALNT1	0	0	0	0	30	242	0	0	0	0	0	0	0	0	0	0	0	0	0	0	0	0	0	0	0	0	63	0	0	0	0	0	0	389	0	0	0	0	0	0	0	0	0	0	0	0	0	0	0
B3GALNT2	0	0	0	182	0	0	6	0	0	0	0	0	635	0	0	901	711	492	0	347	0	0	0	0	0	16	0	360	2	42	0	229	0	566	0	0	93	57	0	336	0	0	0	0	0	203	0	237	2
B3GALT1	14	16	25	15	22	22	21	27	0	0	0	0	0	0	0	0	7	0	8	2	4	0	0	3	5	0	8	0	0	2	8	12	6	11	2	0	0	0	4	0	5	6	8	17	5	0	0	0	0
B3GALT2	530	718	404	527	391	620	548	591	914	1179	991	1072	1044	920	1054	1093	907	915	910	866	1976	1796	829	782	648	872	795	740	689	745	302	435	682	579	861	1038	1255	1304	882	1042	1380	752	1214	850	859	590	793	800	930
B3GALT4	540	526	379	315	445	453	424	364	404	424	344	458	482	318	400	165	390	481	333	359	279	681	258	146	203	308	286	311	102	136	353	168	586	381	478	920	361	540	520	495	346	611	837	247	520	150	216	168	142
B3GALT5	0	0	0	0	0	0	0	0	5342	4897	2396	0	6302	0	4681	7301	7289	4551	4615	3214	4132	0	2031	0	1883	4997	0	1753	853	2186	0	0	0	0	0	0	0	0	938	0	72	0	58	0	0	0	1803	1058	0
B3GALT6	504	355	339	374	363	305	411	342	392	403	339	315	320	304	381	390	331	493	320	371	754	716	178	176	152	172	201	179	138	189	477	566	570	524	717	656	752	589	545	554	749	343	753	581	468	511	208	145	165
B3GAT1	95	55	86	138	110	77	139	143	20	14	20	32	45	42	26	31	46	22	18	29	47	69	36	21	16	32	40	36	13	13	47	23	85	56	46	24	37	23	29	28	20	36	40	51	24	30	23	26	6
B3GAT2	13	12	0	15	14	12	25	19	18	16	9	23	35	27	23	22	25	24	32	10	20	16	7	8	4	0	0	0	0	7	12	6	9	12	12	10	13	12	9	0	14	11	11	8	15	5	4	4	3
B3GAT3	840	242	475	434	973	889	966	955	353	490	253	162	278	332	680	658	574	747	496	494	330	558	255	8	172	46	359	309	187	60	750	1050	1578	906	1056	2026	1059	1237	623	762	1413	589	1143	1056	822	959	524	530	134
B3GNT2	4911	4367	4605	1115	2590	2916	4848	3867	2781	2507	3687	528	2141	2407	2576	2029	2952	3222	2053	1997	4371	3632	2953	3211	2823	3647	155	573	2498	3192	4842	3332	6050	5015	4705	3038	5120	6096	2768	1717	2435	2542	2943	3188	1824	512	2107	427	1327
B3GNT3	2426	1859	1663	362	1779	2094	3067	0	383	733	0	0	420	454	0	317	344	0	0	0	1895	1072	547	62	608	567	682	406	414	390	1754	1571	2942	1966	1601	1206	0	1179	939	1662	1775	0	1552	1309	0	1297	597	535	775
B3GNT4	309	164	289	122	209	174	309	3	0	9	0	38	0	3	0	0	0	0	0	0	0	0	0	0	0	0	0	0	0	0	122	175	0	0	0	2	0	0	0	0	0	0	0	0	0	0	0	0	0
B3GNT5	49	221	178	13	176	221	76	191	1102	567	293	375	465	436	382	1118	695	230	173	614	815	875	509	33	757	1001	784	862	721	357	39	381	32	0	476	91	724	19	191	293	752	52	317	129	45	318	1053	723	755
B3GNT6	0	0	0	0	0	0	0	0	0	0	0	0	0	0	0	0	0	0	0	0	0	0	0	0	0	95	0	0	0	2	0	0	0	0	0	0	0	0	0	0	0	0	0	0	0	0	0	0	0
B3GNT7	365	273	517	440	319	0	559	0	170	0	0	0	502	434	151	120	372	0	241	0	0	0	0	0	0	280	92	0	0	57	0	0	0	437	0	187	117	0	0	0	0	0	0	0	0	136	0	62	0
B3GNT8	195	195	246	213	126	159	237	154	16	14	7	45	37	36	42	40	24	29	59	8	15	25	8	0	8	8	17	8	4	4	457	158	335	396	37	27	56	17	15	20	40	8	17	23	20	11	6	5	0
B3GNT9	49	27	0	0	31	0	30	61	0	2	5	0	0	5	1	0	7	0	7	0	2	0	0	0	0	0	2	10	5	0	5	0	0	0	0	8	0	1	2	0	0	0	11	2	0	6	0	0	0
B3GNTL1	120	258	134	199	292	196	282	189	893	824	218	927	550	571	597	508	534	317	492	435	499	459	557	910	443	1262	882	526	201	291	87	252	150	206	337	224	1081	286	252	281	146	308	347	400	317	330	446	496	304
B4GALNT1	32	40	35	22	0	42	69	20	18	39	9	15	36	35	15	22	22	33	12	43	80	77	58	51	19	58	34	29	23	39	40	0	59	37	42	54	49	66	22	48	39	35	82	46	41	33	45	34	27
B4GALNT2	0	0	0	0	0	0	0	0	0	0	0	0	0	0	239	0	0	5	168	0	0	0	0	0	0	0	0	0	0	0	0	0	0	0	0	0	0	0	0	0	0	0	0	0	0	0	0	0	0
B4GALNT3	6	8	6	2	9	2	1	0	14	15	18	81	94	81	55	61	88	87	60	17	14	26	3	13	29	7	25	12	0	6	7	8	7	7	7	11	9	3	0	4	6	9	16	21	9	7	3	3	3
B4GALNT4	28	139	36	81	111	0	11	0	55	36	0	185	179	294	120	3	100	75	0	64	130	87	23	31	30	41	27	21	0	18	64	263	189	83	302	198	101	132	93	0	217	0	143	0	85	161	30	64	11
B4GALT1	407	614	647	234	1334	909	848	241	1966	1545	746	1785	337	250	179	405	1288	845	1170	1576	1052	189	176	1717	1410	209	1651	236	1986	1730	425	1754	139	762	1408	560	1905	88	1423	1272	2014	739	1926	1432	123	185	2367	279	2116
B4GALT2	952	747	120	17	973	897	112	777	846	547	654	25	1375	875	888	657	879	1481	17	884	1247	1127	10	0	28	29	224	509	14	20	959	900	1256	1214	1394	1511	740	0	37	712	1450	95	1521	1100	964	830	22	11	12
B4GALT3	756	1446	907	114	883	666	907	449	175	821	156	551	1084	585	449	1426	320	571	472	582	596	2315	622	438	402	362	457	351	508	565	1578	597	86	837	622	618	2048	567	645	708	1540	310	1155	561	607	827	519	649	569
B4GALT4	950	1026	215	600	1047	742	979	926	962	1240	711	1235	930	1064	787	1095	905	1562	179	95	1683	1262	901	639	717	609	906	622	767	815	1040	701	1262	1034	1252	1139	1325	481	1032	1252	1769	922	1554	951	481	616	912	758	706
B4GALT5	2701	2623	2440	2656	2251	2467	3057	2566	2663	3238	2104	4413	4314	3269	4044	3712	3238	3441	2795	2607	4848	4582	2275	2048	1805	2160	2163	1978	2132	1899	3480	4408	2870	3662	2804	2166	3666	3000	2191	2302	3634	2007	3778	2696	2218	1542	2386	1759	1624
B4GALT6	4518	2321	2485	3496	3896	3461	4413	4657	2076	3113	747	317	107	0	0	945	490	250	0	350	3061	3698	1623	2252	1754	2344	1269	3279	948	2000	1230	0	3457	3388	1185	1198	1142	0	0	0	0	4224	4881	2818	2546	1421	1439	1854	1097
B4GALT7	141	144	163	105	119	136	202	100	127	192	163	191	221	189	167	193	167	225	161	161	304	327	112	125	131	89	180	66	111	137	135	169	138	175	228	314	294	289	256	239	316	137	339	224	179	190	181	123	186
B4GAT1	790	948	0	1176	1065	933	1146	656	0	456	310	211	269	431	479	199	403	445	449	393	577	516	192	278	199	315	503	430	301	389	675	483	1151	917	533	301	611	390	338	283	303	366	512	506	318	554	380	346	187
B9D1	350	0	220	0	90	239	246	1	9	0	129	262	280	149	0	208	158	277	116	211	0	131	0	66	50	61	46	0	46	100	356	207	497	180	186	280	272	317	226	0	117	0	260	0	2	173	37	126	70
B9D2	498	312	430	408	362	17	498	375	545	585	504	689	1076	955	709	612	554	1381	634	741	1241	851	161	148	199	358	139	241	272	201	388	307	607	412	744	1667	787	1015	448	874	932	776	1170	674	661	502	343	214	134
BAALC	119	85	131	188	61	76	115	113	10	21	35	0	11	8	4	25	7	18	19	14	22	36	24	41	17	10	10	20	5	10	68	53	164	4	9	7	0	15	10	4	15	10	29	17	21	6	7	2	0
BAAT	0	15	0	2	20	0	16	15	13	9	17	14	17	6	0	45	0	6	0	10	0	0	16	7	6	0	0	2	19	13	0	31	0	3	13	0	4	13	0	2	17	0	0	0	0	0	13	6	9
BABAM1	2575	2037	1881	1964	1992	2008	2543	2028	2533	2857	2216	2548	2428	2431	2198	2790	3043	3924	2284	2783	4273	3960	754	1206	1136	1150	1507	1218	1457	1451	0	1028	3292	2797	3963	4465	3378	3570	3118	3440	3648	179	4192	3003	2197	2370	1881	1688	1163
BABAM2	528	1420	430	141	1214	1149	1682	729	334	244	1121	800	805	184	1059	1134	337	1212	1011	830	1320	1118	566	1013	873	1136	949	755	838	878	1207	544	1644	997	1384	1005	441	741	874	307	1183	1040	783	1362	598	504	130	719	833
BACE1	594	649	570	482	967	704	1778	532	29	29	70	52	70	156	131	71	124	37	68	142	379	321	213	270	173	181	311	232	49	239	258	592	583	493	255	89	84	93	169	237	348	4	354	301	64	176	118	47	120
BACE2	4559	3833	4643	3279	3802	3120	4617	0	0	0	0	1699	1433	1813	1272	1874	0	2711	1823	0	1281	0	878	1201	673	671	1123	1267	833	1075	6653	6827	4423	5180	0	0	0	0	0	563	0	0	0	0	912	339	891	817	541
BACH1	42	0	87	0	0	2887	255	0	1146	1131	0	1536	0	1063	62	0	54	0	0	0	2226	0	1603	0	1245	1419	679	1751	1372	1780	0	2180	1394	2411	0	0	1542	0	0	0	0	0	0	0	1961	1368	978	1511	1599
BACH2	0	0	0	0	0	0	938	0	89	173	72	116	307	266	481	516	1373	14	3473	17	15	3908	338	25	62	44	50	16	1078	60	0	90	0	0	0	0	122	201	392	0	405	0	22	21	0	0	29	322	56
BAD	879	839	853	1019	856	668	1215	992	721	862	782	800	1098	1062	971	868	888	1582	752	1003	1719	1493	403	194	266	369	468	389	299	297	849	682	1301	1117	1537	1975	1087	1253	1059	992	1300	1071	1906	1107	995	699	506	398	204
BAG1	6801	6284	5764	4711	5552	5387	7469	4491	3463	4518	3283	3869	3805	4055	3512	4526	4044	5356	3349	3822	7681	5993	2977	3507	3065	3665	3578	3194	3908	3610	6235	8150	8089	6929	5519	6701	5868	5687	4312	5034	7095	3582	6853	4391	4451	3644	5256	3985	2934
BAG2	0	1117	1486	1008	1567	343	1693	1031	994	986	733	914	0	0	947	996	1086	1752	1081	1464	2127	2427	527	245	180	607	456	479	1711	1377	1747	1918	2201	2140	2675	3126	3627	2703	1301	3111	1079	1337	2358	2023	1540	1409	730	1212	697
BAG3	2963	2063	2016	2344	3739	2081	2898	2267	492	692	520	811	632	694	674	1115	1007	911	1082	699	1395	1165	731	671	527	621	864	779	1312	1136	3748	10382	3585	2572	1494	1277	3846	1539	864	945	1492	607	1249	1091	895	943	1377	1131	755
BAG4	0	196	0	0	307	1218	155	0	1335	1726	0	1349	1202	1044	421	778	75	460	943	0	514	298	1055	60	51	383	119	1043	232	110	0	1022	2	273	0	693	1231	165	56	96	248	0	1126	0	745	188	67	85	163
BAG5	2757	3185	3135	1893	3387	3006	4218	1958	4047	5600	2313	2734	1652	3084	2865	2677	3244	4656	2858	3401	5281	3942	3130	4048	3088	2843	3824	3725	2761	3173	2107	2209	3132	2516	3140	4435	2203	1742	2618	3216	3704	2000	2820	2467	2014	1837	3555	2227	1893
BAG6	935	814	352	702	562	311	1947	955	878	308	433	849	1107	650	1093	590	543	521	755	208	934	1291	459	1903	915	892	498	734	1235	1096	1273	311	465	757	1207	548	1353	1116	509	1134	1169	1312	585	1606	331	1235	846	1086	721
BAHCC1	992	1014	816	1120	1228	1184	1089	1015	287	504	253	344	307	323	322	287	256	264	210	235	590	599	447	357	336	456	637	561	238	294	720	724	1154	867	334	230	451	346	277	276	414	262	579	503	332	261	454	326	238
BAHD1	923	384	109	0	652	1197	2218	362	83	864	449	491	525	264	837	258	897	202	584	548	1582	1144	848	900	910	899	1250	598	815	888	403	538	308	235	1481	0	849	721	372	496	488	154	1707	1710	478	875	826	1014	644
BAIAP2	2298	1571	3110	2206	1642	3217	2776	1692	11	574	63	488	508	556	511	192	1169	0	984	124	329	1423	423	967	649	7	1224	747	301	407	2502	1972	1980	2165	1364	138	282	89	0	127	1404	49	533	87	645	586	563	669	196
BAIAP2L1	803	70	1272	0	932	428	1159	0	0	0	0	570	740	767	694	0	0	0	0	0	202	0	0	7	0	128	0	0	0	0	2136	912	0	1407	0	114	94	0	0	0	0	35	0	65	0	89	67	30	4
BAIAP2L2	79	44	52	107	111	52	64	166	55	60	66	60	79	47	38	52	60	56	42	81	112	115	32	30	21	33	32	35	14	13	50	29	65	84	90	65	90	43	78	50	79	43	115	99	62	78	22	17	9
BAK1	1799	1093	1321	1656	1526	1720	2101	1529	1705	2396	2323	3173	2273	2193	2577	2751	2147	3483	2095	1758	3978	3308	861	1393	860	1821	1451	1414	1769	2351	1679	2220	3395	2993	3391	4594	3313	4229	3218	3294	3264	1953	3026	1825	1707	2884	3329	2177	1983
BAMBI	936	629	552	791	665	638	691	894	75	93	104	226	129	174	103	134	53	248	40	96	260	152	175	134	91	127	186	118	127	173	808	525	678	579	154	113	163	181	159	100	169	127	177	196	136	53	121	73	111
BANF1	9573	7116	6328	7628	6856	7013	8360	8011	7966	8330	8522	7658	9181	9787	10386	9883	11059	14131	9778	9680	15136	13152	3932	3639	3243	4527	3988	3438	5361	5066	10262	11047	12793	11149	14198	19127	17014	13923	11396	12201	15018	6313	12191	10144	7822	8413	5415	5276	4113
BANF2	0	0	0	0	0	0	0	0	0	0	0	0	0	0	0	0	0	0	0	0	0	0	0	0	0	0	0	0	0	0	0	0	0	0	0	0	0	0	0	0	0	0	0	0	0	0	0	0	0
BANK1	3174	3504	1677	51	2707	3056	2784	0	5902	3846	5106	2928	3810	1551	4393	6053	7125	4635	3658	3305	7482	7569	1654	1796	416	2962	3188	2428	2121	822	0	0	0	1691	6203	4881	3861	5215	5117	4692	8140	6866	10483	5507	4885	4217	3704	2099	2558
BANP	1154	968	534	1138	670	1452	407	1070	1577	1744	1398	1466	770	467	523	1576	1466	1170	1285	1716	2596	1764	1018	0	220	941	945	1029	360	491	864	1776	830	538	1452	1705	3435	1943	422	1458	867	1106	1747	1032	769	543	933	744	94
BAP1	0	0	0	0	0	0	0	0	2339	3637	2270	10	0	0	0	951	1845	3408	2491	638	4692	0	414	378	1536	431	1458	399	2298	1277	0	463	0	0	3813	4288	0	2130	0	0	0	0	4230	0	0	1553	492	568	329
BARD1	327	413	258	206	359	296	317	245	1040	1195	783	1471	1264	1235	1157	1626	1483	1396	1068	930	1421	1473	509	617	430	887	531	544	999	915	200	217	318	281	866	543	801	840	733	677	1093	566	939	684	592	34	1267	1202	640
BARHL1	0	0	0	0	0	0	0	0	0	0	0	0	0	0	0	0	0	0	0	0	0	0	0	0	0	0	0	0	0	0	0	0	0	0	0	0	0	0	0	0	0	0	0	0	0	0	0	0	0
BARHL2	0	0	0	0	0	0	0	0	0	0	0	0	0	0	0	0	0	4	0	0	0	0	0	0	0	0	0	0	0	0	0	0	0	0	0	0	0	0	0	0	0	0	0	0	0	2	0	0	0
BARX1	0	10	4	8	8	3	11	0	0	8	22	3	0	0	0	48	102	148	56	0	3	0	0	0	0	0	2	0	0	0	15	9	12	9	0	9	3	0	0	9	7	0	8	0	8	4	0	0	0
BARX2	0	0	0	0	0	0	0	0	0	0	0	94	0	238	386	0	63	0	0	0	0	0	0	0	0	0	0	0	0	0	0	0	99	0	0	0	0	0	0	0	0	0	0	0	0	0	0	0	0
BASP1	10231	7342	7208	8644	8365	8507	11413	8404	14204	12201	12927	21799	26687	21123	22474	21882	25260	27022	18099	13765	19339	17168	4740	4117	4158	9977	5684	5544	3393	3789	7158	9536	13133	10832	10360	9971	10078	10302	9560	6799	11418	6764	12942	10057	8739	5623	3973	3759	3957
BATF	354	384	265	345	315	462	402	419	1267	1090	1416	1572	1405	1115	1543	1667	1336	2438	1369	1710	2646	2160	408	255	343	602	784	509	608	549	478	815	464	773	3200	5204	3274	2714	2568	3149	3315	1741	3039	2339	1940	1529	926	942	461
BATF2	112	132	150	85	1242	512	1460	642	0	59	0	225	35	201	0	30	0	0	0	0	739	583	0	0	0	156	105	80	162	487	9138	5223	2800	5902	703	1375	1111	1037	651	638	255	0	913	155	126	634	576	199	537
BATF3	1593	1830	1276	1336	1265	1948	2268	1277	1048	893	1105	807	810	723	973	1043	987	1774	741	1779	2714	1902	309	190	199	276	454	483	430	457	1855	2486	1719	2146	2763	4270	3364	2658	2269	2669	2963	1241	2386	2233	1355	1485	536	658	214
BAX	841	673	979	860	547	965	487	49	33	370	21	299	339	180	532	47	420	1297	209	499	62	95	582	745	392	615	223	557	469	409	124	982	261	364	35	888	74	582	699	918	71	49	30	214	727	347	1027	351	651
BAZ1A	4477	4960	3945	4379	4936	4862	4573	4465	8915	10651	7917	9922	9137	8121	9337	12831	10815	11490	7934	8156	13903	14129	5240	5550	5691	7481	5842	5428	7170	6334	4734	6974	5163	5356	7235	4922	9300	8069	6581	6496	9086	5319	9170	6246	5606	3583	8460	6571	5513
BAZ1B	5110	7683	5357	6217	2504	3922	8242	6264	5312	5085	7767	10730	8814	4316	9513	11272	11068	4905	8046	0	15101	16203	8585	8885	7512	6772	7863	7597	8098	7197	0	6266	0	0	8796	0	2394	0	6799	7214	9964	0	11929	7462	7255	3316	9390	9297	7665
BAZ2A	118	0	7043	7456	8674	5698	0	0	7800	13664	8002	10	5456	6746	8178	9077	7765	6319	6303	6914	9036	11010	8630	8945	8555	6843	8903	5973	5355	8759	200	146	11	1542	4	0	10053	224	0	0	10418	481	8704	142	4356	3356	4302	4561	7940
BAZ2B	199	394	899	664	551	419	1228	145	119	229	148	622	241	195	285	534	494	34	437	212	614	544	169	87	411	52	105	331	163	223	950	246	699	1210	52	49	235	182	32	63	566	256	95	576	24	0	300	113	88
BBC3	511	478	495	196	142	433	617	485	284	53	35	313	285	156	264	160	190	39	144	319	442	347	169	0	125	127	104	104	11	58	325	512	642	489	340	308	436	216	196	317	278	236	77	267	157	230	104	0	0
BBIP1	634	397	420	1330	308	446	403	657	411	387	305	320	350	404	355	457	390	660	359	390	779	499	208	218	183	152	311	178	161	173	579	480	593	614	371	732	417	428	265	465	510	422	540	532	321	242	202	145	143
BBOF1	96	124	81	145	83	191	116	107	210	254	176	191	200	158	137	149	185	96	84	129	229	267	120	103	140	139	164	97	77	101	62	67	70	94	78	19	99	39	76	72	96	64	124	91	124	37	99	61	90
BBOX1	0	0	0	7	0	5	6	3	0	0	4	5	17	27	24	15	7	5	30	0	0	6	0	0	2	0	8	0	0	2	8	4	0	0	3	0	0	2	0	0	5	0	0	12	0	0	3	0	4
BBS1	94	1459	1408	0	769	668	2138	60	59	971	12	1001	1244	1547	1295	922	126	978	55	254	1684	2504	823	1544	963	1760	1205	840	599	1064	529	183	797	408	0	644	734	961	0	23	1404	238	339	700	0	947	557	503	1215
BBS10	0	0	0	0	0	0	0	0	249	158	0	0	190	356	0	161	157	0	143	126	0	0	180	132	215	240	129	128	132	78	0	0	89	0	0	0	96	0	0	86	202	0	0	0	0	36	152	126	105
BBS12	373	382	378	249	0	367	333	0	386	243	277	353	525	433	0	471	0	519	0	0	0	550	264	295	143	294	24	216	202	98	343	247	445	0	0	0	0	386	208	401	0	254	553	347	317	194	26	146	160
BBS2	0	0	0	0	0	0	0	0	0	0	0	0	0	0	0	0	0	0	0	0	0	0	0	0	0	0	0	0	0	0	0	0	0	0	0	0	0	0	0	0	0	0	0	0	0	0	0	0	0
BBS4	1083	452	1881	2696	834	1478	2069	937	343	227	178	490	516	396	427	288	402	593	143	316	552	407	354	433	199	297	436	593	460	396	2372	1389	12	1386	428	1237	400	406	168	422	593	256	400	330	1	92	227	392	371
BBS5	515	600	674	0	0	0	643	0	0	0	0	32	19	403	246	0	22	0	0	0	15	14	121	149	85	108	169	83	114	143	0	0	559	94	0	0	0	0	0	180	232	0	16	5	0	112	15	112	8
BBS7	0	470	0	0	0	0	0	0	0	0	0	0	0	100	0	0	165	0	0	0	0	0	129	205	148	158	172	106	62	0	0	0	0	0	0	0	0	0	0	0	0	0	0	0	0	45	88	57	0
BBS9	705	532	454	424	654	492	569	403	266	263	164	337	277	305	359	337	301	294	214	209	411	317	155	224	214	177	222	190	196	293	536	555	593	447	301	280	298	223	191	231	302	224	335	208	286	158	234	174	157
BBX	3797	5856	14	701	0	51	5046	0	4140	0	5336	2498	5670	5328	1154	5378	6914	5072	4843	55	9726	9759	3330	5289	2373	3240	2583	4786	2846	3483	304	4196	0	3931	4475	13	5687	0	0	2004	971	2111	6267	18	236	2343	5433	3407	4145
BCAM	24437	21868	14941	22817	17518	23543	26295	25187	0	0	1330	3996	4389	0	3308	1796	5502	3403	5117	2121	3537	4170	2724	2319	0	3308	3061	3689	2455	2327	12097	7980	34774	18124	6061	2948	3192	2175	2063	2399	4047	4899	5925	4887	4465	2726	3048	2341	0
BCAN	64	34	34	92	93	30	43	141	0	0	0	0	0	4	4	0	0	0	0	0	0	0	0	0	0	0	0	0	0	0	4	7	56	24	0	0	0	0	0	0	0	0	0	0	0	0	0	0	0
BCAP29	1720	1355	1511	726	1293	1459	1261	1888	1093	680	919	1306	431	498	625	617	506	2040	587	229	1391	333	89	396	676	354	511	106	279	814	1663	1755	1825	1090	273	1887	530	1732	866	1018	1248	879	449	1121	543	816	419	262	385
BCAP31	8202	6423	6800	5980	5550	6143	9042	5537	2777	3952	2577	3379	2052	3946	2710	3218	3587	5824	2948	3108	6507	4602	919	1507	1394	1238	2020	1252	2639	2289	8678	7455	11680	9455	6212	9759	7230	6692	5011	5535	7013	3700	6347	4252	3783	4601	2524	2515	1508
BCAR1	2117	2347	1079	1266	2358	1535	2216	1946	712	584	326	37	374	562	653	528	549	295	733	405	1031	1215	81	0	2	93	370	484	57	0	1539	2646	1772	2047	556	2313	1781	1237	1291	1422	828	593	465	1100	1185	1137	437	283	12
BCAR3	1247	989	352	1270	1697	998	1441	1132	1715	1866	1279	1537	155	1700	2525	1773	1681	1824	1058	852	2454	2214	1070	1177	869	1295	1045	1085	550	834	514	1030	1137	550	848	480	817	1236	863	788	1170	1389	2742	1691	1198	910	740	658	659
BCAR4	0	0	0	0	0	3	0	0	0	0	0	0	4	0	0	0	0	0	5	4	0	6	0	2	5	0	0	0	0	0	3	0	2	2	0	3	0	0	0	0	3	0	0	0	0	0	0	0	3
BCAS1	0	0	0	0	0	0	0	0	0	0	0	0	0	0	0	0	0	0	0	0	0	0	0	0	0	0	0	0	0	0	0	0	0	0	0	0	0	0	0	0	0	0	0	0	0	0	0	0	0
BCAS2	823	576	722	727	713	618	888	778	724	1219	842	1019	940	1028	966	1297	1115	2101	1022	958	1619	1469	495	587	533	597	551	444	687	753	795	1034	1106	957	1519	2314	1659	1574	1344	1442	1803	810	1470	1019	927	847	888	838	636
BCAS3	1460	1465	1705	1490	1488	1394	793	1547	1080	1255	773	955	847	660	674	962	863	699	631	669	1599	1474	866	824	930	976	954	865	738	792	1013	950	783	1284	1207	959	990	942	811	881	1485	701	1400	1121	893	773	924	682	775
BCAS4	805	923	809	1033	466	568	834	686	4	0	232	303	160	401	296	413	280	495	438	334	519	475	11	109	0	37	0	107	56	4	706	717	761	1114	364	585	254	508	439	326	309	172	301	522	392	245	95	0	0
BCAT1	0	0	0	0	0	0	0	0	3104	84	2313	1976	919	3638	889	1059	4893	3526	2689	5422	5134	4224	1577	5100	2475	2614	1050	5207	2162	1767	0	0	0	0	302	0	2222	2492	0	0	5352	0	1569	80	0	83	423	2722	1534
BCAT2	712	1054	587	548	210	1172	651	574	969	771	198	885	1559	1109	638	632	1087	824	572	1039	1022	992	365	408	345	420	396	100	385	345	1226	843	935	946	942	90	793	817	620	796	966	420	1074	717	568	677	562	462	306
BCCIP	2329	1992	2086	1934	1638	1929	2622	1918	2345	2835	2350	2544	2633	3055	2737	3618	2549	6588	2671	2582	4774	3684	1389	1137	1160	1500	1271	991	2002	1714	2874	3620	3116	3606	3009	5260	4105	4123	3796	2897	3882	2105	2593	2212	2382	1884	1897	1647	1549
BCDIN3D	187	0	144	227	0	159	324	208	117	210	196	216	182	309	215	242	230	310	166	159	284	241	111	144	79	131	99	119	119	86	162	257	0	239	339	310	166	293	143	213	256	215	273	0	85	163	95	91	48
BCHE	356	176	271	234	351	167	295	234	20	94	20	216	163	317	112	223	176	286	143	48	105	54	86	99	86	66	51	61	57	122	105	38	263	98	62	32	47	93	36	63	93	43	97	57	35	25	171	71	38
BCKDHA	1922	1713	1803	977	1522	1660	2030	1523	988	1187	899	1215	1339	1125	1158	1145	1230	1430	1115	1257	1856	1846	610	477	651	820	865	562	454	536	1528	924	1979	1645	1552	1733	1387	1379	1172	1296	1673	1372	2185	1771	1354	1073	633	571	501
BCKDHB	1329	1012	781	877	1095	947	1039	979	783	785	648	1126	1137	1150	902	1461	1962	1738	1940	809	1323	1097	499	553	512	429	582	279	395	412	693	348	1223	801	999	778	638	757	749	720	1241	741	996	955	664	414	466	388	313
BCKDK	104	22	447	17	353	37	37	8	488	418	82	20	72	37	43	30	453	180	310	0	96	47	22	18	23	51	192	122	53	19	49	71	17	36	771	112	501	99	700	84	104	342	259	31	79	229	93	62	40
BCL-XLP2	1	1	4	3	0	3	1	1	2	1	0	13	12	18	37	1	3	2	0	0	2	1	0	0	0	0	0	0	0	0	9	4	4	3	1	1	1	1	1	1	1	1	2	1	1	0	0	0	0
BCL10	2395	1558	2564	515	2302	1768	2080	887	1815	2791	2228	1735	2142	1962	1353	2561	2339	2396	1446	2200	2663	2968	1737	1806	1634	1273	1600	791	1450	1354	659	3260	1089	2939	2347	1382	2143	2296	1890	2178	2953	1940	2768	2102	1680	1482	1348	1071	1503
BCL11A	0	208	0	0	0	0	0	0	4307	3324	2367	1017	4262	4123	4464	5171	5579	4885	3597	3330	5171	5130	619	615	1959	1583	1311	2178	1472	1343	0	0	0	38	3093	1893	1992	2044	2234	1833	664	2469	3582	2234	1473	1447	1854	581	1047
BCL11B	0	67	0	0	0	0	0	1472	6836	10392	7152	2470	1270	2802	2102	3313	3447	5611	2694	5791	13521	12436	7907	8755	6410	4736	10077	6156	3058	4582	0	0	0	0	6562	0	5071	3914	4844	0	6799	3983	6077	7024	5567	2620	3899	3562	1301
BCL2	140	349	158	116	278	320	242	166	1142	973	720	839	653	371	536	826	800	415	459	479	804	897	421	339	343	316	441	354	312	297	93	276	130	161	303	143	533	289	254	309	467	228	365	318	309	136	403	369	306
BCL2A1	1069	916	951	915	932	990	1268	952	2470	3147	643	207	3816	3467	452	4389	896	1247	638	384	650	766	336	371	1925	702	2313	1416	582	1981	2118	260	1420	2073	4888	5716	3878	3888	314	4781	5914	535	390	326	2893	75	2007	1728	1974
BCL2L1	5900	6216	4721	3505	4375	5832	5127	3350	1318	1226	1108	1785	1936	1751	1693	1492	1709	1808	1489	1756	2727	2104	1086	1112	910	1052	920	1078	1016	1301	4597	9128	6685	5607	2452	3273	3157	2523	2122	2399	2897	1497	3027	2171	1734	2189	1100	856	1210
BCL2L10	0	0	0	0	0	0	0	0	0	4	0	0	0	0	0	0	0	6	0	0	0	0	0	0	0	0	0	0	0	0	2	3	0	3	0	0	0	0	0	2	0	0	0	0	0	2	0	0	0
BCL2L11	785	1144	0	33	823	24	37	32	1748	2044	1519	2332	436	251	2535	404	1619	2351	118	1589	1352	1893	1239	188	176	1473	1022	41	588	610	42	118	38	84	203	450	2327	1063	1182	1633	1232	2783	1687	1049	112	1017	760	998	743
BCL2L12	0	0	275	0	0	0	0	152	0	36	0	94	297	187	689	0	0	665	0	73	426	278	274	324	62	119	118	226	236	175	505	247	0	741	395	843	277	768	178	411	131	101	442	37	1	466	112	153	361
BCL2L13	2447	2273	2264	1673	2092	843	2294	1901	726	819	1181	915	1328	403	1311	1095	1019	1842	402	735	2044	935	439	53	226	358	1165	992	424	315	2671	2619	1547	1022	1082	3364	910	2435	2192	1669	2759	1996	3063	1457	2155	1232	938	511	339
BCL2L14	484	418	520	6	286	411	884	0	97	6	209	630	341	328	10	372	343	14	391	417	941	20	342	237	208	267	263	163	199	375	27	0	774	379	434	586	44	758	70	552	1117	0	402	562	267	272	333	340	587
BCL2L15	500	512	467	464	465	424	698	506	347	922	452	681	770	540	466	544	479	883	423	181	1066	687	161	242	152	196	247	261	523	536	1982	3254	1061	1305	858	3254	2104	1375	1076	1579	1149	685	939	594	1029	615	785	507	888
BCL2L2	14	0	34	0	110	49	14	0	0	1	0	0	0	0	0	8	1	0	5	0	11	0	4	0	4	13	7	8	8	7	383	9	0	111	2	0	0	0	20	0	0	0	0	0	4	2	20	9	13
BCL3	714	65	330	796	354	407	480	890	766	1256	654	1074	887	799	1354	814	598	1407	1889	1345	1545	1500	299	218	231	559	455	607	478	394	853	4139	908	674	2316	2622	3888	2373	3155	2245	2861	0	3016	2212	1739	2400	561	345	489
BCL6	3933	3294	229	3854	3517	3672	3277	4230	4667	5443	6147	3164	7529	8794	10459	9338	8887	9625	8396	5749	8353	10934	2719	2206	2917	6497	3236	3498	600	699	4529	12999	3637	6157	4525	2834	4643	3245	3450	554	3795	3051	6243	4231	3514	1957	1582	1307	1325
BCL6B	1661	867	1581	0	2952	0	2637	3823	0	40	0	0	0	0	0	0	0	0	0	0	0	0	0	0	0	213	279	378	29	189	0	2332	5447	1404	0	0	0	0	0	0	38	0	412	0	0	0	16	381	0
BCL7A	0	0	0	0	0	0	0	0	2462	2178	2458	3537	5216	3616	4522	4165	4453	3400	3794	3317	3082	4074	744	905	1043	2543	846	727	327	419	0	0	0	0	1737	0	1141	1322	10	0	0	0	1601	1396	1016	729	0	384	48
BCL7B	1583	1152	1238	0	1338	1403	1427	1554	1248	1546	1201	1586	1728	1512	1267	1460	1284	1479	1164	541	1138	1766	746	634	531	882	721	746	748	780	1537	889	2080	1327	2015	1607	812	640	457	1613	677	245	643	1771	1487	770	1014	809	681
BCL7C	2921	2522	2703	2314	2432	2290	3462	2438	1741	1761	1492	1630	1846	1696	1590	1725	1916	2878	1563	1325	2806	2187	737	499	544	820	875	746	671	668	2370	2015	3299	2755	2056	3128	2021	2144	1742	1925	2546	1697	2465	2016	1559	1155	832	766	461
BCL9	965	1122	846	523	1191	1209	1157	732	285	397	251	868	707	563	643	483	476	382	342	221	515	476	485	542	446	578	496	400	555	577	766	1055	429	1004	326	109	354	369	272	250	405	211	549	401	262	264	532	476	363
BCL9L	0	4352	3720	4243	5219	4493	2337	1	1553	1365	1555	1540	890	978	1604	481	256	682	623	1289	2828	3991	1101	635	935	930	2020	928	1252	864	0	0	0	1585	1803	584	2005	1417	1666	1197	2541	27	2604	2640	0	1523	645	854	823
BCLAF1	5821	6457	89	7546	5229	6845	125	169	11584	11828	7000	11714	13145	8851	6842	11255	13685	10941	7047	12474	13087	17645	6587	7540	8196	9043	10824	5573	10257	8671	251	9873	10385	10566	9732	293	8907	1824	10727	6922	10727	6975	9500	10265	6167	4401	11997	10511	8107
BCLAF3	127	860	845	1352	1201	144	310	448	1075	1392	1015	163	691	1129	0	553	1062	529	27	6	946	1545	566	634	517	791	870	454	151	333	314	1003	489	228	744	509	676	40	181	32	513	278	55	114	201	19	281	362	219
BCNT2	3099	3174	2283	1766	2075	1793	2982	2738	1885	5066	3151	3821	4074	5140	2973	2828	2635	6221	3296	1798	6044	6185	2421	1591	2573	3499	3508	1790	2878	1439	2218	2755	2761	2404	3163	3465	3164	3881	1780	3260	5064	2340	4196	3091	2005	1957	2231	1780	2096
BCO1	0	0	0	0	0	0	7	4	23	30	29	11	0	18	25	14	15	42	15	0	58	48	22	23	0	29	19	17	23	15	15	24	14	15	63	63	35	103	52	0	130	19	0	27	34	42	36	17	37
BCO2	0	283	0	0	0	132	38	0	0	0	0	0	527	466	325	348	82	0	134	0	44	0	11	129	180	0	28	0	25	27	0	0	0	0	0	0	0	102	0	0	0	0	0	0	0	172	74	0	0
BCOR	925	1984	2207	2534	2340	1684	2066	361	3919	5315	2200	2508	3715	3112	3881	1314	5010	483	1910	2577	6334	8340	3703	2856	3404	3482	3810	3343	1199	675	700	2772	2060	1560	1382	1058	3173	1549	1086	895	2252	1088	2916	1413	767	1180	2104	839	1404
BCORL1	1036	994	1060	952	1179	932	1224	965	796	896	775	807	604	563	744	936	625	518	521	569	1171	1335	1039	850	814	827	945	994	865	778	604	828	961	775	726	484	829	592	588	589	883	525	1001	790	584	521	939	878	685
BCR	2581	3226	2837	3134	2728	2657	3206	2853	849	774	384	1087	569	733	984	985	1056	962	521	309	1349	593	593	258	351	536	778	572	141	186	1734	4618	2572	1728	606	168	340	802	157	215	442	804	480	589	734	587	290	526	106
BCS1L	286	406	34	246	395	401	358	424	372	378	93	604	165	408	538	815	619	719	509	790	1314	984	313	387	277	408	28	163	607	670	587	570	185	656	1167	942	779	1089	1018	1331	1281	560	1158	494	622	632	859	764	195
BDA20	0	0	0	4	0	0	0	0	7	0	0	4	0	0	0	157	3	6	2	0	0	2	0	0	0	0	0	4	0	0	0	2	0	0	0	0	0	0	0	4	0	0	0	0	0	0	0	2	3
BDH1	32	66	64	29	48	51	44	30	332	445	337	548	623	549	444	619	589	756	476	415	573	553	124	154	135	246	93	162	225	276	53	50	37	58	374	465	343	386	259	326	365	204	542	376	294	169	354	415	164
BDH2	821	1049	1077	822	717	1028	1348	751	299	427	220	76	358	388	454	338	283	794	173	238	839	51	216	355	297	117	42	499	112	518	458	22	1298	612	547	265	432	508	304	834	531	546	595	170	442	302	358	352	160
BDKRB1	0	0	0	0	0	34	0	0	84	178	230	185	594	469	213	161	130	566	219	232	219	0	68	0	16	158	10	101	0	0	0	55	0	0	0	171	155	0	0	0	116	0	0	114	30	11	1	11	0
BDKRB2	0	0	0	0	0	0	0	0	0	0	0	218	55	0	645	546	0	0	469	0	247	0	0	0	0	0	0	0	71	31	0	0	0	0	0	0	0	0	0	0	0	0	0	0	0	14	28	0	0
BDNF	261	10	143	0	350	142	272	229	0	0	0	32	0	0	31	0	0	0	0	16	19	19	14	0	0	0	0	0	2	0	100	10	0	0	10	8	11	4	9	6	0	10	0	0	0	0	0	0	5
BDP1	0	0	0	0	0	0	0	0	4989	0	0	4441	0	1	0	5001	0	0	0	0	0	1	0	0	0	0	0	3176	3932	0	0	0	0	0	0	0	0	0	0	0	0	0	0	0	0	0	4389	0	0
BEAN1	517	200	509	1102	454	199	0	59	13	28	23	20	61	50	53	25	84	0	51	38	83	66	69	29	36	45	54	26	0	24	178	0	377	0	0	16	0	30	13	40	53	37	113	21	0	0	38	19	18
BECN1	0	2	0	0	5	0	17	0	0	7	0	0	0	12	7	0	0	0	23	0	16	0	32	30	48	495	3071	34	387	46	0	0	0	0	66	10	0	10	0	0	30	0	20	13	0	132	84	45	47
BECN2	0	0	0	0	0	0	0	0	4	4	0	2	6	4	9	4	2	0	2	0	1	2	0	0	0	0	0	0	0	0	2	2	0	0	0	2	0	2	0	0	0	4	0	0	4	0	0	0	3
BEGAIN	27	32	37	48	25	33	31	48	255	316	292	223	155	99	186	211	142	174	80	335	698	668	333	244	190	224	417	294	116	178	25	44	68	157	632	371	727	279	476	376	602	356	512	657	432	298	163	156	150
BEND2	0	0	0	4	2	0	0	2	4	5	0	2	4	5	0	2	0	0	4	0	3	11	0	3	0	0	3	6	0	0	5	0	3	0	2	0	6	4	0	3	4	0	7	4	2	0	4	0	5
BEND3	0	3	3	0	8	0	0	0	3	2	0	0	0	0	3	0	68	0	0	0	117	0	41	37	12	296	9	26	129	291	0	2	0	141	0	0	0	0	4	0	36	0	0	0	0	87	416	95	20
BEND4	0	0	0	0	0	0	0	0	8	29	15	45	30	92	30	74	24	34	30	9	47	38	0	0	13	13	5	7	0	13	0	0	0	0	5	10	17	0	8	5	0	7	18	12	14	0	5	7	8
BEND5	54	294	468	116	61	133	294	72	366	489	264	288	387	395	223	438	311	353	299	94	353	101	162	99	138	138	164	146	63	40	232	59	204	299	450	514	324	328	205	176	204	188	144	299	309	226	102	68	73
BEND6	64	30	52	23	40	28	55	37	169	182	122	84	90	113	65	86	86	163	40	179	342	271	115	32	155	77	93	78	45	5	30	23	31	47	140	82	64	112	148	109	243	75	167	208	123	62	68	37	76
BEND7	1533	843	382	293	243	622	23	58	0	0	0	46	5	14	512	27	214	0	361	0	158	303	9	241	130	146	874	709	429	0	77	1049	935	342	0	0	0	0	0	0	53	0	0	0	0	92	265	377	0
BERV-K1	41	1	55	82	54	77	77	1	56	73	59	43	1	1	45	64	1	1	32	1	2	1	1	1	1	1	2	1	32	1	1	17	62	53	39	12	1	36	29	26	86	24	57	1	1	1	39	26	51
BEST1	62	52	27	108	90	80	125	95	13	16	18	42	40	33	28	26	11	34	22	8	15	22	6	7	13	17	10	8	6	6	32	26	54	13	7	4	0	6	14	0	13	11	18	11	9	6	0	6	3
BEST2	10	0	17	4	0	5	14	6	6	10	10	12	22	19	15	23	48	19	14	12	19	22	6	8	9	8	3	8	9	3	8	13	7	12	16	24	16	11	9	9	5	8	25	18	9	6	6	6	5
BEST3	3	0	6	2	6	5	7	9	2	7	5	0	2	0	6	6	21	0	4	5	5	12	7	9	7	4	5	4	5	0	13	31	4	0	9	4	24	0	10	6	10	0	9	0	6	10	0	10	7
BEST4	0	5	4	5	17	13	0	7	18	16	7	20	15	16	15	10	25	12	17	15	18	22	11	18	0	13	6	0	10	9	0	33	0	0	11	28	50	18	9	10	20	8	15	17	9	9	4	0	9
BET1	1584	1322	1004	781	1263	1356	1606	1029	1253	1010	1201	1267	1368	1304	874	1524	1327	2418	984	856	2033	1710	766	818	677	530	773	615	856	945	990	1230	1398	1412	861	1639	1629	1361	961	861	1753	963	1525	1217	1213	1247	1007	989	815
BET1L	329	1350	525	458	779	680	957	383	400	1086	922	428	553	0	618	379	246	633	407	518	787	215	635	701	598	954	792	978	1174	1353	753	432	1166	510	431	793	953	901	410	967	2408	391	660	762	653	1489	1284	569	1227
BEX2	579	3	565	3	46	367	578	343	0	182	180	341	748	631	6	558	344	924	0	271	240	304	118	159	108	222	119	115	75	91	560	238	611	0	365	478	0	4	339	201	266	4	181	0	2	125	0	100	82
BEX3	592	481	541	481	600	459	717	553	154	222	138	249	317	513	266	276	294	644	249	171	430	311	85	87	82	173	190	149	109	160	290	255	561	476	355	436	280	277	274	367	384	162	308	302	195	158	180	152	71
BEX4	4	13	0	7	9	0	0	0	0	0	0	18	7	5	0	6	6	3	4	0	0	3	0	0	0	0	0	4	3	6	0	3	7	0	0	0	0	0	0	0	2	0	7	6	0	0	0	0	0
BEX5	153	62	116	129	117	93	174	127	12	27	27	90	125	172	77	46	15	99	25	18	46	34	41	24	18	13	11	28	3	10	70	40	285	160	21	23	8	17	26	37	40	8	13	17	0	4	10	0	5
BFAR	3238	1274	2820	2133	1533	1794	4776	864	705	1868	1262	1292	1469	1021	826	2077	757	2030	580	821	1870	1575	1681	1266	761	1039	576	1197	658	596	2438	1061	1989	1	1552	1966	2101	1587	1092	2564	2398	2680	2875	1037	1397	804	1052	864	1313
BFSP1	7	35	21	20	4	15	32	19	9	37	12	10	4	14	13	0	15	8	7	10	40	25	12	20	21	20	30	21	20	17	14	16	21	25	33	16	18	14	19	11	13	34	38	17	41	11	21	17	15
BFSP2	0	0	0	0	0	0	83	0	20	0	39	38	23	31	21	3	70	59	27	65	81	50	0	0	0	0	16	0	0	0	39	0	67	0	0	74	26	28	0	20	34	12	138	107	34	111	29	33	0
BGLAP	9	0	0	0	0	13	0	0	0	0	0	0	0	0	0	0	0	0	0	0	0	0	0	0	8	0	0	0	0	0	0	0	16	0	0	0	0	0	0	0	0	0	4	0	0	3	0	4	0
BGN	6675	6081	6894	8959	6106	6653	9577	8506	0	720	335	0	955	1368	0	0	624	868	686	403	1170	822	915	1037	612	1299	1221	898	1413	1607	5813	6948	11097	5464	2019	1077	2368	1238	1157	1739	1327	1103	3322	1449	1394	1187	1787	583	1074
BHLHA15	551	302	358	237	441	277	507	246	772	1722	1239	1589	1214	2589	1285	1640	844	1704	1225	1192	4157	4026	195	421	188	249	274	909	3196	2562	693	688	358	615	6272	10055	9156	11194	7734	10413	8058	3444	5507	3061	4066	8327	2977	4531	3817
BHLHA9	0	0	0	0	0	0	0	0	0	0	0	0	0	0	0	0	0	0	0	0	0	0	0	0	0	0	0	0	0	0	0	0	0	0	0	0	0	0	0	0	0	0	0	0	0	0	0	0	0
BHLHE22	61	61	74	46	36	53	99	42	30	37	10	18	23	32	14	51	75	59	22	32	64	58	29	29	31	16	13	60	12	24	16	27	55	34	20	30	41	40	21	37	47	53	65	65	36	15	40	17	25
BHLHE23	4	3	5	2	3	4	0	2	0	2	0	8	4	2	0	12	10	16	23	0	3	2	0	0	0	0	0	0	0	0	4	13	5	3	0	0	0	0	0	0	0	0	2	0	0	0	0	0	0
BHLHE40	1081	1204	1987	143	1502	687	1557	1955	1947	852	2610	5075	3213	2642	4773	4660	2764	3625	2065	1498	3420	4475	1330	2003	1234	2306	1939	1188	1393	2007	4320	8515	2473	4630	2587	1069	3320	1031	1804	2060	3122	1992	4023	2908	3003	1779	1357	2168	2189
BHLHE41	0	0	0	0	768	0	893	0	0	1325	920	2294	1640	947	1674	989	632	785	744	0	1840	1645	824	873	216	133	885	688	469	598	0	0	0	1096	902	0	586	0	845	0	1459	1670	1908	0	1478	669	692	0	582
BHMG1	4	5	7	3	5	0	8	11	0	4	9	7	0	6	4	11	6	10	10	0	0	4	0	3	4	4	0	0	0	7	0	7	5	0	4	0	2	0	0	0	0	4	7	0	5	0	0	6	6
BHMT	0	0	0	0	0	4	0	0	0	0	0	0	0	0	0	0	0	0	0	0	0	0	0	0	0	0	0	0	0	0	0	0	0	0	0	0	0	0	0	0	0	0	0	89	0	0	0	0	0
BHMT2	0	3	0	0	0	5	0	0	0	0	0	0	0	0	0	0	0	0	0	0	0	0	0	0	0	0	0	0	0	0	0	0	0	0	0	0	0	0	0	0	0	0	0	6	0	0	0	0	0
BICC1	1089	1176	1002	994	1005	1265	1348	992	421	446	359	523	433	594	426	669	502	663	413	424	910	673	700	890	628	717	873	557	993	1129	847	1240	1087	982	624	470	916	716	678	575	743	650	1014	752	550	315	1241	778	723
BICD1	2550	2417	1511	1983	2419	2001	1555	1655	118	97	66	145	130	136	57	205	220	104	111	114	120	159	128	158	132	146	152	178	89	110	1470	1270	2206	1368	77	69	62	59	65	70	113	109	147	119	90	33	97	96	100
BICD2	1555	1172	1748	1831	1142	2209	1260	2682	2210	2683	2483	1998	2462	1990	2097	1975	2316	2117	2017	2240	4082	4187	1569	2085	1501	1236	1526	1396	1911	1775	697	1689	2000	1561	1746	2000	2661	2237	1758	2388	3230	1519	3451	2001	2049	2164	1592	1507	1836
BICDL1	688	576	43	453	423	34	690	43	1296	1012	956	916	1059	35	780	1166	824	403	303	1089	675	1307	145	161	513	597	335	599	198	390	294	21	658	359	2469	486	525	16	218	516	1023	319	755	384	1210	402	64	433	122
BICDL2	491	369	458	438	402	350	431	317	0	0	10	107	86	76	120	93	150	120	262	0	13	0	5	0	0	10	0	0	0	8	634	291	472	405	11	18	26	10	11	19	13	15	14	13	0	11	10	14	0
BICRA	290	456	138	259	227	554	105	242	745	1880	260	429	440	199	699	453	559	128	278	407	3446	981	733	707	622	1125	1519	1342	251	479	819	396	436	219	103	52	618	202	76	65	167	220	102	431	425	136	952	922	525
BICRAL	0	0	0	0	0	0	0	0	1514	1955	2430	2893	2977	2713	1680	542	156	0	0	1375	1602	1304	1127	1664	624	1681	1096	1983	1612	1544	0	0	0	0	0	0	765	0	0	0	1130	0	2144	2195	0	645	1396	1119	1352
BID	0	0	1242	0	0	0	1977	0	0	1526	0	0	0	2237	0	0	0	2861	0	0	2322	0	0	0	0	0	0	0	0	5	0	0	3059	0	0	0	0	5341	0	0	0	0	1121	0	0	0	0	0	0
BIK	42	0	0	0	0	0	23	49	48	32	39	90	0	42	0	89	0	122	0	30	0	51	1	15	0	22	20	0	24	8	81	56	26	68	35	86	50	31	0	23	16	35	69	0	33	33	7	11	18
BIN1	2778	2215	2064	2449	1978	2275	2653	1161	2339	1614	948	3154	3699	3134	2348	1805	3589	3952	3521	875	7099	5171	920	1137	873	866	754	978	591	652	2913	2099	2364	480	4842	1634	4233	1778	820	593	2401	1472	5787	2533	1747	1346	1080	899	739
BIN2	2418	0	2050	3055	2961	0	3664	1477	7456	9119	6480	5694	0	2830	5745	8519	0	8676	6292	0	8716	10238	4148	7237	5480	6986	4671	5275	5488	5810	0	2620	4008	426	5458	0	6667	3146	4217	6551	6966	6898	10711	6253	3441	2070	6134	5467	4783
BIN3	1391	1372	1368	1390	1071	1098	1651	1493	797	1089	865	1135	1074	1290	863	1000	936	1472	891	828	1823	1412	716	657	642	715	745	662	714	632	1720	1548	1745	2170	1779	2279	1432	1483	1136	1746	2067	959	1960	1144	1214	860	815	736	645
BIRC2	62	2979	9	0	3115	2657	1883	0	3236	80	46	4081	3049	3735	3238	3659	4446	3627	1976	3700	6011	5382	2662	1424	2753	2431	3235	2425	2217	1485	0	3477	694	1930	3509	61	4654	382	1472	0	2525	1510	4289	3256	2496	2160	3507	1827	1259
BIRC3	6487	7357	6175	6814	8448	6541	8084	7577	22268	7449	24545	11034	27849	13456	17865	7355	14164	27501	17508	22614	37023	20970	20460	21579	18306	14395	18079	11260	17995	17880	13829	22195	9221	13272	24192	17017	22541	22155	12811	27518	33007	19828	24309	19383	9940	12171	7245	16825	15656
BIRC5	369	445	345	443	443	420	527	23	1976	2497	1925	3031	3414	3801	3230	3304	3325	4626	2814	2841	4099	3905	715	811	897	1581	868	871	2271	1608	361	211	709	624	3464	3688	2782	4425	2848	3222	3157	1587	3432	2473	1831	2178	2109	2728	1592
BIRC6	0	35	0	17	104	0	154	0	10413	0	180	9071	0	267	104	518	513	0	144	10163	262	503	1239	7429	8093	288	442	6454	2573	7074	205	439	0	0	110	0	288	0	3648	218	5347	0	559	136	1941	0	3713	6520	2307
BIRC7	0	0	0	0	0	0	0	0	0	0	0	0	0	0	0	0	0	0	0	0	0	0	0	0	0	0	0	0	0	0	0	0	0	0	0	11	0	9	0	0	8	0	0	0	2	0	0	0	0
BIVM	1870	2069	110	170	1810	179	40	21	1877	2113	835	1838	1753	1750	1650	1029	1911	2333	1254	1338	2165	2759	1007	1106	1023	923	1125	422	1269	180	0	7	37	10	1666	54	1684	680	45	1422	147	265	2093	321	1293	720	940	245	402
BLA-DQB	6702	1540	5618	0	16699	1937	9492	178	1364	7398	566	12923	1901	7341	0	17023	3169	6740	581	0	12583	2305	0	0	780	0	0	0	0	0	0	1965	0	0	2193	0	0	0	0	12887	0	3577	0	0	314	6055	0	0	0
BLCAP	0	0	2300	0	2934	0	2530	0	2808	0	0	2954	0	2552	2491	0	0	0	2186	3665	6441	4721	2026	1897	1769	1945	2340	2140	1452	1757	0	2347	0	2928	4718	4012	4249	3983	3545	0	5831	0	6178	4245	3324	3026	1934	1565	1415
BLK	446	182	0	28	30	122	8	441	916	636	1099	1066	2741	1443	2445	1171	1322	2046	1303	1062	1191	502	763	581	431	442	519	479	331	178	323	20	16	8	649	1278	1201	431	347	1198	1494	899	1441	1125	792	881	338	358	296
BLM	559	50	537	551	713	5	59	42	1521	1082	1219	1947	701	1534	829	1980	2037	702	1100	967	2064	0	894	869	991	1294	899	562	1098	1114	383	0	638	523	1257	747	1337	0	810	524	964	0	1125	956	998	626	1629	1375	935
BLMH	4074	3909	3333	2133	3325	3522	3985	0	744	2864	2135	2710	2700	2685	2401	3407	2200	4624	2535	2903	4409	4276	1633	1734	1366	1868	1713	1487	2354	2001	0	2880	1902	3094	3462	0	3287	3724	2925	3150	3587	2453	4218	2902	2486	1865	1431	2512	1430
BLNK	0	0	0	0	128	0	0	0	4306	5381	5252	2889	6674	5134	655	7318	7306	8867	3154	3468	8522	7468	2610	2977	2509	4778	2955	1687	2611	2497	701	746	0	931	5107	5235	3816	4843	4233	4533	5708	4390	6222	4523	3680	1380	2573	2829	2767
BLOC1S1	2679	1369	1773	2344	2048	1249	3029	2258	1342	1435	1430	1553	1814	1836	1437	1433	1485	2800	1322	1387	2424	1826	514	571	481	580	712	636	605	525	2932	1639	3939	3343	2048	3592	2116	2112	1815	1988	2383	1318	2624	1725	1579	1280	763	624	477
BLOC1S2	1713	1284	1556	1630	1097	1263	1823	1530	1852	1972	2028	2230	2491	2349	2516	2763	2785	4938	2506	1897	3534	2991	721	790	554	1383	794	855	808	963	2069	1788	2576	2275	2449	3074	2342	2613	2158	2470	2683	1810	2662	1809	1488	1339	1276	1064	639
BLOC1S3	70	79	41	53	0	131	74	36	0	124	0	79	0	82	103	112	102	57	68	148	268	318	44	28	33	74	72	66	29	26	42	30	0	53	115	119	151	87	126	106	221	83	199	103	76	112	55	67	27
BLOC1S4	1163	1011	977	1054	928	1025	1210	1116	1222	1489	1265	1339	1581	1386	1475	1543	1504	1967	1228	1266	2680	2104	591	553	538	617	658	570	471	573	840	873	1206	1173	1728	1713	1437	1488	1284	1544	2026	995	1844	1444	1092	964	756	548	398
BLOC1S5	943	1039	1676	0	1006	1208	1364	701	1513	1885	1075	1432	726	1093	1109	1282	1523	1576	743	495	2242	2002	1041	968	543	970	802	964	1460	1012	1368	1507	1293	0	983	1100	1188	1305	805	824	1465	613	1395	834	726	903	1400	1333	935
BLOC1S6	91	169	671	457	54	1057	464	38	341	710	374	345	253	584	339	337	388	255	195	275	460	466	245	308	120	412	293	130	145	244	398	150	319	0	172	98	1279	1063	0	4	483	116	1524	1074	1025	93	203	97	177
BLVRA	3189	2187	3123	2567	1950	2138	2615	2245	643	714	521	816	1070	912	727	836	736	1291	797	797	1282	1085	390	493	422	461	436	432	407	367	1551	925	3341	1795	739	1270	1007	869	795	462	945	912	1347	1106	841	472	458	334	340
BLVRB	0	1645	0	0	0	1685	0	1710	0	0	0	0	0	479	0	0	569	0	0	0	1229	0	0	0	0	0	0	0	0	0	1352	1774	0	2480	0	0	0	0	0	0	0	0	0	0	0	0	0	0	0
BLZF1	1985	1064	1604	1621	2016	1189	2089	1034	560	1074	657	892	826	1005	738	944	1061	1237	733	884	1662	1077	669	802	637	578	1030	654	1310	1212	2325	2642	2441	2554	760	1394	1861	1235	959	1247	1814	667	1102	714	704	1029	1149	1060	874
BMF	3192	2265	2	2840	1592	1416	3975	2	1394	1792	1451	2218	609	999	1278	1281	0	1153	1969	1524	1820	2265	908	2218	2481	1150	2020	1284	1197	2094	2449	2022	1950	2722	2252	4	1983	805	1273	1706	2527	2427	2043	3503	0	2094	832	877	776
BMI1	3498	3169	2710	2498	3394	2788	3264	2775	3073	3670	3169	3212	2892	2758	2397	3664	3283	4009	2463	2675	5072	4993	2386	2567	2029	2230	2888	2058	2060	2352	2174	2760	2921	2695	2884	2209	3035	2548	2514	2798	3746	2693	3668	2502	2320	1631	2436	1943	1759
BMP1	0	0	0	0	29	0	0	0	0	0	0	0	0	0	0	0	0	0	0	0	0	0	226	555	325	121	205	323	0	417	2	0	0	0	0	0	0	0	0	0	0	0	504	0	0	119	525	209	334
BMP10	0	0	0	0	0	0	0	0	53	40	18	4	2	0	2	0	0	0	0	25	25	35	45	38	37	33	42	23	20	33	0	0	0	0	19	2	14	38	11	7	14	22	29	22	16	18	29	28	65
BMP15	0	0	0	0	0	0	0	0	0	0	0	0	0	0	0	0	0	0	0	0	0	0	0	0	0	0	0	0	0	0	0	0	0	0	0	0	0	0	0	0	0	0	0	0	0	0	0	0	0
BMP2	663	491	493	735	381	394	509	606	164	465	142	106	115	103	81	119	121	141	86	198	505	517	233	506	234	238	380	451	232	282	650	355	711	452	146	352	155	303	142	140	277	455	508	424	385	238	289	257	323
BMP2K	2844	1864	282	18	1486	1058	2100	56	4823	3502	1909	3525	536	2509	507	545	564	2319	292	2816	5240	663	356	317	464	331	2350	296	416	328	474	544	1100	2927	6079	899	2840	238	2188	1926	3047	4783	2703	301	345	1501	340	390	254
BMP3	9072	6890	10410	5305	4441	5300	7629	0	0	222	0	662	0	0	0	420	0	0	0	0	0	0	0	0	0	0	173	0	0	0	0	8272	7034	7664	0	0	0	0	0	0	0	0	0	0	0	0	0	0	0
BMP4	1827	965	1351	1330	1171	1088	1273	1236	270	605	226	39	558	309	381	342	376	182	240	362	780	654	338	131	213	308	426	307	108	187	949	1084	1549	562	334	568	562	273	353	209	300	241	774	307	147	337	177	189	142
BMP5	719	463	511	339	625	300	481	350	8	9	9	96	110	41	12	10	7	23	7	5	12	22	22	21	23	14	16	28	11	0	218	71	505	181	29	12	14	10	7	13	13	0	49	23	0	7	6	15	0
BMP6	2677	1951	2305	2107	1354	1395	2344	1289	146	129	130	96	97	98	73	93	82	81	90	109	208	286	98	47	46	71	95	134	67	106	856	2963	3028	2065	281	221	352	205	265	176	185	113	226	241	195	133	78	94	71
BMP7	762	446	564	559	540	306	527	394	21	9	13	179	227	144	150	71	83	65	114	9	32	22	0	21	17	12	6	16	4	0	347	137	609	219	18	8	11	8	9	8	21	14	37	19	36	16	1	8	6
BMP8A	0	0	0	2	0	0	3	2	16	18	18	8	5	3	7	5	11	6	5	14	35	39	9	2	20	14	19	23	14	11	0	3	0	0	18	10	21	9	9	6	22	10	25	16	19	14	37	19	6
BMP8B	0	1	0	4	2	0	0	0	12	19	18	3	3	5	4	6	7	2	8	10	13	16	5	0	6	7	18	17	8	0	0	1	0	0	6	6	10	6	7	4	12	6	7	14	8	10	14	17	1
BMPER	1262	138	1185	496	1218	1370	1363	788	281	352	156	517	258	325	595	178	230	14	160	375	805	620	296	588	308	244	353	323	303	286	453	259	96	10	466	324	309	68	233	205	481	555	346	375	574	215	345	506	281
BMPR1A	6000	5165	6164	382	4948	6092	1028	226	199	686	597	436	690	1277	982	266	475	1698	798	484	198	720	1251	1437	1191	74	307	825	1060	1432	2176	4806	441	848	0	574	379	24	424	35	728	342	86	922	370	397	314	208	567
BMPR1B	119	101	145	168	112	123	260	195	21	89	13	112	121	147	69	45	28	106	21	0	25	9	0	0	6	0	7	0	12	6	210	102	131	149	44	15	18	77	8	33	34	24	31	16	70	0	11	32	0
BMPR2	31443	20512	16628	21745	22451	25856	13072	18963	1777	2232	1350	1841	1628	1752	1472	2129	1868	2010	1524	1424	3086	3082	1871	2301	1992	1539	2126	2247	2355	2640	8415	23311	19454	16937	1939	1369	2781	1939	356	1825	2444	1948	2832	1817	1731	975	2911	1044	1639
BMS1	2526	2625	2351	2137	2514	2560	3021	2285	4093	5242	3493	4579	4302	3746	4068	5593	5004	5956	3643	3595	5992	6423	3187	3651	3552	4025	3769	2943	4855	3872	2419	3089	3068	2964	4177	3997	4962	4275	3900	3715	5705	2778	5128	3326	3047	2435	5983	5128	3448
BMT2	624	1063	804	679	773	0	1278	0	896	915	744	1177	1133	503	0	746	894	1076	727	822	1668	579	654	646	618	540	749	635	395	567	0	874	646	962	707	640	870	755	0	667	1201	0	719	902	541	444	512	484	344
BMX	159	248	128	178	112	153	137	119	338	504	250	106	102	114	91	142	147	170	37	280	722	527	270	454	226	200	196	375	369	145	81	470	181	74	345	170	799	532	443	387	560	547	524	521	550	366	438	289	270
BNC1	10	34	4	0	0	73	13	0	0	0	0	26	22	38	47	29	18	12	13	0	0	0	0	3	3	3	0	0	0	0	2	18	0	9	4	2	0	0	0	2	0	0	6	0	6	0	3	7	0
BNC2	466	419	375	376	397	514	389	307	500	382	439	520	600	470	479	584	537	405	392	500	702	771	1085	1201	1118	876	218	603	779	315	258	458	474	554	636	218	766	471	587	514	684	457	615	647	429	277	730	781	612
BNIP1	257	361	116	147	235	263	381	81	373	828	391	451	339	409	315	423	792	514	143	633	1220	290	227	166	224	164	298	289	267	196	377	756	221	449	1039	1376	221	565	907	402	1290	348	981	290	0	246	664	140	444
BNIP2	6182	7192	4978	4779	4216	7154	6604	4465	2967	3734	2474	4360	3042	2862	2322	4034	4352	5044	3202	3035	3927	5330	2667	3006	2108	2898	3276	2679	2531	1789	3711	4172	5733	5676	3165	338	3045	3677	3345	3577	5114	2780	3781	3045	2916	1794	3628	1654	2561
BNIP3	34	194	88	26	115	43	40	27	138	283	218	505	357	229	450	272	51	34	428	204	44	130	142	9	115	161	126	61	135	129	33	15	26	668	45	50	40	279	233	35	332	196	146	45	264	126	252	148	126
BNIP3L	9793	10168	8529	7940	7712	9335	10439	7970	6444	5780	5273	7364	8793	6357	7621	7418	8947	7143	7219	5184	8996	7650	4703	5475	4512	4870	5514	4674	2418	3905	6059	7734	11195	9070	5659	4531	6469	4049	4458	4938	5271	5520	8021	5748	5212	3686	3952	3304	3057
BNIPL	0	0	0	0	0	0	0	0	0	0	0	0	0	0	0	0	0	0	0	0	0	0	0	0	0	0	0	0	0	0	0	0	0	0	0	0	0	0	0	0	0	0	0	0	0	0	0	0	0
BOC	170	0	0	0	625	129	250	419	0	0	0	623	0	150	0	0	0	47	524	414	562	573	0	10	0	326	571	61	28	398	0	573	0	73	0	117	0	94	0	315	93	0	680	0	0	40	64	0	67
BOD1	1546	1320	1403	1393	755	1323	1596	1298	728	777	690	486	286	833	761	979	785	1012	728	819	1480	994	371	519	478	575	697	397	320	559	1132	1644	1875	1056	1319	1479	1149	1107	1007	975	1193	0	1380	853	593	638	501	513	319
BOD1L1	4573	6254	4847	5044	6090	6224	6075	5073	7445	9231	5465	7031	6124	4772	5935	7521	6995	4714	4627	4777	8329	10159	5063	4606	5085	5110	6235	4165	3913	4636	3383	5038	4481	5000	4600	2781	6130	4113	3731	3525	5715	3421	6276	4373	3881	2647	6092	4029	4476
BOK	0	120	383	0	264	131	0	279	202	167	0	0	117	0	0	128	134	216	154	373	855	409	0	0	0	92	47	177	0	0	709	425	283	0	564	783	372	488	389	434	192	649	885	653	568	391	97	65	0
BoLA	6793	0	0	0	6840	1	0	0	0	0	0	3519	0	0	20	4711	0	0	0	24	5654	4512	0	0	0	0	0	0	2	0	2662	0	0	0	10391	21608	0	8305	0	0	567	0	0	278	55	0	0	0	3
BOLA	28633	10293	24973	1	20520	1	365	15303	0	0	1117	12232	0	0	21	16893	0	10971	0	2886	23439	10611	0	1	0	0	9180	5715	9197	2829	5216	18364	44676	30205	10391	27024	25706	24154	9288	2	6615	13700	6554	278	4593	0	981	3259	1703
BOLA-DMA	3050	1943	1733	784	1138	1207	1997	780	953	1018	1117	1239	810	1293	882	876	1420	1508	1190	1341	2594	1132	246	208	255	390	662	203	518	360	830	769	1874	1190	1567	1539	2787	1440	2325	1917	1277	447	3238	1080	2018	2303	210	397	579
BOLA-DMB	16707	12868	17282	10115	13320	12350	23411	10039	9245	9772	6879	9802	10470	11609	6279	11359	7914	13078	9343	10290	19586	14512	4836	5645	4259	5977	5409	4903	8204	7380	17418	11908	21545	21705	19737	22310	13753	17042	11147	16264	21308	14098	23739	13264	11086	12921	7528	5669	4740
BOLA-DOA	385	321	499	296	338	361	788	0	2346	1652	1338	3319	5536	2624	2276	2954	2239	2744	1805	4913	3553	2848	649	2227	687	2170	1181	1103	1681	1455	407	992	559	620	2256	5361	1488	5373	1643	4867	3221	442	5430	2009	2021	3862	555	710	1303
BOLA-DOB	63	112	0	0	257	601	88	212	3260	1007	2394	2575	3145	1911	527	2655	1050	134	724	3705	4287	3477	1430	1633	1459	571	1315	1771	1492	1570	72	320	132	482	3805	5427	4258	4259	2705	4258	3350	2647	4646	3377	3073	3354	1839	1135	1663
BOLA-DQA2	3	0	4	0	0	825	0	547	1075	10	0	3	0	8	2057	0	1265	4	0	0	0	2817	1257	0	85	2031	1723	0	1274	0	0	192	115	0	250	0	239	151	0	0	308	13	343	0	1103	0	0	0	1578
BOLA-DQA5	19249	0	9966	0	13068	154	8724	181	169	4238	0	16440	44	8324	149	21097	231	11098	0	0	14555	67	1	468	6	10	3	113	561	227	3	0	2	91	0	0	53	56	0	7299	1	6191	56	269	123	124	262	384	283
BOLA-DQB	14523	0	6894	0	13989	0	8654	0	0	6029	0	15741	0	5471	0	18395	0	7660	0	0	14866	0	0	0	0	0	0	0	3973	0	0	0	0	0	0	0	0	0	0	10396	0	6272	0	0	0	0	0	0	0
BOLA-DRA	104868	84162	94119	57099	85241	76714	138668	55310	88190	94897	75528	95893	82086	81694	76548	114641	93795	112528	80268	79322	165040	135538	54699	58718	51645	66389	53013	59788	56478	55881	82476	66332	94354	99927	160470	125639	89362	96550	91163	96444	167834	82125	179124	111728	86365	95694	66077	45499	53030
BOLA-DRB2	0	0	14	0	0	0	0	0	164	384	19	1005	95	47	102	972	77	1372	38	32	224	2319	11	10	76	232	58	70	0	108	0	7	24	0	4	0	0	0	55	166	3715	5	1520	52	4	57	75	44	2
BOLA-DRB3	16266	15324	32001	9734	47585	3702	46248	9072	258	21662	21212	44232	51	21292	1554	52463	21489	27136	16901	11656	14350	14541	14315	704	15633	18910	19112	758	18016	0	1	11220	52977	16263	12567	24028	22863	48883	2	48419	34220	22732	9359	31674	1479	23300	865	14243	17958
BOLA-DYA	0	0	0	0	0	80	0	0	0	52	68	0	45	0	0	17	84	0	0	56	77	148	61	44	97	0	79	44	0	0	0	0	0	9	0	0	0	0	56	0	45	0	113	0	49	0	9	0	21
BOLA-DYB	0	0	0	0	0	0	0	0	0	0	0	8	0	40	2	0	0	0	0	6	0	0	0	0	0	4	0	0	0	0	0	0	0	0	0	0	0	0	0	0	0	0	0	0	0	6	0	0	0
BOLA-NC1	539	1016	518	86	12	1117	442	601	2114	202	470	397	949	200	53	101	1348	675	249	2026	364	105	3	713	30	37	8	1017	24	129	1002	200	256	244	2260	347	300	494	531	453	2459	475	2422	139	523	123	3	647	34
BOLA1	175	74	57	197	88	137	82	165	182	122	124	247	239	150	194	162	140	247	181	177	260	165	90	78	69	82	132	68	112	110	117	41	163	107	212	257	70	198	120	114	173	59	110	133	47	125	98	144	78
BOLA2B	2700	2520	1956	2312	2655	3209	2703	1890	439	982	774	867	992	834	1031	588	1166	985	886	850	1052	1548	590	750	689	670	647	603	359	601	1846	2616	2351	2483	757	1043	1618	1222	562	542	1645	968	1038	1615	650	628	471	388	482
BOLA3	525	456	394	582	437	444	545	518	525	668	556	705	816	832	759	829	756	1541	678	637	1020	939	137	168	145	160	109	112	346	291	617	621	849	678	873	1811	1034	1301	771	855	1358	332	967	707	564	483	317	334	151
BOLL	0	0	0	0	0	0	0	0	0	0	0	0	0	0	0	0	0	0	0	0	0	0	0	0	0	0	0	0	0	0	0	0	0	0	0	0	0	0	0	0	0	0	0	0	0	4	2	0	0
BOP1	762	707	935	571	370	635	812	752	915	1172	616	407	1054	261	985	638	606	845	1052	655	789	1488	158	73	289	874	810	802	1191	894	870	708	842	1060	1801	1284	1286	1613	1034	1062	1359	1044	943	1216	800	1028	1660	1467	760
BORA	461	228	1191	17	820	101	556	217	1113	2424	821	870	1332	2148	1223	2265	2071	3376	1089	1266	1804	2600	654	507	487	684	789	809	506	1062	0	299	487	1475	1074	999	1005	2599	1016	1540	1082	1407	1446	1161	600	832	665	1487	864
BORCS5	864	667	604	645	615	626	863	643	547	680	644	874	816	709	834	772	763	1018	618	601	1032	960	317	285	259	482	528	368	255	305	610	539	898	781	986	903	692	733	631	616	1006	619	1097	801	629	574	396	327	240
BORCS6	787	408	437	599	654	585	332	673	535	705	151	50	35	49	69	710	709	257	167	104	190	195	42	28	59	11	494	31	5	20	184	400	852	765	108	370	84	124	335	195	1076	211	155	543	47	303	63	20	19
BORCS7	534	801	318	306	328	477	1069	601	541	502	624	621	419	643	403	571	326	1312	496	476	1384	619	481	375	321	477	507	322	278	315	675	260	675	791	922	975	499	798	737	852	1136	760	1033	623	711	352	467	337	379
BORCS8	816	891	561	682	711	780	605	494	518	439	393	288	509	469	439	470	523	909	536	893	922	742	375	314	339	420	277	312	389	438	899	820	1238	922	1270	1564	1092	1241	457	1335	1073	731	701	1161	837	465	461	293	255
BOSTAUV1R403	0	0	0	0	0	0	0	0	0	0	0	0	1	0	0	0	0	0	0	0	0	0	0	0	0	0	0	0	0	0	0	0	0	0	0	0	0	0	0	0	0	0	0	0	0	0	0	0	0
BOSTAUV1R404	0	0	0	0	0	0	0	0	0	0	0	0	0	0	0	0	0	0	0	0	0	0	0	0	0	0	0	0	0	0	0	0	0	0	0	0	0	0	0	0	0	0	0	0	0	0	0	0	0
BOSTAUV1R414	35	60	51	53	36	40	58	62	70	102	41	34	40	52	54	50	60	50	49	32	80	87	21	21	30	27	32	41	20	12	46	44	37	57	21	28	36	26	68	37	42	36	56	44	34	29	27	11	22
BOSTAUV1R416	3	4	3	2	2	7	0	3	0	0	0	0	2	5	0	2	0	0	0	0	4	2	3	2	0	0	0	3	3	0	2	4	0	4	0	0	0	0	0	0	0	0	0	0	0	0	6	3	0
BOSTAUV1R417	1	6	10	10	0	11	10	4	0	6	0	3	8	9	0	0	4	3	0	0	6	2	0	2	6	0	11	0	0	4	5	5	0	0	3	0	2	0	0	0	0	0	0	2	0	2	0	4	0
BOSTAUV1R418	0	0	0	1	0	1	0	0	0	0	0	0	0	0	0	2	0	0	0	0	0	0	1	1	0	0	0	0	0	0	0	0	0	0	0	0	0	0	0	0	0	0	0	0	0	0	0	0	0
BOSTAUV1R419	0	0	0	0	0	1	0	0	0	0	0	0	0	0	0	0	0	0	0	0	0	1	0	1	0	0	0	0	0	0	0	0	0	0	0	0	0	0	0	0	0	0	0	0	0	0	0	0	0
BOSTAUV1R424	0	0	0	0	0	0	0	0	0	2	0	0	0	1	0	0	0	1	0	0	2	0	0	0	0	0	0	0	0	0	1	0	0	1	0	0	0	1	0	0	0	0	2	1	0	0	0	0	0
BOSTAUV1R425	0	0	0	0	0	0	0	0	0	0	0	0	0	0	0	0	0	0	0	0	0	0	0	0	0	0	0	0	0	0	0	0	0	0	0	0	0	0	0	0	0	0	0	0	0	0	0	0	0
BOSTAUV1R426	0	0	0	0	0	0	0	0	0	0	0	0	0	0	0	0	0	0	0	0	0	0	0	0	0	0	0	0	0	0	0	0	0	0	0	0	0	0	0	0	0	0	0	0	0	0	0	0	0
BOTA-T2R10B	0	0	0	0	0	2	0	0	0	0	0	0	0	0	0	0	0	0	0	0	0	0	0	0	0	0	0	0	0	0	0	0	0	0	0	0	0	0	0	0	0	0	0	0	0	0	0	0	0
BPGM	995	783	767	771	0	749	821	735	629	755	634	811	962	772	697	274	916	1180	689	731	1474	1064	535	586	521	549	590	456	328	370	490	430	859	645	812	860	693	0	632	721	1089	750	1186	773	738	411	415	377	352
BPHL	659	219	2	828	885	343	2	844	50	119	897	1130	844	267	1115	1365	965	413	1145	751	1183	344	532	367	522	134	559	246	1	445	562	586	458	788	1203	859	1031	490	859	215	162	496	1245	798	864	842	15	578	33
BPI	0	521	0	108	0	0	322	0	0	0	0	0	0	0	0	0	0	0	0	0	0	0	0	0	0	0	0	0	360	173	0	0	1004	853	0	0	0	525	0	101	0	0	0	0	0	334	601	0	285
BPIFA1	68	0	728	656	0	342	0	0	0	0	0	19931	27710	59650	38028	119	251	335	172	0	0	0	0	0	0	0	0	0	0	0	4835	3660	0	3203	0	0	76	0	0	0	0	0	0	0	0	0	0	0	0
BPIFA2A	0	0	5	16	0	0	0	10	0	0	0	0	0	0	0	116	62	409	275	0	0	0	0	0	0	0	0	0	0	0	0	0	0	0	0	0	0	0	0	0	0	0	0	0	0	0	0	0	0
BPIFA2B	0	0	0	0	0	0	0	0	0	0	0	0	0	0	0	0	0	89	0	0	0	0	0	0	0	0	0	0	0	0	0	0	0	0	0	0	0	0	0	0	0	0	0	0	0	0	0	0	0
BPIFA2C	0	0	0	0	0	0	0	0	0	0	0	0	0	0	0	5982	3172	21440	17930	0	0	0	0	0	0	0	0	0	0	0	0	0	0	0	0	0	0	0	0	0	0	0	0	0	0	0	0	0	0
BPIFA2D	0	0	0	0	0	0	0	0	0	0	0	0	0	0	0	0	0	0	0	0	0	0	0	0	0	0	0	0	0	0	0	0	0	0	0	0	0	0	0	0	0	0	0	0	0	0	0	0	0
BPIFA3	0	0	0	0	0	0	0	0	0	0	0	0	0	0	0	0	0	0	0	0	0	0	0	0	0	0	0	0	0	0	0	0	0	0	0	0	0	0	0	0	0	0	0	0	0	0	0	0	0
BPIFA4	0	0	0	0	0	0	0	0	0	0	0	0	0	0	0	0	0	0	0	0	0	0	0	0	0	0	0	0	0	0	0	0	0	0	0	0	0	0	0	0	0	0	0	0	0	0	0	0	0
BPIFB1	98	45	388	159	318	206	0	0	0	0	0	7884	5859	55884	6127	9342	5063	19419	2133	0	0	0	0	0	0	0	0	0	0	0	3958	1987	37	1810	0	0	0	0	0	0	0	0	0	0	0	0	0	0	0
BPIFB2	0	0	0	0	0	0	0	0	0	0	0	0	0	9612	8	16090	8544	42594	3424	0	0	0	0	0	0	0	0	0	0	0	0	0	0	0	0	0	0	0	0	0	0	0	0	0	0	0	0	0	0
BPIFB3	0	0	0	0	0	0	0	0	0	0	0	0	0	0	0	0	0	0	0	0	0	0	0	0	0	0	0	0	118	24	0	0	0	9	20	73	25	50	8	15	20	0	0	0	0	0	53	8	0
BPIFB4	0	0	0	0	0	0	0	5	8	0	0	0	0	0	0	25	0	10	0	0	23	10	0	0	0	0	4	8	5	19	0	0	0	0	65	40	28	33	0	31	52	7	27	19	11	16	11	60	8
BPIFB5	0	0	0	0	0	0	0	0	0	0	0	0	0	0	0	0	0	0	0	0	0	0	0	0	0	0	0	0	0	0	0	0	0	3	0	0	0	0	0	0	0	0	0	0	0	0	0	0	0
BPIFB6	0	0	0	0	0	0	0	0	0	0	0	0	0	374	0	0	0	230	0	0	0	0	0	0	0	0	0	0	0	0	0	0	0	0	0	0	0	0	0	0	0	0	0	0	0	0	0	0	0
BPIFC	9	14	18	19	12	0	12	0	13	13	0	0	0	12	22	7	7	0	8	0	12	10	10	12	0	0	9	0	3	10	0	12	0	7	6	17	0	0	0	15	21	7	14	0	14	8	0	4	3
BPNT1	3108	2116	2539	2412	2661	1726	3001	2493	1230	1630	1254	1906	1782	1827	1508	1717	1437	1891	1455	1270	3117	2106	1002	660	1050	995	1163	1014	1430	1007	5871	4370	4510	4170	2173	3652	2992	3170	1634	2388	2659	1255	2665	1649	1367	1228	1466	1397	1083
BPTF	0	0	0	0	0	1598	2084	197	412	3142	0	127	112	234	1969	74	169	0	522	885	816	2328	411	464	294	2329	206	320	259	1905	159	788	0	664	0	0	0	0	0	788	666	1202	730	0	38	656	1961	261	1511
BRAF	216	405	1101	250	87	494	344	360	674	1280	469	908	109	104	629	415	265	1313	1008	70	757	762	1321	1340	1043	1601	2074	251	495	509	176	689	235	175	540	759	276	28	49	37	730	560	79	36	1186	294	1131	1134	1479
BRAP	143	66	0	61	374	193	166	0	169	395	0	143	151	323	374	614	445	208	335	97	204	158	303	441	384	118	317	393	94	254	0	0	0	0	11	415	222	276	107	192	313	0	552	743	40	57	93	460	160
BRAT1	0	39	0	0	0	0	0	0	0	0	5	13	12	0	12	0	20	0	11	407	909	727	5	0	0	2	187	71	2	2	0	0	0	0	15	0	0	0	7	14	10	41	456	12	0	564	262	2	0
BRB	3214	1645	4777	3625	1776	2484	3877	1565	0	0	63	134	1575	377	0	226	171	0	428	0	246	147	161	277	101	577	78	440	114	200	976	2740	4471	1854	91	230	338	189	119	170	189	140	808	298	553	196	977	143	149
BRCA1	0	1	0	0	0	0	0	5	2348	2128	1802	2759	3321	1651	1192	2660	2998	0	0	0	0	3108	1257	563	469	1053	0	1061	1091	1750	0	0	98	108	0	138	0	0	0	0	0	0	59	0	0	19	1512	2100	2366
BRCA2	115	224	75	144	478	82	116	71	1756	2845	710	1039	1055	739	1071	1630	1867	836	1469	482	1173	921	651	371	387	253	506	269	708	331	43	94	110	113	109	56	230	268	415	349	276	131	326	201	272	116	677	238	560
BRCC3	306	1174	304	194	468	332	283	142	569	368	420	424	922	208	649	461	451	509	426	488	887	661	197	233	172	229	275	316	178	169	567	235	316	175	743	84	268	188	151	148	688	0	305	243	326	437	275	216	169
BRD1	253	219	134	107	732	108	8	860	71	2268	74	71	96	147	84	402	35	1933	90	12	4352	18	24	15	29	660	1557	1281	33	50	95	0	137	203	161	72	116	59	2011	1844	343	0	3108	46	78	866	1563	1096	51
BRD2	7955	18365	15955	15894	10195	16408	9057	8001	11263	11025	10625	8617	11571	10444	10196	12665	9759	9059	11209	16891	10686	8395	15435	12146	9044	14636	12988	7217	9761	9533	7437	19007	7558	8981	17116	12164	18704	21211	10661	16351	24956	6341	14429	11840	12753	10175	10339	9869	8284
BRD3	274	1436	0	845	262	1628	0	247	0	174	0	1543	1492	1420	1475	1762	373	259	1123	1268	2355	517	0	0	0	845	1225	1066	372	0	0	77	54	1115	97	99	120	823	761	700	79	168	377	218	1037	336	0	0	217
BRD3OS	360	362	514	289	337	256	423	112	89	130	121	179	207	343	294	82	117	174	65	80	177	112	59	61	54	45	73	62	36	68	401	274	520	199	177	163	138	172	152	202	152	116	239	196	106	107	59	60	35
BRD4	97	133	4025	0	1282	196	1212	0	18	533	187	44	0	945	2907	152	1284	548	350	888	587	43	26	14	15	56	35	120	43	183	0	1202	0	0	426	4510	91	66	242	35	114	436	41	0	313	66	402	1336	2024
BRD7	4826	4485	4119	3685	4268	4052	5022	3980	5189	6598	4492	5385	5463	4772	4596	5034	6170	7712	4049	5347	9459	8622	4197	4549	3994	4150	5020	3815	4662	4254	3802	4521	5055	5115	6440	6333	6395	5738	5358	5656	8211	4635	7472	5263	4398	3307	5158	4256	4175
BRD8	4142	2474	3772	2061	4093	4138	4527	5735	4124	5586	3540	6313	3767	4458	3791	3975	4601	6073	3074	4181	4309	7402	3886	3801	2398	3482	3373	2095	3348	3145	1059	2671	4538	2608	3210	3677	5077	2547	2049	2908	3811	2717	4344	5452	2841	1570	3501	1511	1699
BRD9	3855	3771	2534	3148	3323	3535	2634	2977	3451	4130	3164	3463	3314	3271	2513	3703	3055	3917	3450	4339	7607	6979	2053	1531	1714	2399	2173	2255	1778	1815	1839	3373	3577	2859	5955	6591	6119	4135	4269	3984	4500	3462	5619	5382	4046	4020	2516	2426	1502
BRDT	0	0	0	0	0	0	0	0	0	5	0	0	32	20	0	0	41	16	0	6	0	0	0	0	0	0	4	0	0	0	0	0	0	0	0	0	0	0	0	0	11	0	0	0	0	0	0	0	0
BREH1	0	0	0	0	0	0	29	0	0	0	0	0	0	0	0	64	33	0	406	0	0	0	0	0	60	41	55	58	0	26	63	30	66	0	21	0	0	0	0	34	21	0	0	11	0	0	42	0	0
BRF1	4399	4528	2931	5021	4105	4759	5054	5251	2736	3008	467	2236	2798	1478	1871	2282	2676	2292	2063	3331	5690	4591	282	903	750	1139	1488	1915	897	576	2674	2502	4327	3569	3846	3852	3303	501	3504	3369	4283	2888	4051	4468	2996	2761	1487	1318	777
BRF2	603	465	514	459	560	542	678	383	579	593	525	393	508	518	550	542	484	570	491	526	1031	971	385	290	328	453	321	361	299	288	461	755	723	735	656	962	814	788	640	576	661	431	1005	759	459	603	451	298	300
BRI3	4127	2599	3261	3298	3248	3081	4523	3385	1494	1808	1293	1527	1550	1559	1366	1759	1678	2627	1623	1469	3400	2842	538	480	350	357	638	544	537	635	3370	3171	3189	3868	3232	4941	3479	2253	2214	2252	2998	1877	3556	2506	2101	1957	646	601	395
BRI3BP	994	901	816	703	925	821	850	648	2526	2556	2267	3671	3701	2994	3376	4035	3828	3700	2706	2853	4009	4231	2006	2041	1939	2565	1975	1630	3769	2863	1332	1281	902	1260	2873	2550	3300	3062	2108	2451	3237	1476	2941	2160	1816	1529	3998	3405	1870
BRICD5	3	7	9	10	3	0	7	9	12	0	0	0	24	16	19	19	0	33	22	31	0	11	24	10	11	21	30	19	15	14	7	7	9	7	0	0	31	47	14	21	30	0	0	31	27	5	15	22	3
BRINP1	32	10	15	13	28	16	27	17	55	85	59	115	70	103	74	91	54	91	70	47	196	147	82	68	73	109	83	91	14	46	20	12	16	29	131	111	43	79	90	78	215	108	152	107	106	69	38	33	26
BRINP2	5	0	0	0	4	0	5	0	0	10	6	20	7	4	0	0	4	7	2	7	5	23	0	6	9	9	10	10	18	5	0	6	0	0	19	19	6	21	5	12	20	11	18	10	3	5	7	12	11
BRINP3	47	34	41	46	23	3	28	30	0	0	0	0	0	0	2	0	0	0	0	0	0	0	0	0	0	0	0	0	0	0	17	10	27	13	0	0	0	0	0	0	0	0	0	0	0	0	0	0	0
BRIP1	0	5	0	3	3	1	4	1	14	633	16	88	44	190	22	671	69	5	237	7	5	34	2	27	18	484	282	128	32	128	4	2	1	0	8	0	3	2	1	3	5	6	3	5	2	3	313	517	23
BRIX1	810	1549	1637	1419	915	874	2180	659	1200	1913	1089	1401	1863	1624	1395	1678	2111	4662	1319	1753	2728	2717	506	913	830	601	562	726	1324	1359	2738	333	2039	2573	993	3986	1909	2980	2167	2824	527	0	1432	1735	1447	1044	688	794	651
BRK1	5423	4386	5202	3492	4078	3854	6009	2520	2604	3025	2284	2324	2620	3186	2417	2926	2990	4147	2388	3449	5082	5640	1133	1261	1445	1252	1262	1633	1430	1602	3871	3681	5373	6051	5516	7297	4732	5139	3235	5189	5287	2596	5595	2927	2662	2619	844	1439	1122
BRMS1	1584	595	716	1771	1147	583	1507	1937	867	2569	1817	2281	728	1894	1676	3246	1149	3992	1911	935	2957	2654	1082	741	805	566	1000	715	697	805	2063	1681	2148	1766	3442	3367	3448	3221	2269	2526	2909	2123	2733	1894	1802	1520	1074	907	639
BRMS1L	1122	1340	994	1077	1034	1380	1264	805	696	841	500	524	813	709	447	684	725	816	565	633	1451	1119	522	779	709	479	840	580	434	575	736	618	1167	1037	650	539	606	633	691	728	990	686	1029	542	672	485	688	445	543
BROX	4640	3088	3690	738	3889	1749	3578	0	1483	2592	2073	2655	1361	238	1639	157	3015	1737	1341	3383	4188	4565	1408	2003	1124	1336	2270	348	1313	1899	156	1702	30	1110	1919	0	2485	1037	379	2380	2742	738	3673	1379	1387	1117	1848	1457	874
BRPF1	491	1834	974	1061	1491	186	933	1609	2182	4007	2926	2490	2164	1593	2994	2191	2639	3411	2823	3524	5257	5531	1247	1363	1210	1108	1476	763	1122	1249	374	1720	2093	1874	3372	659	3177	3081	1309	2316	3671	2535	5006	1721	1081	1863	2359	1746	911
BRPF3	2078	2488	1840	2040	2725	2162	2275	2097	2525	3169	1888	2089	1645	1481	1693	2123	1917	1484	1308	2020	3882	4049	2340	2109	1878	2084	2392	2174	1672	1810	1556	2210	1958	1690	2345	1734	2671	1972	1835	1890	2899	1672	3545	2324	2041	1233	2045	1967	1769
BRS3	0	2	0	0	0	0	0	0	0	0	0	3	7	0	0	5	0	1	3	0	3	2	0	0	0	2	0	2	0	0	0	0	0	0	0	0	0	0	3	0	2	2	0	0	0	0	0	2	2
BRSK1	122	15	13	26	34	51	21	23	12	64	7	16	30	9	0	10	0	33	0	15	6	6	13	24	24	0	0	12	3	16	32	19	194	46	11	0	0	0	8	10	7	0	9	0	0	29	17	0	7
BRSK2	14	21	19	31	22	25	27	32	54	53	53	40	21	17	33	32	24	33	21	47	87	109	34	31	42	34	29	41	16	0	11	10	24	15	46	23	57	32	54	50	64	29	75	63	68	36	39	24	18
BRWD1	480	387	425	213	442	554	343	267	843	1567	683	1674	1316	1170	1452	1002	2230	1466	1156	996	1603	1557	503	477	821	831	902	252	209	414	72	796	485	445	901	778	623	581	629	943	1081	88	782	617	444	657	842	601	844
BRWD3	2167	2652	1928	2057	2233	637	2073	2200	4068	5205	2722	3690	825	2617	2888	3216	3948	2840	2446	2289	5212	5132	2315	2522	2715	2108	2733	2598	2485	2614	1668	2529	2248	2279	0	1600	3180	2388	747	2468	3545	2265	3203	1926	1864	792	3478	2225	2380
BSCL2	25	579	65	66	24	39	24	53	789	59	33	689	477	351	66	435	776	132	20	421	1029	857	10	177	3	261	285	148	256	19	49	50	53	21	40	128	48	52	44	529	677	20	341	484	408	439	11	281	148
BSDC1	1925	960	778	976	1197	1449	1067	912	683	744	933	1071	368	671	609	710	866	1004	231	536	170	1515	1427	1243	686	1107	294	1360	930	776	0	805	1209	1213	612	732	927	1017	0	656	1029	0	498	317	964	640	757	660	962
BSG	14883	12029	12352	12496	11212	12512	14250	12777	5965	6398	5560	6297	6454	7101	6426	6861	6251	8588	6426	6286	11632	10581	3763	3703	2506	3848	4432	4301	5907	5021	16504	12536	19875	16450	11394	12894	12076	11276	8549	9062	11714	7528	12092	10175	7236	8115	6360	5229	3987
BSN	11	37	30	33	43	49	27	27	18	37	24	18	31	17	33	23	28	29	15	31	42	30	39	34	32	22	20	45	20	34	14	26	16	25	46	21	43	20	18	19	47	18	21	19	11	13	34	27	20
BSND	0	0	0	0	0	0	0	0	16	22	0	14	41	31	45	24	20	23	22	28	42	16	11	11	9	30	16	7	24	16	0	4	0	0	27	35	30	23	15	40	20	9	62	9	10	27	22	8	13
BSP1	0	0	0	0	0	0	0	0	0	0	0	0	0	0	0	0	0	0	0	0	0	0	0	0	0	0	0	0	0	0	0	0	0	0	0	0	0	0	0	0	0	0	0	0	0	0	0	0	0
BSP3	0	0	0	0	0	0	0	0	0	0	0	0	0	0	0	0	0	0	0	0	0	0	0	0	0	0	0	0	0	0	0	0	0	0	0	0	0	0	0	0	0	0	0	0	0	0	0	0	0
BSP5	0	0	0	0	0	0	0	0	0	0	0	0	0	0	0	0	0	0	0	0	0	0	0	0	0	0	0	0	0	0	0	0	0	0	0	0	0	0	0	0	0	0	0	0	0	0	0	0	0
BSPRY	57	344	947	91	341	112	687	131	164	303	0	151	267	401	231	299	135	259	168	148	300	397	20	162	158	45	228	27	0	58	1054	496	2	755	0	356	0	265	123	74	67	38	152	31	191	180	121	32	45
BST1	0	0	0	0	0	0	0	0	0	0	0	484	445	337	531	589	1241	0	1232	352	349	542	326	384	352	257	431	406	321	513	0	0	0	116	250	139	251	559	220	331	0	652	434	434	593	399	566	348	328
BSX	0	0	0	0	0	0	0	0	12	7	2	7	6	0	4	6	12	8	0	10	8	20	0	0	2	9	0	0	0	0	0	0	0	0	26	21	10	0	18	19	22	14	21	7	5	14	0	0	0
BTAF1	0	4610	3082	0	4297	2230	2195	0	7738	9400	6032	7433	7086	6207	6492	8836	8175	0	0	5867	11450	6866	3297	0	3350	3439	5245	4519	2639	4797	0	0	0	0	0	0	7306	0	1438	0	0	0	6941	2678	0	0	5543	5411	2405
BTBD1	4539	4524	2484	2456	3546	3800	3957	2976	3504	4104	2379	1431	3373	3088	1492	3658	3096	3054	1750	1532	6009	5339	1392	1249	1620	1524	1581	1757	1022	1354	3408	3451	1682	1542	3876	2429	4073	3571	2816	2747	5001	2680	5223	1626	3178	1888	1780	885	688
BTBD10	1552	675	1147	184	1160	1399	1477	1148	1035	1307	962	1375	1278	1126	1009	1471	1264	1531	890	1172	2270	1832	765	958	761	772	846	787	790	622	826	876	1454	1302	833	1064	1172	1284	1089	1237	1834	847	1777	1193	993	860	1021	795	707
BTBD11	994	909	948	1189	877	998	1961	1295	1113	1761	1181	564	523	566	584	712	639	1002	669	1084	2718	2192	1137	876	901	718	1085	690	458	596	643	1205	1172	1119	959	1072	1947	922	940	837	1353	607	1232	1296	812	475	625	574	760
BTBD16	0	0	0	0	0	0	7	0	3	0	0	0	0	0	0	0	0	0	0	7	0	7	0	0	3	0	0	0	0	0	0	4	0	0	0	0	0	0	0	0	0	0	0	0	0	0	0	0	0
BTBD17	0	0	0	0	0	0	0	0	0	0	0	0	0	0	0	0	0	0	0	0	0	0	0	0	0	0	0	0	0	0	0	0	0	0	0	0	0	0	0	0	0	0	2	0	0	0	0	0	0
BTBD19	0	0	0	0	0	0	43	0	0	0	0	0	0	0	0	0	0	0	0	0	0	0	0	0	0	0	0	14	0	0	0	0	0	0	0	0	0	0	0	0	0	0	0	0	0	0	0	0	0
BTBD2	3753	3551	2845	1115	924	3519	3947	2147	1791	1794	862	1523	1485	908	1875	1056	1544	1125	1217	2098	2451	386	1033	581	770	1335	1575	1245	374	1079	2119	1935	2204	4147	1465	3231	1660	1295	2586	1004	4374	1951	1269	3388	1366	2125	403	816	510
BTBD3	1487	2399	1391	1440	1771	2235	2034	1527	534	817	534	572	657	781	698	641	666	693	570	578	1170	1053	601	545	647	516	758	542	356	464	713	1540	1708	1127	496	287	657	398	460	425	606	457	632	583	557	280	510	430	313
BTBD6	0	101	168	0	103	151	77	174	0	40	0	0	128	126	71	0	37	170	146	0	51	19	101	0	135	56	23	108	91	62	436	0	562	371	40	0	71	448	0	121	97	0	136	114	0	103	89	25	0
BTBD7	5134	5543	4550	0	5140	4725	5265	3749	2669	3271	2280	2897	2721	2176	2385	2838	2865	2423	2105	2233	4523	4416	2477	2615	2571	2466	2785	2508	1767	2149	3093	4279	3833	3692	2172	1569	2995	1812	1827	1902	2880	1748	3285	2373	1996	1260	6	1912	1642
BTBD8	11	59	14	2	12	9	27	8	219	49	34	121	43	25	55	21	23	32	24	3	29	27	41	4	247	30	24	4	6	8	4	24	2	16	4	9	115	4	5	5	5	3	11	6	3	2	37	3	64
BTBD9	693	881	684	0	843	668	48	0	1051	1127	863	1111	1037	932	1156	11	1074	186	814	4	1673	1635	643	657	166	652	637	619	562	459	10	123	481	0	588	855	969	845	32	661	279	0	1039	920	990	58	773	477	584
BTC	359	222	420	226	305	160	333	163	120	241	116	286	228	298	237	162	210	250	205	139	314	259	138	228	142	102	214	349	90	94	760	664	370	467	110	102	68	108	79	70	161	212	434	221	280	85	201	118	105
BTD	181	192	223	129	49	195	280	125	130	350	110	331	360	283	186	240	205	237	189	146	586	329	210	250	256	101	151	207	0	259	142	146	152	0	333	378	225	173	262	99	747	55	342	94	172	522	75	302	15
BTF3	14885	14191	11960	11839	12281	13408	16300	12051	17267	19671	16216	17483	19526	17598	17378	21717	20515	30606	16837	18312	33431	27645	13800	13661	12207	14574	15217	11234	15325	14519	11311	13425	12891	14092	22956	25993	20135	21286	18477	23461	29240	16588	26735	18127	16448	12932	18435	16302	10934
BTF3L4	1861	1818	2102	1797	1810	1351	2250	2332	1280	2021	1390	1476	1823	1629	1515	2185	1883	3195	1971	1621	3095	2173	1303	721	608	1002	849	482	835	911	1521	2326	3292	2673	1540	2592	0	2672	1927	2108	2398	0	2312	1493	1555	1404	1385	1162	705
BTG1	13953	13764	8387	992	8963	12752	9109	6972	1431	229	3227	8514	869	14949	12699	8370	2156	15714	13206	27927	51	8760	6158	6172	959	408	2217	1035	6698	3854	10045	16062	2207	11293	27077	14921	10976	638	14618	11094	1913	9609	1117	10952	12659	1656	262	9068	8748
BTG2	8479	3015	3611	8916	10377	2612	3805	12039	2261	3555	3603	3086	3846	3223	2726	4019	2598	5127	2828	2136	6234	6194	2606	3652	2181	2793	3952	2489	2872	2571	4508	8818	6266	4510	5131	5432	6229	5689	4798	4656	5942	2831	5560	3879	3721	3709	2386	2494	2694
BTG3	1735	1164	1671	1272	1704	1024	1642	1269	652	888	721	1177	974	1131	1056	1126	1185	1449	1029	838	1667	1221	457	423	382	428	431	408	550	890	2531	3020	2412	2186	1369	1438	1545	1492	1186	1397	1601	968	1491	761	773	923	689	620	636
BTG4	134	63	148	75	114	54	127	77	0	3	3	171	202	237	218	6	6	2	12	0	1	0	0	0	0	0	3	2	0	0	97	106	105	30	0	2	0	0	0	0	2	0	2	0	0	3	0	2	0
BTK	187	1125	0	0	678	388	414	0	809	1064	4814	1948	671	888	1229	2352	1286	743	689	676	1276	2944	521	610	2211	3794	2366	629	591	647	0	202	343	546	2135	1188	546	1821	408	581	1734	905	589	607	435	1342	685	728	464
BTLA	0	0	0	0	0	0	0	0	7142	7209	4661	1538	2217	2236	2446	2218	4214	3411	2988	3607	3961	5603	608	1396	1247	2195	1284	1960	1343	1553	0	0	0	0	1390	9786	5296	6731	3546	9095	6233	7279	7882	48	3857	4925	2126	1314	1468
BTN1A1	3	0	0	0	0	2	0	0	0	0	0	0	16	343	4	0	0	16	5	7	16	0	5	0	7	0	12	0	6	6	6	0	0	0	6	8	6	0	0	4	0	0	9	0	0	5	4	2	8
BTN3A3	0	0	0	0	0	0	0	0	0	0	0	0	0	0	0	0	0	0	0	0	0	0	0	0	0	0	0	0	0	0	0	0	0	0	0	0	0	0	0	0	0	0	0	0	0	0	0	0	0
BTNL2	0	0	0	0	0	0	0	0	0	0	0	0	4	10	0	0	0	0	0	0	0	0	0	0	0	0	0	0	0	0	0	0	0	0	0	0	0	0	0	0	0	0	0	0	0	0	0	0	0
BTNL9	9	35	58	67	41	82	57	54	0	70	37	27	30	70	39	13	78	85	31	175	74	190	56	93	71	46	69	102	34	31	0	0	40	27	97	35	177	58	62	109	63	113	85	252	101	68	51	0	19
BTRC	810	1023	403	0	931	267	0	0	0	1265	145	923	491	848	443	550	950	1007	700	47	1665	191	287	835	492	703	987	768	474	500	189	0	0	0	1213	0	73	118	0	63	1184	0	75	450	0	716	554	418	471
BUB1	304	0	0	0	258	0	0	0	23	529	6	0	0	98	143	153	0	0	0	213	0	20	0	1960	1235	1937	1593	1168	3562	3413	0	0	148	0	0	0	3	121	0	0	69	229	320	0	0	1368	3584	4210	1718
BUB1B	50	0	0	277	0	0	0	20	4	3202	31	12	4544	3572	9	24	4705	5675	16	14	3193	6	1286	1208	733	1821	1132	1445	2022	1355	34	0	0	0	2130	0	2543	2909	2387	51	1836	20	3069	11	1816	1403	3431	2508	2093
BUB3	5131	4506	4354	4662	4410	4393	5152	4534	7585	9419	6499	8707	9246	8719	8716	9330	9450	12316	7408	8391	14972	13074	4032	4216	4036	5101	4480	3592	4279	4242	3990	3877	5441	4753	9602	8989	8010	8866	7480	8619	12118	6030	11496	7746	6328	4883	5305	4932	3454
BUD13	0	447	1184	0	1089	0	0	1232	0	1445	46	1228	915	823	1550	1699	1106	2102	1104	0	2241	2146	917	805	886	1160	1018	856	1066	899	740	0	0	872	1659	2079	1966	1165	1648	1481	1351	1115	1921	980	1625	1203	993	331	902
BUD23	2348	2014	1816	1655	2066	1978	2142	1966	2870	3083	2904	3591	3960	3711	3539	4167	3798	5882	3111	3375	5483	5507	2436	1915	1842	2431	2598	2187	2807	2286	2827	2634	2527	2876	5137	5257	5003	4882	3696	3884	5343	2737	5537	3771	3028	2655	3257	2746	2020
BUD31	1785	3121	1503	3803	1524	3178	1998	3944	3001	1829	2939	1830	3434	1737	3175	2377	3955	3455	3396	3166	2727	4419	1980	1958	1768	2292	2116	1695	2486	2697	4936	4489	5816	5165	4432	7834	4830	4819	4277	4632	5300	3110	4908	3305	2840	2539	3401	2604	2160
BVD1.15	4	10	6	2	6	10	5	2	12	14	8	5	10	5	4	5	14	6	7	12	18	11	8	11	5	12	17	7	3	4	2	4	0	4	10	9	9	9	10	5	6	6	18	9	9	5	8	3	7
BVD1.23	0	0	0	0	0	0	0	0	0	11	0	0	0	0	0	0	0	0	0	0	0	0	34	119	59	65	97	0	14	29	0	0	0	0	0	0	0	0	0	0	0	0	0	0	0	0	24	19	17
BVES	0	0	0	0	0	0	0	2	0	0	0	5	0	17	6	24	24	22	4	0	0	6	0	3	0	0	0	0	0	7	0	0	0	0	0	0	2	3	0	0	6	0	8	0	0	0	4	0	0
BYSL	0	0	0	16	233	0	0	0	0	338	0	0	0	345	400	443	289	492	423	459	545	501	200	24	19	218	319	212	464	336	375	423	274	22	574	338	679	813	749	703	760	0	596	463	408	429	406	594	222
BZW1	21210	19670	18162	16639	17879	17174	21897	13253	16490	9464	12484	17600	23639	22585	17016	12117	9686	37009	14871	21736	29172	22941	5564	17866	3806	10775	15643	14832	18758	18058	16065	18793	22658	21417	24466	18571	24279	25426	16390	25508	28405	15523	29420	18827	1660	13031	16304	19416	4704
BZW2	1942	3270	2452	382	2536	3968	3045	2247	2738	1674	2769	2852	2761	2985	2342	3627	3193	5034	2957	2920	5256	4395	1182	928	1190	696	1108	1404	3289	2514	4474	4567	3952	4413	3704	4386	4642	4283	3503	3961	4859	2254	3955	2912	2457	2104	3947	1793	1478
C10H14orf1	139	59	188	132	264	213	320	83	295	291	120	372	337	199	293	329	398	191	285	283	449	242	127	216	30	108	153	119	126	198	364	154	271	212	192	295	238	110	145	161	280	0	166	221	75	72	232	175	109
C10H14orf119	2891	2581	2335	2427	2563	2119	2565	2212	2261	2749	2278	2521	2443	2661	2308	3028	2807	4275	2352	2811	4781	3956	1444	1545	1319	1398	1595	1266	1575	1627	2532	3391	3225	3041	3450	4077	3754	3533	2972	3473	4182	2254	4142	2845	2459	1928	1814	1560	1404
C10H14orf39	0	0	0	0	0	0	0	0	0	0	0	0	0	0	0	0	0	0	0	0	0	0	0	0	0	0	0	0	0	0	0	0	0	0	0	0	0	0	0	0	0	0	0	0	0	0	0	0	0
C10H14orf93	114	203	80	108	241	39	62	229	102	328	75	332	349	6	58	287	234	534	172	53	316	201	42	155	115	213	147	112	130	219	90	46	192	220	306	348	141	17	322	146	620	120	496	231	48	106	264	182	226
C10H15orf41	510	489	406	446	197	237	189	150	799	1232	713	750	748	726	748	833	695	863	634	755	1630	1337	800	826	698	623	859	649	693	769	153	345	581	177	1002	270	1047	942	904	1054	1405	517	1092	1162	694	578	913	771	618
C10H15orf48	1574	1436	982	1171	1071	1199	975	703	80	209	47	574	587	879	570	1241	1575	944	2374	26	409	117	70	111	40	57	87	80	289	278	4903	4251	1803	3681	426	1129	790	481	526	1016	714	94	433	122	162	427	394	149	253
C10H15orf59	398	342	326	428	471	407	508	370	302	237	248	333	333	273	272	425	333	521	274	274	513	382	161	82	70	132	194	162	75	72	223	262	478	270	324	520	549	436	367	237	612	293	367	205	335	225	133	50	87
C10H15orf61	135	94	76	180	111	72	169	83	105	110	82	47	45	114	75	77	102	154	90	72	189	116	28	37	39	29	65	31	27	18	61	26	119	91	237	249	161	197	137	197	199	54	239	141	147	115	36	17	9
C10H15orf62	0	0	0	0	0	90	0	0	0	0	0	103	0	0	0	0	72	0	0	0	0	0	0	0	0	126	0	0	0	0	0	0	0	0	0	0	0	0	0	0	0	0	0	0	0	0	137	116	0
C10H15orf65	161	130	196	172	152	91	164	93	168	154	109	162	196	183	248	159	148	215	114	138	234	184	44	67	48	55	51	27	53	50	85	128	150	70	155	124	169	100	84	165	160	117	175	147	94	70	43	26	34
C11H2orf15	0	0	0	0	2	2	2	0	0	0	2	1	2	0	2	2	0	2	0	2	0	3	0	3	0	2	0	0	0	0	0	3	2	1	0	2	3	2	0	4	6	3	0	0	0	1	0	0	0
C11H2orf16	24	28	39	43	44	26	51	45	38	106	27	31	18	15	2	26	29	22	4	38	101	53	21	42	29	25	24	27	24	20	12	19	41	33	24	19	12	15	12	8	38	14	23	16	8	11	52	17	22
C11H2orf40	312	148	222	296	231	207	412	320	1097	1205	1161	568	693	1048	595	981	1062	2193	786	1368	3551	2538	802	775	638	869	1106	795	575	743	52	17	340	32	2145	2310	1895	1887	1070	968	1128	1357	2213	1870	1627	1134	1085	663	646
C11H2orf42	2	0	0	23	759	88	2	0	0	790	57	740	0	1	0	267	2	1008	0	0	0	54	126	407	590	528	356	264	76	263	0	0	0	0	197	0	920	245	0	0	0	0	1101	0	0	0	59	78	26
C11H2orf49	1406	1362	1318	1234	1390	1485	1488	1561	1909	1905	1576	1770	1718	1712	1527	1960	1684	2161	1596	1955	3254	3088	1695	1705	1609	1762	1872	1292	1223	1402	974	764	1110	1194	1540	1245	1816	1446	1609	1682	2128	1178	1929	1439	1285	1140	1559	1265	1183
C11H2orf50	666	473	744	371	665	401	0	168	84	0	0	421	510	352	1209	151	0	228	173	0	0	20	0	0	0	215	0	1	0	0	101	880	77	0	19	23	0	1	189	0	282	0	164	0	1	112	58	16	156
C11H2orf68	396	1734	621	0	729	822	811	506	438	533	1020	1294	392	332	427	950	440	431	1076	585	1870	1140	699	869	898	486	1217	363	712	413	1655	1195	1918	1018	779	1434	646	959	583	579	588	342	910	1612	1356	902	979	257	364
C11H2orf70	21	17	11	25	36	34	44	21	0	0	0	12	16	20	17	0	2	0	0	0	0	0	0	0	0	0	0	0	0	2	12	30	15	6	0	0	0	0	0	0	0	0	0	0	0	0	2	0	0
C11H2orf71	0	0	0	0	0	0	0	0	2	0	0	0	0	0	0	6	12	4	0	0	0	0	0	0	0	0	0	0	0	0	0	0	0	0	0	0	0	0	0	0	0	0	0	0	0	0	0	0	0
C11H2orf73	25	16	21	26	26	16	25	7	0	0	0	0	14	13	22	0	0	8	8	0	5	7	0	0	0	0	0	0	0	0	43	98	33	25	0	0	0	0	0	4	0	0	0	0	0	0	0	0	0
C11H2orf74	0	0	0	0	0	0	0	0	0	0	0	0	0	0	0	0	0	0	0	0	0	0	0	0	0	0	0	0	0	0	0	0	0	0	0	0	0	0	0	0	0	0	0	0	0	0	0	0	0
C11H2orf78	6	4	0	4	0	0	6	6	0	0	0	0	0	0	0	0	0	0	0	0	0	0	0	0	0	6	0	0	0	0	0	0	4	5	0	0	2	0	0	0	6	0	0	4	0	0	3	0	0
C11H2orf81	0	0	0	0	0	47	0	0	0	0	0	0	0	0	122	0	0	0	0	0	0	0	0	0	0	0	0	0	0	0	57	53	0	0	0	0	0	0	0	0	0	2	0	0	0	0	0	0	0
C11H2orf92	24	0	20	15	17	8	21	9	18	30	16	14	28	27	19	25	12	35	0	17	61	19	19	16	11	24	21	20	11	16	13	21	18	21	15	29	27	38	33	42	46	23	34	26	16	26	11	13	20
C11H9orf116	1535	460	948	985	1343	494	918	281	190	188	58	357	495	472	348	190	170	232	92	395	451	321	16	54	19	121	46	87	42	29	779	627	671	968	400	359	377	376	343	243	725	182	791	511	123	306	97	34	71
C11H9orf16	1485	1052	1187	1216	1125	988	1286	1008	1086	1205	1282	889	1190	1046	1037	1322	1343	1760	998	1010	1939	1232	551	350	335	389	602	459	360	403	1460	1555	2706	2498	1441	2345	1476	1587	1204	1289	1771	1107	1528	2020	1299	1010	458	462	351
C11H9orf50	35	47	18	48	35	41	59	38	24	28	17	37	42	38	26	23	14	52	31	42	66	65	25	8	13	16	29	24	21	21	54	50	68	84	75	58	72	49	34	76	71	46	84	48	39	45	24	15	18
C11H9orf78	1962	1741	1410	2143	2286	1527	1778	2113	1001	1385	1216	668	1310	1332	644	950	1311	2321	1137	1770	987	2989	1209	1085	361	778	859	639	582	677	2146	1383	2612	1619	1426	1858	992	2393	1960	2252	2689	1392	2471	1005	1888	991	818	461	732
C12H13orf42	0	0	0	0	0	0	0	0	0	0	0	0	0	0	0	0	0	0	0	0	0	0	0	0	0	0	0	0	0	0	0	0	0	0	0	0	0	0	0	0	0	0	0	0	0	0	0	0	0
C12H13orf46	0	0	0	0	0	0	0	0	0	0	0	0	0	0	0	0	0	0	0	0	0	0	0	0	0	0	0	0	0	0	0	0	0	0	0	0	0	0	0	0	0	0	0	0	0	0	0	0	0
C13H10orf113	29	62	48	46	38	57	69	25	16	10	0	31	52	5	13	15	25	15	18	2	0	0	0	3	3	0	2	0	0	3	31	27	27	41	0	0	0	0	0	0	0	0	0	0	0	0	0	0	0
C13H10orf67	21	21	19	23	8	14	0	0	0	0	0	0	16	0	31	0	0	0	0	0	0	0	0	0	0	0	0	0	0	0	16	0	26	0	0	0	0	0	0	0	0	0	0	0	0	0	0	0	0
C13H20orf141	0	0	0	0	0	0	0	0	0	0	0	0	0	0	0	0	0	0	0	0	0	0	0	0	0	0	0	0	0	0	0	0	0	0	0	0	0	0	0	0	0	0	0	0	0	0	0	0	0
C13H20orf144	2	0	0	4	0	0	0	3	0	14	0	10	10	8	8	0	12	9	0	0	15	9	0	0	0	2	0	4	0	0	0	0	0	0	0	0	0	0	2	0	0	0	4	5	0	0	0	0	3
C13H20orf173	0	0	0	0	0	0	0	0	0	0	0	0	0	0	0	0	0	0	0	0	0	0	0	0	0	0	0	0	0	0	0	0	0	0	0	0	0	0	0	0	0	0	0	0	0	0	0	0	0
C13H20orf194	1682	1734	1710	1980	1847	1773	2048	1835	302	399	297	424	386	417	415	429	368	0	291	328	519	596	614	729	467	443	710	566	398	509	1046	853	1946	1568	449	128	393	227	302	321	411	446	609	574	453	232	508	382	364
C13H20orf202	28	63	13	48	40	59	26	54	109	63	132	63	77	62	86	87	89	93	98	107	113	120	97	136	109	81	116	75	47	73	38	26	27	43	73	116	121	95	61	75	99	54	64	76	73	48	103	68	60
C13H20orf204	0	0	0	0	0	0	0	0	0	0	0	0	13	0	1	0	0	0	6	0	0	0	0	0	1	0	0	0	0	0	0	0	0	16	27	0	13	0	0	5	0	0	6	0	0	14	0	0	0
C13H20orf27	1457	187	974	933	1420	1691	990	3133	1240	3210	2380	2952	1424	2980	1237	1337	748	1726	813	1415	1276	2052	936	603	672	1417	544	1645	780	249	887	946	769	907	1038	3864	1119	3512	2664	2597	1318	1233	2375	3121	3292	1032	2639	1763	224
C13H20orf85	118	70	76	15	51	0	0	13	0	0	0	111	107	89	0	0	0	0	0	0	0	0	0	0	0	0	0	0	0	0	71	142	41	19	0	0	0	0	0	0	0	0	0	0	0	0	0	0	0
C13H20orf96	51	86	69	246	184	154	250	136	84	46	89	107	23	5	273	85	44	90	61	35	55	102	68	7	57	32	44	10	28	29	107	149	146	52	35	89	41	62	50	73	73	54	49	48	80	9	27	35	40
C14H8orf33	14	32	8	16	0	0	0	0	7	12	18	89	49	112	60	14	65	15	15	11	19	15	138	144	132	200	182	158	176	328	18	24	11	19	97	24	79	65	12	9	50	19	34	11	48	271	229	480	256
C14H8orf34	15	32	0	19	0	8	0	0	0	0	0	0	0	0	0	0	2	0	0	0	0	0	0	0	0	0	0	0	0	0	19	16	21	0	0	0	0	0	0	0	0	0	0	0	0	0	0	0	0
C14H8orf37	1288	1151	1281	10	916	785	1451	0	432	1060	0	1247	1678	556	639	344	0	0	0	944	1677	988	49	587	419	593	524	473	29	241	0	101	8	9	924	0	641	0	0	0	1392	72	0	948	740	489	378	462	335
C14H8orf59	1003	702	847	581	557	630	771	583	604	865	543	633	839	673	591	917	853	1368	675	565	1128	609	398	407	314	410	511	410	511	517	919	919	944	1039	901	1654	643	896	677	1008	1258	398	626	496	479	609	662	689	402
C14H8orf76	458	431	71	741	214	60	509	319	295	280	268	200	184	258	208	218	279	356	101	483	337	561	187	276	319	301	389	259	251	336	282	337	382	67	654	665	953	207	319	576	800	438	259	529	244	222	286	362	331
C14H8orf82	226	165	143	86	65	118	307	126	279	185	84	154	576	260	286	352	300	352	207	113	233	596	18	22	11	34	33	19	24	54	249	180	290	350	128	1150	556	453	107	338	249	148	309	69	234	85	84	53	15
C14H8orf88	5	0	10	17	5	14	4	8	0	0	10	0	0	7	11	8	5	6	0	0	8	17	12	8	8	8	11	0	8	8	7	7	8	16	10	2	8	9	6	7	19	7	8	11	4	4	10	6	3
C14H8orf89	442	637	410	285	465	325	260	180	437	625	344	350	441	397	172	479	484	254	101	88	626	510	254	217	280	144	285	155	267	219	513	622	658	327	277	182	221	462	158	177	387	148	225	392	215	101	299	198	158
C15H11orf1	12	0	0	0	11	0	7	0	19	3	5	63	54	50	67	24	28	8	10	7	16	10	3	0	0	4	0	11	15	14	6	12	0	3	11	0	11	7	11	11	12	0	5	0	4	12	8	5	0
C15H11orf16	376	0	503	0	0	0	276	85	0	0	0	26	13	352	15	0	0	0	32	0	0	0	0	0	0	0	0	0	0	0	104	0	0	0	0	0	0	0	0	0	0	0	0	0	0	0	0	0	0
C15H11orf34	0	0	0	0	0	0	0	0	0	0	0	21	16	0	18	23	27	0	20	0	0	0	0	0	5	7	0	0	0	0	0	0	0	0	2	0	0	0	0	0	2	0	0	0	0	0	0	0	0
C15H11orf42	0	0	0	0	0	0	0	0	0	0	0	0	0	0	0	0	0	0	0	0	0	0	0	0	0	0	0	0	0	0	0	0	0	0	0	0	0	0	0	0	0	0	0	0	0	0	0	0	0
C15H11orf49	577	543	756	644	628	674	644	648	571	631	443	603	617	559	762	607	242	433	409	186	0	115	300	143	254	431	256	109	193	186	427	453	354	364	386	147	185	0	194	74	510	0	435	53	245	214	91	230	106
C15H11orf52	0	0	69	0	0	39	47	0	0	0	0	0	0	0	10	13	0	17	0	0	0	0	0	0	0	0	0	0	0	0	0	116	39	26	0	0	0	0	0	0	0	0	0	0	0	0	0	0	0
C15H11orf53	20	20	21	29	22	14	23	7	0	0	0	56	82	104	138	5	13	6	17	0	0	0	0	0	0	0	0	0	0	0	26	24	10	10	0	0	0	0	0	0	0	0	0	0	0	0	0	0	0
C15H11orf58	4411	5550	4711	2954	1253	5273	6685	3655	3449	4495	2670	3130	4473	4624	3072	4065	3363	5539	1804	2086	3121	4692	2685	2142	2056	1224	4090	2219	4189	1392	4852	2860	3523	4921	1753	5306	4590	3487	4603	5926	2848	2060	5199	5232	5473	3541	6581	2875	1583
C15H11orf65	0	0	0	0	0	0	0	0	0	0	0	0	0	0	5	0	0	0	0	0	0	0	0	0	3	0	0	0	0	0	5	0	0	0	0	0	0	0	0	0	0	0	0	0	0	0	0	0	0
C15H11orf71	0	0	0	0	0	0	0	0	0	0	0	0	0	0	0	0	0	0	0	0	0	0	0	0	0	0	0	0	0	0	0	0	0	0	0	0	0	0	0	0	0	0	0	0	0	0	0	0	0
C15H11orf74	1189	966	459	743	997	841	989	574	177	298	193	286	253	381	351	292	277	493	48	194	491	379	274	291	236	151	293	211	171	273	731	774	683	752	381	493	402	145	296	298	219	214	506	306	297	191	263	191	207
C15H11orf87	7	4	0	4	0	4	0	0	0	0	0	0	0	0	0	3	0	0	0	4	6	5	0	0	0	5	3	0	2	3	0	4	4	0	0	0	0	0	0	3	4	0	0	0	4	4	5	0	0
C15H11orf88	444	179	412	280	248	96	402	76	0	0	0	193	389	537	607	0	0	0	0	0	0	0	0	0	0	0	0	0	3	0	238	298	249	125	0	0	0	0	0	0	0	0	0	0	0	0	0	0	0
C15H11orf91	0	0	0	0	0	5	7	0	0	0	0	0	0	0	0	0	0	0	0	0	0	0	0	0	0	0	2	0	0	0	0	6	9	0	0	0	0	0	0	0	0	0	0	0	0	0	0	0	0
C15H11orf94	1	0	7	31	0	1	1	0	26	0	0	0	0	0	16	31	0	31	0	0	0	0	10	3	0	0	11	0	8	8	28	0	0	1	32	64	0	0	1	0	0	0	54	0	0	0	0	10	0
C15H11orf96	3880	2157	2992	4526	2741	2535	3860	3734	962	860	690	306	287	529	255	522	415	767	254	796	2018	1499	303	121	48	304	432	629	241	298	7128	13374	4639	6391	2128	1791	3037	1728	1441	1579	1831	1454	2231	2426	1298	1053	454	376	180
C15H11orf97	66	44	114	51	64	39	94	36	0	0	0	20	24	57	69	0	0	0	0	0	0	0	0	0	0	0	0	0	0	0	25	72	55	9	0	0	0	0	0	0	0	0	0	0	0	0	0	0	0
C16H1orf100	0	0	0	0	0	0	0	0	0	0	0	0	0	0	0	0	0	0	0	0	0	0	0	0	0	0	0	0	0	0	0	0	0	0	0	0	0	0	2	0	0	0	0	0	0	0	0	0	0
C16H1orf105	94	59	48	129	79	74	72	100	109	121	114	84	70	57	81	86	84	73	61	59	189	210	113	85	68	74	96	62	27	34	34	12	51	36	115	76	46	77	110	103	210	134	140	110	103	71	55	17	39
C16H1orf112	70	606	526	12	222	464	325	306	205	440	753	590	39	1377	140	1739	973	617	956	986	21	1138	115	3	128	28	419	72	128	174	0	257	303	0	1569	1179	840	1109	138	1145	71	235	1389	446	634	430	300	139	244
C16H1orf115	12387	11854	9298	8864	10284	10691	14429	8842	866	1513	756	575	551	641	444	524	523	643	384	906	3371	2069	939	1522	803	973	1473	1503	1325	1355	4977	3974	12952	8810	1998	1905	1568	2002	868	1810	2365	2171	3048	1890	2082	1425	1712	1151	1172
C16H1orf116	6348	3731	5001	1685	4005	2165	4481	1703	0	0	0	0	220	0	0	0	0	0	1123	0	0	0	0	0	0	0	0	0	0	0	3373	1103	4677	3204	0	0	0	0	0	0	0	0	0	0	0	0	0	0	0
C16H1orf158	9	19	47	23	9	14	15	7	0	0	0	23	26	27	48	0	0	0	0	0	0	0	0	0	0	0	0	0	0	0	0	21	23	7	0	0	0	0	0	0	0	0	0	0	0	0	0	0	0
C16H1orf159	125	443	321	267	348	171	27	15	410	736	147	483	546	0	21	414	12	216	324	525	729	668	471	397	443	274	495	595	281	220	130	47	83	711	113	734	181	401	62	272	808	320	701	832	227	75	95	495	413
C16H1orf167	0	0	0	0	0	0	0	0	12	24	25	0	70	0	0	34	0	0	57	34	63	72	50	37	46	53	61	23	13	31	0	0	0	0	119	38	55	40	46	163	105	20	45	60	19	22	13	29	23
C16H1orf174	0	195	207	338	327	238	183	0	235	208	176	295	253	176	236	314	244	183	437	262	450	520	75	0	28	145	332	178	14	48	83	224	586	312	682	558	846	723	380	626	858	248	799	438	360	359	157	265	90
C16H1orf21	1349	1505	1554	1319	1373	1358	1526	1230	1397	1112	1199	1906	1916	1798	1384	1982	1729	1897	1563	1779	2602	2335	1393	1385	1335	1248	1439	1203	759	1022	1248	1967	1649	1424	1863	1199	1853	1243	1186	1303	1839	1576	3041	2101	1651	899	1024	849	729
C16H1orf53	22	14	34	20	18	22	10	13	21	32	25	64	28	28	36	24	25	60	23	20	172	72	0	0	1	0	5	0	0	3	27	5	31	20	89	252	32	164	52	56	88	30	126	29	43	52	4	1	1
C16H1orf74	7	4	1	4	4	6	10	0	7	18	10	6	1	17	5	3	37	47	25	8	12	9	11	2	5	6	2	6	4	28	0	5	15	1	2	6	21	10	13	4	5	4	23	9	6	17	7	7	8
C17H12orf43	541	536	457	506	497	525	608	309	649	672	520	631	612	582	637	778	316	860	527	664	1333	1106	370	303	404	479	412	224	424	562	484	614	750	634	887	1453	1187	1187	881	988	1272	653	889	791	762	686	613	660	350
C17H12orf49	683	352	658	743	548	476	840	522	638	397	512	288	389	612	253	507	449	1095	410	704	886	627	193	171	112	183	255	178	245	194	705	662	999	850	1354	2046	969	1277	1035	1375	1137	590	1208	591	710	828	277	222	163
C17H12orf65	680	588	638	445	465	405	588	611	914	830	904	1062	1695	1512	1361	1575	1378	2556	1327	1134	2234	1244	288	323	330	586	468	465	532	472	756	478	838	805	1467	3290	1777	1556	959	1628	1367	757	1675	1111	869	727	777	596	436
C17H22orf15	0	0	0	0	0	0	0	0	3	4	0	11	8	4	20	10	8	9	7	7	0	12	0	0	0	0	0	0	0	0	0	0	0	0	4	3	0	0	0	0	5	0	0	0	0	0	0	2	0
C17H22orf31	9	27	12	29	29	23	26	20	16	23	4	10	6	6	0	8	11	0	0	6	11	21	12	8	4	6	0	10	2	5	12	9	0	7	12	0	0	7	14	8	12	4	9	12	10	4	0	6	9
C17H22orf39	80	20	21	51	130	115	125	54	32	8	19	17	29	24	28	10	66	90	102	253	185	249	5	35	1	1	8	8	47	0	90	14	216	112	415	387	210	120	66	201	76	12	309	338	107	117	3	3	0
C17H4orf33	219	151	190	0	330	213	0	220	148	70	0	186	406	84	191	0	90	393	0	13	91	0	122	44	67	72	116	66	67	41	0	95	347	180	2	0	0	0	32	0	133	2	0	23	46	36	82	78	70
C17H4orf45	0	0	0	3	4	0	0	0	0	0	0	0	0	0	0	0	9	0	0	0	0	0	0	3	4	0	0	2	0	0	0	0	0	0	2	0	0	0	0	0	0	0	0	0	0	2	4	0	0
C17H4orf46	270	0	656	0	0	514	584	0	554	559	571	597	463	436	563	657	635	663	597	586	910	594	247	142	200	300	314	284	312	483	238	580	0	591	622	0	377	623	492	377	879	532	684	776	520	366	358	341	160
C17H4orf51	0	0	0	8	0	6	0	5	0	0	20	69	39	27	20	68	48	59	37	20	15	0	21	16	10	14	14	0	15	8	0	0	0	0	20	11	0	0	0	18	17	9	19	12	13	11	0	0	0
C17H5orf52	0	0	0	0	0	0	0	0	0	0	0	0	0	0	0	0	0	0	0	0	1	0	0	0	0	0	0	0	0	0	0	0	0	0	0	0	0	0	0	0	0	0	0	0	0	0	5	0	0
C18H16orf46	216	48	113	51	136	134	92	57	47	49	54	110	233	191	86	29	68	67	42	65	96	29	14	34	37	100	39	47	99	65	84	123	89	53	85	65	136	87	26	108	84	46	81	53	55	23	13	49	30
C18H16orf70	0	0	0	0	543	0	324	0	0	0	0	287	0	0	0	668	0	170	347	0	616	0	246	389	241	319	441	326	9	298	57	0	0	0	466	0	419	298	0	320	843	0	0	0	0	410	392	205	301
C18H16orf74	0	12	11	10	14	124	153	129	1059	1063	935	1283	1663	1441	1511	1255	1655	1990	1245	1447	2018	1460	164	76	141	376	295	407	67	53	12	23	129	228	1206	1921	845	1011	907	823	1193	1044	1212	1145	834	704	230	229	38
C18H16orf78	0	0	0	0	0	0	0	0	0	0	0	0	0	0	0	0	0	0	0	0	0	0	0	0	0	0	0	0	0	0	0	5	0	0	0	0	0	0	0	0	0	0	0	0	0	0	0	0	0
C18H16orf86	13	7	13	12	14	16	14	16	22	15	14	6	13	8	25	18	21	8	13	8	14	25	8	22	9	10	22	12	2	10	4	16	6	10	10	7	9	7	10	6	11	11	12	10	12	6	10	7	7
C18H16orf87	93	107	46	168	200	217	223	178	379	472	319	435	569	447	511	512	472	575	445	181	694	422	97	72	179	129	74	63	58	46	128	146	117	186	262	186	272	96	215	198	279	187	357	238	76	47	232	56	54
C18H16orf95	0	0	3	4	0	0	0	0	13	9	6	10	8	0	0	10	0	8	4	4	0	12	0	0	6	0	0	0	0	0	0	0	0	0	0	0	0	4	0	0	9	0	7	0	0	0	0	0	0
C18H19orf12	40	69	0	0	91	69	55	52	283	0	0	79	0	193	54	288	66	69	60	0	145	167	260	0	248	663	75	67	61	338	56	73	72	60	88	52	136	58	75	69	97	84	167	78	97	230	200	55	63
C18H19orf18	0	0	0	0	0	0	0	0	0	0	0	0	0	0	0	0	0	0	0	0	0	0	0	0	0	0	0	0	0	0	0	0	0	0	0	0	0	0	0	0	0	0	0	0	0	0	0	0	0
C18H19orf33	387	0	676	480	489	0	670	564	0	0	26	621	0	519	517	265	0	283	959	0	80	58	67	52	51	41	91	17	44	74	0	1038	1324	1235	0	0	73	99	97	65	148	0	59	81	0	36	20	44	66
C18H19orf47	37	6	0	0	0	48	0	222	5	69	0	4	0	0	7	0	5	0	0	0	994	706	428	291	177	377	88	402	272	363	0	0	0	2	0	0	0	865	0	0	809	0	269	0	3	498	479	420	203
C18H19orf48	0	0	0	0	0	0	0	0	0	0	0	0	0	0	382	0	0	0	0	0	0	250	0	0	17	146	0	0	0	0	0	0	0	0	0	0	0	0	870	0	0	0	0	0	362	0	267	226	29
C18H19orf54	0	87	0	0	11	0	0	0	0	217	0	0	0	13	173	270	0	0	0	181	8	279	187	7	32	134	115	160	123	0	0	0	0	11	293	163	0	117	203	219	288	67	261	12	158	143	125	234	78
C18H19orf73	0	0	0	0	0	0	0	0	0	0	0	0	0	0	0	0	0	0	0	0	2	0	0	0	0	0	0	0	0	0	0	0	0	0	0	0	0	0	0	0	4	0	0	0	0	0	0	0	0
C18H19orf81	0	0	4	15	8	6	4	4	5	13	0	8	0	4	8	0	0	9	6	7	17	16	10	14	9	13	15	11	7	5	3	2	3	0	38	12	36	15	9	19	13	6	25	24	14	8	8	9	8
C18H19orf84	28	11	31	20	12	14	25	30	10	11	13	12	13	11	12	23	24	27	16	16	37	26	11	10	9	10	14	12	24	37	27	17	24	28	37	28	38	22	42	15	43	17	30	40	15	21	17	18	13
C19H17orf100	159	199	172	199	164	189	188	176	51	85	27	60	62	50	32	63	30	36	29	32	60	102	82	84	93	89	99	67	47	68	189	176	176	190	50	29	57	36	63	50	55	32	61	64	35	35	80	49	62
C19H17orf107	13	10	0	19	9	9	19	32	9	11	25	6	5	0	6	11	7	13	9	10	11	28	10	0	0	0	15	6	10	13	3	13	11	23	14	0	19	13	13	16	28	13	15	20	9	10	0	5	0
C19H17orf113	133	257	109	43	131	301	171	193	112	107	163	128	90	78	70	104	121	32	109	106	166	150	125	180	130	151	102	123	16	54	85	136	75	165	268	299	255	185	178	219	426	166	269	286	75	183	84	115	105
C19H17orf47	0	0	0	0	2	0	0	0	0	0	0	0	0	0	0	0	0	0	0	0	0	0	0	0	0	0	0	0	0	0	3	4	0	3	2	0	0	0	0	0	0	0	0	0	0	0	0	0	0
C19H17orf49	476	435	450	751	332	575	572	838	931	1048	1102	949	924	1071	1035	1242	1031	1788	819	955	1512	1510	418	369	460	514	762	476	432	421	825	567	496	389	1241	1131	911	1213	759	1737	1658	714	1201	1215	833	669	754	608	419
C19H17orf50	0	0	0	0	3	0	3	0	0	0	0	0	10	6	0	0	0	0	0	0	0	0	0	0	0	0	0	0	0	0	0	0	0	0	0	6	0	0	0	0	4	2	0	0	0	2	0	0	0
C19H17orf53	98	153	168	147	163	154	154	134	234	326	215	254	317	247	260	317	251	283	133	235	173	429	176	207	167	191	182	68	259	0	130	134	219	218	384	244	373	329	203	237	431	164	320	257	165	180	189	68	0
C19H17orf58	585	1242	252	615	840	579	391	205	202	355	187	204	260	223	221	196	204	222	119	152	1386	187	136	150	131	146	167	112	172	202	243	164	284	198	352	139	284	336	330	263	372	114	251	575	298	291	219	200	128
C19H17orf64	0	0	0	0	0	0	0	0	0	0	0	0	0	0	0	0	0	0	0	0	0	0	0	0	0	0	0	0	0	0	0	0	0	0	0	0	0	0	0	0	0	0	0	0	0	0	0	0	0
C19H17orf67	7	10	0	9	0	11	0	0	31	114	146	126	37	62	9	0	39	166	0	136	142	132	65	125	52	30	41	49	20	16	25	0	0	11	107	77	26	41	23	19	77	82	19	161	71	40	8	7	14
C19H17orf75	772	1	1	0	1	1	368	1	0	0	1	0	0	1	0	364	1	0	0	0	1	1	1850	2915	1384	202	4148	1626	867	1444	141	3	0	0	71	1	1	1	1	1	1	0	416	0	159	860	2249	2063	2157
C19H17orf78	0	3	6	3	7	0	2	3	3	5	0	3	4	1	6	0	3	4	0	0	0	0	0	0	0	1	0	0	0	2	2	9	0	2	0	1	0	0	0	0	0	3	0	0	0	0	0	0	0
C19H17orf80	916	625	1112	1076	20	1239	1006	1052	1840	1834	10	1982	1322	96	1196	1798	1874	1254	533	1752	3647	2168	691	933	561	812	957	472	497	680	802	951	1618	1324	2067	2659	2859	1628	1573	1776	2915	1958	1991	1356	1548	1710	663	797	770
C19H17orf97	209	135	205	162	146	0	132	0	0	0	0	46	0	216	239	0	0	0	0	0	0	0	0	0	0	0	16	0	0	0	0	246	184	0	0	0	0	0	0	0	0	0	0	0	0	0	0	0	0
C19H17orf98	0	0	0	0	0	0	0	0	0	0	0	0	0	0	0	0	0	0	0	0	0	0	7	1	0	0	0	0	0	0	0	0	0	0	0	0	6	0	0	0	0	0	0	0	0	0	0	0	0
C1D	979	2987	1512	1081	2346	177	136	2244	1297	146	220	247	667	2087	454	215	261	3156	905	2124	693	2648	437	776	1250	1102	636	309	305	1329	15	1803	1610	2341	56	91	2021	967	914	286	2560	92	2538	1374	445	194	527	204	236
C1GALT1	934	1239	1381	1	934	0	1998	0	954	3560	632	2278	2166	3592	3357	1643	2157	1264	3	0	1784	2193	2028	0	1667	1167	1251	609	0	1330	0	447	832	3038	0	2112	0	0	2175	449	1212	0	0	0	0	753	1729	1250	1810
C1GALT1C1	1903	932	0	0	781	1696	1678	739	611	642	410	385	929	500	464	599	591	1298	0	648	1087	853	374	408	189	481	510	421	716	541	1381	1265	1853	1369	1171	694	0	726	674	766	794	775	990	426	790	741	996	720	740
C1H21orf140	6	14	11	14	1	8	6	9	23	32	14	12	15	22	32	19	32	21	12	19	30	23	12	15	9	20	13	7	8	11	19	20	4	11	35	24	19	38	8	31	31	24	36	8	30	7	23	11	13
C1H21orf2	12	140	15	21	264	179	0	10	0	0	125	0	81	9	151	0	8	204	2	0	381	42	111	0	83	84	77	85	97	90	10	300	0	0	0	210	179	143	0	0	332	17	0	191	8	232	76	89	26
C1H21orf58	150	67	170	200	146	7	29	16	0	0	7	75	92	107	124	6	6	0	0	0	113	0	0	0	0	0	0	0	23	0	130	142	56	17	0	32	0	0	0	0	64	53	0	0	0	0	0	0	6
C1H21orf62	24	39	13	19	22	40	16	23	5	9	14	19	12	24	6	26	17	18	25	11	16	12	15	4	4	4	5	12	4	0	21	7	19	5	8	5	7	8	4	8	3	3	6	15	6	8	3	4	0
C1H21orf91	3819	2864	0	0	4541	3446	4945	18	5714	6005	5298	4844	4285	2711	3595	6852	4738	6406	4202	4729	6879	8991	4122	4732	3526	5070	4762	2947	3846	3452	3463	3293	0	99	4815	0	7779	4004	3824	6344	9188	3808	5598	5417	3792	3303	5325	4352	5762
C1H3orf30	0	0	0	0	0	0	0	0	0	0	0	0	0	0	0	0	0	0	0	0	0	0	0	0	0	0	0	0	0	0	0	0	0	0	0	0	0	0	0	0	0	0	0	0	0	0	0	0	0
C1H3orf33	353	257	284	331	240	263	377	296	168	235	139	223	277	225	195	192	176	340	151	149	365	225	39	185	78	122	127	109	47	110	144	57	348	255	181	132	87	173	145	141	4	120	224	119	96	86	96	105	79
C1H3orf38	3563	3670	1317	2843	1668	3349	1321	975	3757	1348	3731	4178	4171	1834	4186	1447	936	1582	1081	3393	5998	986	2323	2335	1173	488	486	2792	2066	2639	1612	5266	5037	1847	3956	458	3402	3306	1987	3666	5073	973	4636	2759	3167	720	2932	2620	1169
C1H3orf52	0	61	0	0	329	0	301	0	17	0	0	71	15	0	0	0	0	0	0	0	0	0	31	0	12	28	0	0	0	0	617	0	0	0	0	0	0	0	0	0	0	0	0	0	0	0	17	0	0
C1H3orf58	5851	5393	4299	14	5583	5536	6098	5315	1387	1313	1343	1554	1875	1644	1753	1554	2133	1767	1729	54	2478	2564	1253	1682	1427	1415	1737	1334	1054	1328	2696	2495	4418	2628	1442	902	1441	1240	1131	108	1740	1359	1988	1248	1373	789	1280	1153	978
C1H3orf70	1212	1205	0	0	1355	1549	0	0	1721	2435	1539	1602	1117	0	1733	2794	0	2353	2258	1678	2966	3111	1231	1344	1403	1796	1051	1277	892	1478	0	0	0	0	1582	0	1331	0	1049	1336	1779	1270	1863	1041	0	648	1435	1091	595
C1H3orf80	3	0	4	1	0	0	2	0	1	4	1	1	1	1	1	1	1	1	1	1	3	3	1	0	0	0	0	0	5	0	0	0	0	3	1	0	1	4	1	5	2	0	2	3	1	1	1	0	0
C1H3orf85	0	0	0	0	0	0	0	0	0	0	0	0	0	0	0	0	0	0	0	0	0	0	0	0	0	0	0	0	0	0	0	0	0	0	0	0	0	0	0	0	0	0	0	0	0	1	0	0	0
C1QA	161709	128392	105037	127733	112897	130269	201388	131248	16101	23833	15059	11272	9995	7899	6613	11893	8757	10430	8719	21423	58811	45205	9717	12178	10044	14486	13952	26062	10890	10973	65437	61965	213844	109937	37229	74982	39043	35088	17852	27149	33381	39496	76249	49919	39232	31972	22302	15875	12241
C1QB	93522	116538	76656	71738	70959	139674	113199	69402	12798	18379	12728	9022	7432	6690	4256	7898	5150	8834	7783	21865	43875	22594	14052	18852	17129	16706	17615	31439	21892	19358	34777	70580	203375	81089	28577	59050	29622	30047	16467	43011	36067	38850	57236	57332	23708	44569	21586	21505	17497
C1QBP	2542	2182	1988	2125	1818	2058	2479	2133	4007	4135	3826	3863	4332	3963	4161	5224	4421	6834	3931	4714	8095	7327	1584	1786	1448	2090	1734	1483	4743	3584	3063	3436	3175	3385	7242	10329	8075	9172	6792	8205	9068	3511	6651	4955	4248	4711	4820	4472	2492
C1QC	27554	30005	17085	18068	22058	28723	41423	22312	5068	6684	4720	3062	9581	2860	2353	5414	3793	4588	3319	11039	11208	10970	5748	4164	8683	10188	9845	13895	4508	5179	10544	13195	48086	15792	16263	14810	15276	11830	9213	11027	13406	11136	16917	18408	14714	20176	6967	6663	10090
C1QL1	166	190	203	176	67	142	139	88	7	0	6	10	14	17	12	11	7	11	11	10	19	17	0	0	5	0	9	0	5	4	96	136	190	143	25	16	17	13	10	6	13	8	22	31	9	5	0	2	0
C1QL2	3	0	0	0	2	0	0	0	0	0	0	0	0	0	5	0	0	0	0	0	0	0	0	0	0	0	0	0	0	3	0	0	0	0	0	3	2	0	0	0	0	0	0	0	0	0	0	0	0
C1QL3	17	10	18	17	33	6	17	0	23	34	17	17	29	22	21	27	30	9	22	13	32	27	8	11	17	4	23	9	9	11	16	8	7	9	6	6	12	0	8	10	11	10	17	11	15	2	21	4	6
C1QL4	0	0	0	0	0	0	0	0	0	0	4	11	3	0	0	0	4	3	0	4	0	13	0	0	3	0	0	0	0	0	0	0	0	0	0	0	0	6	0	0	0	0	0	0	0	0	3	7	0
C1QTNF1	3197	1988	2953	2872	2283	1871	2802	2935	233	373	292	0	297	211	277	272	336	289	426	227	532	652	442	584	385	441	575	428	145	377	1257	1569	3467	2329	968	404	725	593	287	309	559	527	1008	780	345	317	539	270	251
C1QTNF12	0	0	0	13	13	5	4	0	58	0	3	0	0	34	69	0	0	0	0	13	77	0	11	4	0	0	0	0	0	7	0	0	3	0	0	0	13	0	3	46	0	24	0	0	0	38	2	0	0
C1QTNF2	172	89	108	131	127	153	117	135	0	14	7	25	13	42	13	18	31	46	25	6	18	13	9	0	0	8	10	12	0	7	44	28	140	78	21	7	8	15	13	13	23	0	37	24	4	13	8	0	8
C1QTNF3	260	172	223	320	152	111	328	274	4	0	0	0	0	8	0	15	17	13	0	5	26	2	21	14	7	27	9	8	19	16	79	45	668	45	64	19	5	5	14	23	21	39	80	15	66	10	22	8	11
C1QTNF4	0	0	0	3	0	0	0	0	0	0	3	0	0	0	0	0	0	0	0	0	0	0	0	0	0	0	0	0	0	0	0	0	0	0	0	0	0	0	0	0	0	0	0	0	3	0	0	0	0
C1QTNF5	0	0	0	0	312	35	479	41	0	0	109	0	0	0	0	0	0	0	0	0	115	340	110	0	0	142	0	0	0	0	654	0	564	0	491	259	307	457	0	0	62	356	546	0	423	223	0	0	0
C1QTNF6	554	0	0	0	874	0	1486	0	1298	1201	1395	1044	1289	1445	1136	1752	1448	1830	997	1494	3021	1384	1355	1451	286	1003	1835	1345	2811	3280	0	475	0	0	3556	4068	3542	5459	3150	1890	2231	0	1408	2068	1944	1189	2962	2230	2344
C1QTNF7	1254	1014	1161	1101	851	902	1212	880	64	113	59	64	94	159	40	125	188	181	113	75	27	126	179	220	135	146	229	184	123	209	985	953	1334	900	137	224	88	91	90	167	134	223	310	247	156	126	217	74	96
C1QTNF8	0	0	0	0	0	0	0	0	0	0	0	0	0	0	0	0	0	0	0	0	0	0	0	0	0	0	0	0	0	0	0	0	0	0	0	0	0	0	0	0	0	0	0	0	0	0	0	0	0
C1QTNF9	0	0	0	0	0	0	0	0	0	132	0	0	0	0	0	0	0	0	0	89	14	40	55	266	33	95	34	142	100	9	27	0	0	0	0	0	0	0	0	8	184	262	234	339	247	10	153	56	47
C1R	4305	0	6231	2948	3144	2925	5078	2380	6688	5186	4530	4670	3650	4958	3235	5790	5822	5480	5656	3811	10451	11735	8786	9789	8294	9277	8296	7577	13941	12212	18776	15536	8809	20116	16358	14227	18173	15708	11895	10671	13730	7199	14206	9297	7772	10233	22164	12471	14945
C1RL	0	0	0	0	0	0	1335	0	0	1	0	0	0	0	0	0	176	0	0	0	0	0	31	0	110	139	253	51	42	203	266	495	1	0	0	0	0	500	0	0	0	0	611	0	0	396	229	284	289
C1S	0	0	0	0	4233	0	0	0	0	7320	0	9473	0	0	0	9343	0	0	0	0	15003	0	11272	12415	10300	10645	10972	8694	20363	21201	0	0	7298	16474	0	0	0	16219	13979	11193	16253	0	0	13581	12188	10698	23876	15699	18669
C2	1395	149	1722	1266	1033	310	2605	565	148	863	241	295	633	268	227	231	188	29	881	73	1611	1091	203	339	303	581	420	971	625	1192	3226	2629	6269	10413	2589	5326	607	3106	1981	3247	2721	924	1979	1614	1116	3852	2244	746	1454
C20H5orf22	126	1333	122	290	146	834	1397	956	829	172	144	191	877	525	139	202	790	314	169	154	1294	976	542	566	499	861	600	482	545	525	189	0	1666	1226	138	0	85	121	141	149	269	145	909	133	193	384	468	427	583
C20H5orf34	989	1144	1121	1125	1030	1009	1303	1011	1156	1539	1066	1143	1268	1155	1176	1320	1349	1695	874	1095	2166	1846	830	874	755	886	910	764	759	665	891	980	1161	1024	1096	1074	1239	1272	1027	1237	1787	985	1451	1051	906	694	847	832	993
C20H5orf47	5	0	0	8	0	0	0	0	0	0	0	0	2	0	0	0	0	0	0	0	0	0	0	0	3	0	0	0	0	0	0	0	0	0	0	0	0	0	0	0	0	0	4	0	0	1	3	0	0
C20H5orf49	1534	785	1359	1043	1003	772	1356	656	28	21	23	298	281	550	655	35	42	101	35	41	125	63	10	6	0	0	21	12	6	5	1523	1297	1208	708	75	56	76	69	51	35	66	27	55	70	31	27	8	9	0
C20H5orf51	6951	7144	5945	5400	6791	6730	6982	5560	5725	7121	4655	6566	6594	5461	5215	7685	7851	6184	4758	5170	8606	8887	4153	4410	4319	4681	4759	4256	3858	4311	4955	5892	6672	5486	4787	3698	5771	4636	4260	4537	6582	4131	6957	4673	4376	2755	4974	3976	3604
C20H5orf58	0	5	9	0	0	8	0	2	5	22	14	13	45	10	22	15	53	23	0	0	0	0	0	0	2	4	17	4	5	11	0	0	0	0	0	13	16	12	29	0	10	0	12	15	13	16	0	3	0
C21H14orf132	11	32	329	0	0	0	0	0	54	21	53	8	0	0	8	90	71	0	2	27	27	54	0	43	42	33	0	17	2	17	99	12	270	102	62	0	0	1	17	0	21	25	60	0	29	0	27	0	0
C21H14orf180	0	0	4	4	0	0	0	2	0	0	0	0	0	0	0	0	0	0	0	0	0	0	0	0	0	0	0	0	0	0	0	0	0	0	0	0	0	0	0	0	0	0	0	0	0	0	0	0	0
C21H14orf28	228	161	92	0	112	0	0	0	139	164	162	304	0	0	66	0	66	221	120	0	110	116	60	0	7	196	167	132	0	102	0	0	181	0	268	0	161	0	0	146	97	77	0	162	165	31	68	97	131
C21H15orf39	0	0	0	0	0	0	0	0	0	0	0	0	0	0	0	0	0	0	0	0	0	0	0	0	0	0	0	0	0	0	0	0	0	0	0	0	0	0	0	0	0	0	0	0	0	0	0	0	0
C21H15orf40	834	855	808	807	681	982	894	753	741	867	645	707	933	899	671	881	922	1140	542	879	1393	1069	477	718	532	573	681	511	221	443	263	511	614	699	628	330	667	382	592	640	860	371	1117	762	590	393	539	414	408
C22H3orf14	123	95	187	139	116	110	168	141	156	213	218	374	299	292	258	246	294	409	271	103	266	342	61	86	84	127	85	69	85	104	167	138	165	0	188	290	143	183	192	169	219	199	164	136	154	98	75	76	113
C22H3orf18	61	41	52	33	49	39	64	24	38	44	27	33	19	32	27	27	19	33	14	32	76	74	21	26	25	24	41	47	26	27	32	30	53	50	67	64	40	30	54	33	98	37	81	48	50	27	22	12	0
C22H3orf20	0	0	0	0	0	0	0	0	0	0	0	0	0	0	0	0	0	0	0	0	0	0	0	0	0	0	0	0	0	0	0	0	0	0	0	0	0	0	0	0	0	0	0	0	0	3	0	0	0
C22H3orf22	17	42	18	47	35	55	55	36	9	15	0	8	17	6	10	5	13	13	9	16	24	20	10	11	7	4	6	9	0	0	22	19	17	22	7	6	8	2	8	10	6	10	17	9	11	4	7	0	0
C22H3orf35	1	1	1	1	1	1	1	1	5	1	1	5	1	1	1	1	1	1	1	1	1	1	1	4	1	1	4	2	2	7	1	1	1	1	1	1	1	1	1	1	1	1	1	1	1	1	1	1	1
C22H3orf49	2	0	0	0	2	1	0	1	0	0	0	0	0	0	0	0	0	0	0	0	0	0	0	0	0	0	0	0	0	0	0	0	0	0	0	0	0	0	0	0	0	0	0	0	0	0	0	0	0
C22H3orf62	3	2	4	6	2	6	5	8	3	0	0	0	8	2	2	5	1	8	0	0	2	3	1	1	2	2	3	3	2	1	2	4	10	2	1	1	1	1	2	1	3	1	1	0	0	1	1	2	1
C22H3orf67	62	42	37	27	45	18	47	17	132	146	203	443	491	499	425	373	448	426	327	81	133	106	45	82	59	464	58	133	16	33	35	70	48	26	49	29	19	77	27	12	30	28	53	38	25	14	16	11	26
C22H3orf84	0	0	0	0	0	0	3	0	0	0	0	0	0	0	0	0	0	0	0	0	0	0	0	2	0	0	0	0	0	0	0	0	0	0	0	0	0	0	0	0	0	0	0	0	0	0	0	0	0
C23H6orf10	0	0	0	0	0	0	0	0	0	0	0	0	0	6	0	0	0	4	3	0	4	0	3	0	0	0	0	2	2	0	0	0	0	0	0	0	3	0	0	0	0	0	0	0	0	0	0	0	2
C23H6orf106	6000	4995	4420	4834	4915	4967	6320	4632	4375	4725	4409	3598	3220	3318	3671	4110	3968	4371	3413	2901	8600	7315	3784	2766	3410	3574	1074	3416	3287	3426	4812	5108	7904	5769	5845	6960	6804	5903	4527	4475	1749	4564	7237	5881	4031	3637	4356	3601	3697
C23H6orf132	0	0	0	0	0	1476	1638	939	0	0	0	0	0	0	0	0	0	0	0	0	0	0	0	0	0	57	0	0	0	0	1174	1480	1553	0	0	0	0	0	0	0	0	0	0	0	0	0	0	0	0
C23H6orf136	0	23	0	0	8	0	2	0	0	29	112	47	177	43	5	58	22	0	0	25	39	4	2	10	4	26	6	11	0	0	105	0	27	2	2	6	25	15	36	17	71	0	4	4	18	23	36	95	19
C23H6orf141	337	245	228	289	226	207	331	293	0	0	49	87	113	108	82	0	67	82	78	0	0	0	39	0	44	0	67	34	61	40	261	325	401	399	92	71	0	171	78	58	75	72	89	82	0	39	82	26	0
C23H6orf15	3	0	0	2	0	0	3	3	0	0	0	0	0	0	0	8	54	5	44	0	0	0	0	0	0	0	0	0	0	0	0	2	0	0	0	0	0	0	0	0	0	0	0	0	0	0	0	0	0
C23H6orf201	19	12	11	21	8	20	16	15	23	16	6	5	15	22	5	15	9	9	5	19	35	18	11	4	7	9	10	10	5	8	16	19	22	9	20	19	27	20	14	16	19	10	20	11	17	13	15	11	8
C23H6orf222	20	18	21	11	22	16	23	15	0	10	0	5	10	0	3	4	6	0	0	5	5	0	6	13	15	0	14	5	0	0	24	20	14	22	0	0	0	4	0	0	0	11	8	0	0	3	5	0	0
C23H6orf223	0	0	0	0	0	0	0	0	0	0	0	0	0	0	0	0	9	0	5	0	0	0	0	0	0	0	0	0	12	10	9	0	0	28	0	2	15	11	0	0	0	0	0	0	0	0	46	29	4
C23H6orf226	893	696	832	788	689	584	990	763	856	1059	840	1177	1143	1130	1074	1087	980	1893	813	845	1806	1318	323	365	260	428	629	479	228	260	705	568	867	1012	1287	1655	979	1092	1065	1088	1439	1058	1459	1027	875	684	441	388	239
C23H6orf47	848	0	0	923	0	0	0	0	0	666	584	0	0	587	0	0	0	891	691	0	0	0	517	363	340	0	622	0	375	0	0	610	0	0	682	0	0	0	0	0	0	0	0	0	421	0	617	0	0
C23H6orf52	236	40	221	156	119	70	67	125	119	241	0	140	333	273	197	298	432	402	116	76	382	116	131	134	180	64	125	108	101	251	133	120	368	200	0	195	141	391	427	340	463	241	298	296	126	0	69	257	77
C23H6orf62	16741	12325	13440	14828	6589	11027	14591	15515	6344	7671	6156	5023	3326	5204	4240	8035	6757	5384	5217	8225	11834	10990	6269	4462	2262	2935	5033	5313	2413	3205	11018	11650	19246	14889	6376	10464	11426	8122	8001	10292	11553	11038	7148	9186	5776	4355	3039	3836	3194
C23H6orf89	4301	2425	1610	345	1825	5986	4393	3412	1947	1325	281	1225	667	2112	391	3055	1418	1644	2461	3598	2397	8016	1734	3489	2595	3622	4453	4446	1337	1689	3944	2293	5629	660	243	5033	3132	3891	3933	4817	3861	1457	5481	2882	337	2873	1646	2108	1835
C24H18orf21	630	615	704	1089	351	539	675	944	563	660	664	603	853	682	506	283	541	1314	601	532	1132	828	109	58	361	66	268	381	187	226	719	579	1028	874	714	983	650	638	663	847	447	516	941	623	469	309	228	552	93
C24H18orf25	32	1544	996	27	359	1686	68	1099	1903	2667	216	1433	394	1336	1239	707	1871	1656	131	775	2244	2578	923	1022	1360	1236	1464	1065	987	953	1155	1775	1541	1347	1560	1824	1876	1596	1394	1489	2251	1115	2133	1189	1121	1018	1317	899	1064
C24H18orf32	965	601	526	599	462	480	600	505	111	169	84	100	83	126	115	114	144	298	103	130	146	180	294	394	364	218	527	391	474	377	987	713	1470	598	183	513	386	453	213	278	131	136	438	137	433	339	751	472	480
C24H18orf54	378	667	457	403	484	617	517	421	1454	1743	1048	1587	1883	1542	1693	2097	2189	1960	1586	1255	1134	2061	629	665	553	752	489	549	660	561	226	311	285	396	814	550	891	713	490	784	971	593	1020	403	741	429	742	676	307
C24H18orf63	0	0	0	0	0	0	0	0	0	0	0	0	0	0	0	0	0	0	0	0	0	0	0	0	0	0	0	0	0	0	0	0	0	0	0	0	0	0	0	0	0	0	0	0	0	2	0	0	0
C25H16orf45	12	15	16	10	20	21	8	19	75	66	73	173	183	148	104	226	160	277	93	89	139	110	335	72	302	52	403	34	24	28	7	3	8	8	85	75	62	43	65	46	57	175	68	85	62	40	26	8	142
C25H16orf54	533	634	382	1043	292	339	195	369	1201	1398	965	658	485	406	440	629	449	744	346	844	3279	1932	1250	893	676	1351	1232	1178	435	627	616	601	224	859	1450	1393	2436	1319	1507	889	2347	1558	2151	1603	1086	796	1061	504	488
C25H16orf58	45	96	90	75	83	107	95	59	165	289	124	215	234	149	184	158	166	67	71	63	244	205	134	191	120	106	107	78	81	103	50	82	37	71	72	36	73	48	76	71	137	86	99	80	91	49	123	103	165
C25H16orf71	19	0	128	95	36	0	836	117	3	20	0	5	0	184	115	97	7	195	183	0	911	0	179	0	9	10	19	209	64	0	58	185	459	0	0	994	738	0	361	413	60	18	0	26	35	0	143	171	0
C25H16orf72	3121	1903	1416	2035	2236	1817	2177	2629	856	1079	922	746	884	766	776	723	820	1012	828	865	1529	1224	731	652	383	667	739	748	651	596	1199	2561	2511	1306	1014	666	1097	1018	584	775	891	603	1395	874	739	737	514	690	374
C25H16orf82	0	0	0	0	0	0	0	0	0	0	0	0	0	0	0	0	0	0	0	0	0	0	0	0	0	0	0	0	0	0	0	0	0	0	0	0	0	0	0	0	0	0	0	0	0	0	0	0	0
C25H16orf89	3846	1439	1789	1419	2687	1329	2309	523	0	0	0	566	514	510	653	0	0	0	0	0	0	0	0	0	0	0	0	0	0	0	4846	1413	2968	847	0	0	0	0	0	0	0	0	0	0	0	0	0	0	0
C25H16orf90	0	0	0	0	0	3	0	0	0	4	0	6	0	0	5	0	0	0	0	3	0	0	0	0	0	0	0	0	0	0	0	0	0	0	0	0	0	0	0	0	0	0	3	0	0	0	3	0	0
C25H16orf91	918	0	0	0	686	1114	848	578	926	941	975	958	1051	1022	575	839	988	1616	0	1306	3112	1152	0	0	0	0	276	0	0	0	775	1440	1234	855	1327	2686	1597	2470	785	2136	2948	1262	1792	1278	1273	1510	699	818	0
C25H16orf92	0	0	0	0	0	0	2	2	0	0	0	0	3	2	0	0	0	3	0	0	2	0	0	0	0	0	0	0	0	0	0	0	0	0	0	0	0	0	2	2	0	0	0	0	0	0	0	0	0
C25H16orf96	17	12	21	14	28	0	36	23	13	32	13	42	25	22	23	29	18	17	13	13	51	34	11	39	0	13	16	25	0	14	15	0	12	17	23	19	27	27	26	22	28	25	64	35	22	18	9	0	11
C25H7orf26	823	759	646	382	982	850	770	91	1178	1054	1009	819	710	793	998	694	1198	1100	855	894	1192	2713	761	156	447	757	858	850	665	394	399	709	647	690	941	706	341	812	965	247	990	858	531	176	717	720	808	558	264
C25H7orf43	913	717	814	875	229	702	742	791	1189	1339	870	1074	1166	0	914	983	559	555	595	486	2141	1973	517	340	207	603	530	535	347	485	0	0	1080	799	1824	1900	0	684	759	764	2266	1129	2191	1503	1153	1142	553	342	268
C25H7orf50	328	343	453	967	275	266	302	831	473	609	711	453	540	820	418	445	761	835	0	1104	2078	1563	120	108	84	56	117	493	240	157	1364	999	647	707	1551	2474	1573	1542	1394	1456	1641	0	1591	518	1147	1046	326	268	50
C25H7orf61	0	12	12	11	5	6	13	7	3	0	0	9	5	31	16	9	11	7	0	0	5	8	0	0	0	0	0	0	0	0	6	9	0	7	8	2	8	0	0	0	0	4	0	0	0	0	0	0	0
C26H10orf120	0	0	0	0	0	0	0	0	0	0	0	0	0	0	0	0	0	0	0	0	0	0	0	0	0	0	0	0	0	0	0	0	0	0	0	0	0	0	0	0	0	0	0	0	0	0	0	0	0
C26H10orf143	618	346	489	522	269	351	671	518	354	272	447	238	326	335	459	364	356	474	428	544	800	961	103	4	47	0	98	186	4	3	358	0	724	540	1124	620	702	293	440	786	840	286	703	993	590	630	130	134	4
C26H10orf62	11	12	5	0	18	9	18	5	9	15	5	18	13	14	8	18	3	17	6	2	17	23	7	15	7	13	7	7	6	9	7	22	6	13	23	13	19	12	16	6	18	12	29	12	14	13	13	11	7
C26H10orf82	0	0	2	0	3	4	2	0	0	0	0	0	0	0	0	0	0	0	0	0	0	0	2	0	0	0	0	3	3	0	0	0	0	0	0	0	0	0	0	0	0	0	3	0	0	0	0	0	0
C26H10orf88	15	878	0	0	812	838	1	52	213	659	2	503	439	0	17	5	708	374	0	250	399	283	357	411	246	116	394	253	381	369	0	783	1473	0	0	30	0	125	1	309	874	219	53	0	120	155	134	152	1
C26H10orf90	0	0	0	0	0	0	0	0	0	0	0	16	4	0	3	18	0	23	12	0	0	0	3	0	0	0	2	0	3	0	0	0	4	0	0	0	0	0	0	0	9	0	0	2	2	3	8	0	5
C26H6orf52	5	104	75	39	5	91	125	61	104	109	59	32	102	89	48	18	90	146	44	103	113	51	2	6	3	8	1	6	14	1	40	10	50	51	7	70	5	56	47	7	66	53	18	33	10	5	3	6	4
C27H4orf47	778	757	212	499	677	661	500	315	420	95	302	560	630	296	656	79	417	564	278	418	501	495	178	146	154	204	202	194	190	66	605	676	351	418	352	338	445	267	198	394	431	50	437	258	99	198	36	201	195
C27H8orf48	56	61	75	64	54	48	54	72	8	16	13	62	64	89	71	20	27	23	19	3	33	13	15	14	13	19	19	15	18	12	70	35	104	86	17	11	17	14	24	20	19	25	26	6	17	9	15	9	13
C28H10orf105	8	12	0	8	20	16	7	14	325	409	163	65	73	66	92	119	110	84	43	233	453	360	364	233	325	195	245	215	98	147	0	13	4	8	135	65	211	131	105	144	207	68	166	204	153	77	145	186	131
C28H10orf53	0	0	0	0	0	0	0	0	0	0	0	0	0	0	0	0	0	0	0	0	0	0	0	0	0	0	0	0	0	0	0	0	0	0	0	0	0	0	0	0	0	0	0	0	0	0	0	0	0
C28H10orf71	0	0	0	0	0	0	4	0	0	0	0	0	0	0	0	17	123	0	0	0	0	0	0	0	0	0	0	0	0	3	0	0	0	0	0	0	0	0	0	0	0	0	0	0	0	0	0	0	0
C28H10orf99	0	0	0	0	1	0	0	0	42	0	0	1443	777	0	459	3301	5397	2048	6919	0	0	0	32	26	49	0	48	12	0	57	0	0	0	0	0	0	0	0	0	0	74	20	0	0	0	0	0	18	0
C28H1orf131	524	416	309	180	453	300	454	523	675	351	696	554	650	777	476	809	811	1106	446	664	1102	981	321	332	321	237	426	389	494	592	445	379	391	495	734	640	487	719	766	329	797	270	767	326	387	493	655	466	373
C28H1orf198	296	298	479	22	344	195	163	29	93	0	41	0	0	0	73	140	91	38	0	59	154	142	45	5	17	26	46	98	12	14	105	124	99	4	99	0	67	0	84	97	92	23	82	0	86	70	57	42	0
C29H11orf24	364	279	372	550	396	304	408	453	415	317	469	611	394	547	462	607	396	594	0	0	1529	1231	405	0	330	0	674	154	394	348	478	470	497	621	2299	1320	1235	1106	1188	1112	1911	624	1507	1704	903	952	517	488	437
C29H11orf54	962	972	787	0	2526	1112	613	0	2713	0	931	2056	2940	1202	3995	5681	2458	1674	0	0	2050	0	1735	2155	1314	2042	1279	1235	1844	1923	876	0	0	0	1285	0	231	1640	0	1748	2617	1072	1631	0	0	46	4484	2694	1953
C29H11orf68	484	1077	1470	0	1171	1083	1486	619	723	996	764	900	1194	748	858	771	816	941	949	766	1763	1182	371	136	330	339	538	652	269	496	1085	704	1474	1168	1852	1877	1348	927	998	981	1647	432	1337	1379	761	1043	647	525	399
C29H11orf80	0	0	7	0	0	0	0	0	0	0	0	0	0	0	0	0	0	0	0	0	0	0	0	0	0	0	0	0	0	0	0	0	4	0	0	0	0	0	0	0	0	0	0	0	0	0	0	0	0
C29H11orf86	0	0	0	0	0	0	0	0	0	0	0	0	0	0	0	0	0	0	0	0	0	0	0	0	0	0	0	0	0	0	0	11	0	2	0	0	0	0	0	0	0	0	0	20	0	0	0	0	0
C29H11orf95	0	0	0	0	0	0	0	0	0	0	0	0	1747	0	0	0	0	0	0	0	0	3760	104	0	0	0	0	0	0	336	0	0	0	0	0	41	0	0	0	0	0	0	1744	0	0	2	0	0	0
C29H11orf98	774	752	447	609	572	627	770	969	766	1254	1184	1201	1705	1284	1459	1566	1735	2587	1079	1266	1930	1784	157	234	456	381	111	80	811	729	712	736	1056	1209	1519	2536	1474	1945	1235	1624	1949	898	1723	1047	922	618	1031	206	608
C2CD2	0	0	0	0	0	0	0	0	0	0	0	0	0	0	0	0	0	0	0	0	0	30	117	56	62	126	179	106	0	114	0	0	0	0	0	0	0	0	0	0	0	0	0	0	0	20	98	92	6
C2CD2L	774	572	246	837	711	0	335	466	414	366	10	461	575	1	250	528	15	619	449	522	1014	437	513	500	305	416	351	333	338	369	671	616	1312	1034	789	326	266	817	328	561	947	199	215	544	599	870	301	378	779
C2CD3	13	0	18	26	29	23	12	0	43	14	34	26	37	9	20	14	17	18	34	19	20	18	7	6	5	16	2	7	3	3	21	13	0	26	15	18	7	13	16	0	19	25	14	15	19	4	11	6	10
C2CD4B	0	0	0	0	0	0	84	0	52	41	43	32	0	82	101	75	0	140	65	107	139	0	10	2	0	0	8	12	0	3	140	40	57	114	0	0	0	0	0	0	0	0	0	0	0	37	10	0	0
C2CD4C	8	0	0	0	6	2	6	0	3	3	0	11	4	5	5	7	0	2	0	8	9	13	0	0	6	8	4	0	0	3	8	2	0	12	0	0	4	6	6	5	3	4	6	3	3	0	3	0	0
C2CD4D	11	16	12	9	13	24	12	13	37	16	35	15	26	33	39	33	40	37	36	36	45	57	18	14	24	16	33	12	11	4	5	14	7	22	13	22	18	16	16	16	23	18	29	24	22	12	12	12	8
C2CD5	139	67	134	0	3228	91	315	5	5327	6496	4681	5107	5736	30	5083	6313	5874	5952	4322	4143	8238	7414	2735	3055	3005	4011	3574	3453	3075	2877	117	15	33	1712	4045	532	3570	2938	2139	0	5572	1771	5055	3727	130	2527	3774	2449	2217
C2CD6	0	3	0	4	0	0	4	8	0	0	0	0	4	4	2	0	0	0	2	0	0	8	4	2	9	0	0	0	0	0	4	9	0	3	0	5	2	0	6	0	10	6	7	3	4	0	0	5	0
C2H2orf66	0	0	0	0	0	0	0	0	0	0	0	0	0	0	0	0	0	0	0	0	0	0	0	0	0	0	0	3	0	0	0	0	0	0	0	0	0	0	0	0	0	0	0	0	0	0	0	0	0
C2H2orf69	2832	2779	2345	0	2461	2553	2651	2640	2579	3132	2528	2612	2627	1742	2414	3182	2955	4032	2254	2531	4531	4516	1878	1918	1787	1888	1984	1622	1766	1948	0	2718	2933	2690	2695	0	3281	1526	0	2701	2221	2417	0	2182	2200	1388	2039	1564	1456
C2H2orf72	227	142	187	0	228	184	217	213	9	10	30	41	41	20	38	0	21	82	39	5	9	29	10	14	14	20	12	8	7	14	183	0	239	65	10	15	19	7	13	11	20	12	0	0	29	5	13	7	10
C2H2orf76	467	332	225	383	233	341	406	362	294	397	222	311	297	454	430	447	400	739	390	339	704	505	160	157	185	174	122	70	240	249	227	230	3	324	26	667	426	196	424	347	460	272	442	149	342	253	236	284	152
C2H2orf80	0	0	0	0	0	0	4	0	0	0	0	0	0	0	0	50	6	192	6	0	0	0	0	0	0	0	0	0	0	0	0	0	0	0	0	0	0	0	0	0	0	0	0	0	0	0	0	0	0
C2H2orf88	138	201	125	138	130	165	109	163	329	380	211	225	252	193	183	262	245	205	137	214	372	326	129	165	161	230	175	177	199	179	70	81	43	134	203	229	225	237	161	237	232	152	251	172	176	148	212	202	117
C3	14421	12588	19620	0	0	22716	21464	0	0	1034	0	14345	12951	0	14547	0	10109	0	11060	1318	3685	3412	1455	0	0	1746	1033	0	3230	4614	42678	30712	14432	29081	5415	1610	4738	3148	2548	2053	3470	1469	5559	0	1505	3342	4386	2793	1790
C3AR1	7094	5468	4100	4757	5967	6156	10432	0	825	1531	719	0	589	468	397	543	485	0	0	1034	835	1368	1217	1459	1063	1154	981	2197	2391	2109	4949	4911	13059	6531	3181	2967	3084	2601	0	2511	4565	2213	4519	2533	1123	2813	3077	1702	2794
C3H1orf109	1469	940	665	1195	612	1317	1581	1481	1925	2433	1770	696	1773	1852	715	761	1572	889	1533	556	2422	3400	1490	1518	1036	1461	1063	1288	385	1100	1402	467	1132	1464	2279	1994	2330	815	1748	1944	0	1496	620	1947	1162	1225	119	1011	940
C3H1orf123	1983	1912	1954	1276	1559	1713	2807	1295	1453	1710	1348	1554	1758	1723	1520	1617	1716	2952	1573	1542	2645	2124	835	904	769	1046	862	758	699	856	1694	1364	2081	2098	2269	2960	1693	2059	1627	1850	2350	1341	2567	1701	1331	1290	938	706	661
C3H1orf141	0	0	10	3	0	10	6	0	0	0	0	10	0	15	15	0	0	0	0	0	0	0	0	0	0	0	0	0	3	0	0	0	10	0	0	0	0	0	0	0	0	0	0	0	0	0	0	0	0
C3H1orf146	3	0	5	6	10	10	0	0	0	0	5	6	4	0	0	6	3	0	4	6	11	11	5	0	2	6	3	0	0	0	0	0	4	0	6	0	6	5	5	4	0	4	0	4	4	3	3	0	4
C3H1orf162	435	282	0	455	363	324	410	689	0	438	555	1131	776	691	494	1165	569	1612	1057	412	842	821	393	226	241	429	295	252	625	739	2222	5256	776	3245	1695	3481	3124	614	1684	1454	2622	0	1020	636	583	1424	498	373	860
C3H1orf185	0	0	0	2	0	0	0	0	0	0	0	0	0	0	0	0	0	0	0	0	0	2	0	0	0	0	3	2	0	0	0	0	0	0	0	0	0	0	0	0	0	0	0	0	0	0	0	0	0
C3H1orf189	22	19	44	39	19	0	28	0	0	0	0	19	73	95	228	0	0	0	0	0	0	0	0	0	0	0	0	0	0	0	21	64	21	0	0	0	0	0	0	0	0	0	0	0	0	0	0	0	0
C3H1orf194	526	375	546	380	406	229	468	132	0	5	0	151	174	273	325	0	8	5	0	0	0	4	0	6	0	0	0	0	0	0	410	303	478	163	0	0	0	0	0	0	0	0	0	0	0	0	0	0	0
C3H1orf210	866	413	523	8	362	402	212	385	0	0	0	0	92	0	154	135	0	0	2	0	0	0	0	1	0	0	0	0	0	0	1408	0	371	698	0	0	0	0	0	0	0	0	0	0	0	0	0	0	0
C3H1orf216	370	251	356	252	275	221	358	238	119	235	196	186	242	234	226	196	186	343	188	225	464	328	172	140	137	144	147	127	102	130	445	301	356	364	289	255	247	246	245	234	301	184	400	280	195	170	130	125	121
C3H1orf226	823	239	576	565	514	573	355	607	4	33	8	115	128	77	95	64	140	14	150	13	0	32	7	41	10	36	43	6	14	39	741	485	969	622	43	16	45	11	0	19	39	16	24	24	6	31	40	30	17
C3H1orf43	6073	4866	2923	4195	4450	5490	4488	4556	2480	2217	2339	3142	3001	3300	1821	3293	3183	4614	2582	2176	5699	4108	1969	1782	1313	1396	2094	1780	2014	1649	4986	4064	5685	5339	3866	3276	2575	3808	2602	3283	4314	2524	4713	3267	2643	2166	1914	1522	1402
C3H1orf50	1334	1124	1298	1020	1101	0	1602	948	809	1203	701	890	0	357	770	568	725	1408	0	1038	1647	836	456	332	368	445	475	491	490	355	1920	391	1003	695	1631	2618	1080	641	1251	1152	896	519	826	1018	1049	969	836	514	249
C3H1orf52	809	911	606	813	638	629	722	486	350	181	340	559	485	417	281	467	584	809	553	325	434	211	170	109	109	188	202	190	300	215	388	624	957	257	184	565	486	530	473	325	398	309	343	545	256	310	282	305	191
C3H1orf54	459	313	288	1115	282	301	404	129	442	107	956	967	805	341	293	137	448	651	485	435	867	74	583	159	466	370	161	130	79	491	160	110	179	783	87	701	129	752	921	261	206	140	81	1135	756	337	61	287	699
C3H1orf56	0	0	0	0	0	0	0	0	0	0	0	0	0	0	0	0	0	0	0	0	0	0	0	0	0	0	0	0	0	0	0	0	0	0	0	0	0	0	0	0	0	0	0	0	0	0	0	0	0
C3H1orf68	0	0	0	0	0	0	0	0	0	0	0	0	0	0	0	0	0	0	0	0	0	0	0	0	0	0	0	0	0	0	0	0	0	0	0	0	0	0	0	0	0	0	0	0	0	0	0	0	0
C3H1orf87	904	812	781	730	553	525	733	268	0	0	0	237	500	201	323	31	0	29	0	1	0	1	0	0	0	0	0	0	0	0	428	830	639	149	0	0	1	0	0	0	0	0	0	0	0	0	4	0	0
C3H1orf94	0	0	0	0	0	0	0	0	7	0	0	6	18	10	9	9	0	0	0	0	0	0	0	0	0	0	0	0	3	9	4	0	0	0	4	8	0	9	0	2	0	0	0	0	4	0	0	4	0
C3H2orf54	1194	321	1114	862	42	500	1042	602	0	0	0	197	191	136	138	0	355	113	859	0	0	0	0	0	0	0	0	0	0	0	120	656	1485	1049	0	0	0	0	8	0	0	0	0	0	0	0	0	0	0
C4A	0	0	0	0	0	102	0	0	0	0	0	0	0	0	0	0	0	0	0	149	290	410	246	0	0	0	0	599	4	3249	0	733	0	2772	0	0	0	0	2007	0	0	0	0	0	612	2928	0	0	0
C4BPA	1428	1845	4067	293	2977	3848	2674	940	186	0	368	4086	1776	2894	1690	4000	1538	445	5543	329	110	0	79	101	230	245	171	20	266	132	2529	4687	6605	5857	321	0	144	824	433	250	35	326	0	0	0	0	307	27	80
C4BPB	8	0	0	0	6	3	11	0	0	2	3	2	3	0	0	0	1	0	5	0	2	4	0	0	0	0	0	0	0	3	3	10	9	5	3	3	1	0	2	0	0	4	0	9	4	3	0	4	0
C4H7orf25	671	643	481	446	541	531	440	312	193	708	575	562	677	297	634	449	324	625	454	287	768	296	92	526	358	0	414	240	0	296	206	0	815	395	257	655	388	438	396	447	590	494	633	207	1	259	250	111	238
C4H7orf31	25	31	43	22	35	36	33	17	30	41	22	27	36	37	28	31	40	30	38	18	55	50	41	56	42	16	39	17	21	14	14	40	43	25	19	0	21	8	21	32	26	17	21	24	10	12	25	14	6
C4H7orf57	0	0	0	0	4	0	0	27	0	0	0	0	0	0	0	0	0	0	1	0	0	0	0	0	0	0	0	0	0	0	6	0	0	0	0	0	0	0	0	0	0	0	0	0	0	0	0	0	0
C5	5683	3925	7914	6676	5045	4393	7252	3186	0	47	12	25	22	0	18	0	0	22	10	11	19	23	17	23	9	11	15	0	0	12	4526	8416	6622	6689	0	3	14	0	9	9	16	7	18	211	0	9	17	15	11
C5AR1	1290	2034	1134	1204	1773	1913	1338	1381	0	449	233	857	484	0	327	741	419	587	430	513	1205	771	621	565	368	443	351	672	867	792	1434	4260	3029	1583	830	801	1301	811	0	925	985	626	1560	697	0	770	167	670	742
C5AR2	0	139	57	28	40	4	0	0	0	0	0	72	350	484	152	0	93	0	90	0	37	167	27	6	13	59	77	93	43	29	105	643	0	714	0	182	298	0	0	0	198	215	0	164	124	173	83	46	76
C5H12orf10	394	383	636	333	364	727	491	403	357	485	333	248	548	435	252	450	476	344	290	284	340	686	324	202	197	353	377	216	166	331	662	511	1128	882	662	1784	529	346	608	797	569	377	781	491	267	659	476	311	287
C5H12orf29	660	1309	484	384	475	527	717	958	660	601	466	553	635	782	554	935	821	1085	522	309	1299	755	571	592	748	561	538	469	937	1082	453	636	452	585	1598	822	897	738	668	913	869	470	850	562	548	470	841	1125	474
C5H12orf4	0	0	26	13	73	175	123	0	34	65	117	106	39	0	334	102	161	228	169	369	45	46	214	120	93	223	84	19	86	177	0	0	0	322	0	0	67	18	308	86	610	34	94	148	62	85	63	126	152
C5H12orf40	0	0	0	0	0	0	0	0	0	0	0	0	0	0	0	0	0	0	0	0	0	0	0	0	0	0	0	0	0	0	0	0	0	0	2	0	0	0	0	3	0	0	2	0	6	0	0	0	0
C5H12orf42	0	0	0	0	0	0	0	0	0	0	0	0	0	0	0	0	0	0	0	0	0	0	0	0	0	0	0	0	0	0	0	0	0	0	0	0	0	0	0	0	0	0	0	0	0	0	0	0	0
C5H12orf45	1313	1254	0	825	1280	1209	1367	0	0	0	1239	1452	1380	1716	1077	0	1884	2993	1180	1371	2919	1689	931	803	999	1033	660	554	729	961	1025	1613	1176	1417	1680	1318	1970	972	1272	1379	1961	1106	0	992	0	557	1299	693	768
C5H12orf50	0	0	0	0	0	0	0	0	0	0	0	0	0	0	0	0	0	5	0	2	0	0	0	0	0	0	0	0	0	0	0	0	0	0	0	0	0	0	0	0	0	0	0	0	0	0	0	0	0
C5H12orf54	0	0	0	0	0	0	0	0	0	0	0	0	0	0	0	0	0	0	0	0	0	0	0	0	0	0	0	0	0	0	0	0	0	0	0	0	0	0	0	0	0	0	0	0	0	0	0	0	0
C5H12orf56	0	2	0	0	0	261	0	0	0	9	0	48	27	0	0	0	0	0	0	0	8	0	0	0	6	0	4	0	0	0	0	73	0	0	0	0	0	0	0	0	0	0	0	9	0	0	14	8	0
C5H12orf57	319	707	1026	665	566	669	1170	1090	818	557	880	394	443	1432	685	473	592	2123	779	1099	3126	280	357	326	301	203	629	790	311	288	837	1120	1367	662	617	1699	817	1300	1038	1137	1653	1077	1352	842	274	1211	684	532	298
C5H12orf60	8	7	0	6	4	16	4	5	11	17	5	15	21	12	19	12	10	11	15	8	12	10	15	6	3	0	0	0	3	7	8	21	3	6	7	8	9	5	3	14	9	9	8	13	12	5	8	6	10
C5H12orf66	374	336	293	298	290	319	430	307	800	754	688	652	791	621	649	732	800	899	556	693	1218	1180	662	689	693	733	669	550	604	620	389	439	357	494	812	623	0	706	779	680	1259	529	787	60	579	508	818	647	550
C5H12orf71	0	12	10	13	13	19	5	9	8	9	3	4	5	2	0	11	6	2	2	0	0	0	0	3	0	0	0	0	0	0	10	15	10	27	1	0	2	1	2	0	0	0	0	0	0	1	0	0	0
C5H12orf73	696	423	486	398	243	408	680	558	168	366	112	532	103	639	142	177	60	73	398	70	199	183	72	0	123	100	74	102	51	86	390	614	519	614	268	626	340	208	161	412	398	139	524	260	205	159	67	127	39
C5H12orf75	756	736	796	591	588	904	650	720	2307	3360	2360	3245	4379	3231	4181	3388	3823	4492	3033	2370	3620	3531	914	1234	1014	2699	969	1225	665	855	982	529	905	1105	2295	1742	1316	1880	1362	2005	2247	1434	2978	2006	1865	1251	1073	839	513
C5H12orf80	0	0	1	0	0	0	0	0	0	0	0	0	0	0	0	0	0	0	0	0	0	0	0	0	0	0	0	0	0	0	0	0	2	0	0	0	0	0	0	0	0	0	0	0	0	0	0	0	0
C5H22orf23	294	261	599	432	406	243	455	219	9	21	16	207	235	292	268	32	30	0	20	0	22	21	12	0	0	6	7	9	6	0	422	496	476	275	30	42	20	47	34	36	17	15	25	10	13	12	9	3	34
C5H22orf46	0	3	8	0	4	2	4	4	14	17	5	15	12	12	6	13	19	16	11	6	17	18	0	3	5	5	4	16	6	6	0	5	4	4	10	12	16	11	14	14	23	10	9	3	3	13	7	4	3
[truncated: 31,130 more rows]
[truncated: 102 more columns]
