# Supplementary material for: Genes and regulatory mechanisms associated with experimentally-induced bovine respiratory disease identified using supervised machine learning methodology
Source: Sci Rep. 2021 Nov 25;11:22916. doi: 10.1038/s41598-021-02343-7 (PMC8616896; doi:10.1038/s41598-021-02343-7)
Supplement: Supplementary file 3 — Supplementary Information 3. [file 41598_2021_2343_MOESM3_ESM.xlsx]

## Sheet: Sheet1
Test set	Features Tested	Accuracy	Accuracy upper	Accuracy lower	Kappa	McNemar p-value	Sensitivity	Specificity	Prevalence	Detection rate	Balanced accuracy
BRD PLDA	22062	0.587	0.73	0.4323	0.0839	0.0665	0.5	0.6111	0.2174	0.1087	0.5556
BRD PLDA2	22062	0.587	0.73	0.4323	-0.0282	0.3588	0.3	0.6667	0.2174	0.0652	0.4833
BRD NBLDA	22062	0.5652	0.7107	0.4111	-0.0502	0.2636	0.3	0.6389	0.2174	0.0652	0.4694
BRD SVM	22062	0.8478	0.9366	0.7113	0.4015	0.0233	0.3	1	0.2174	0.0652	0.65
BRD PAM	22062	0.7391	0.8573	0.5887	0.1737	0.7728	0.3	0.8611	0.2174	0.0652	0.5806
BRD VNSC	22062	0.7826	0.8905	0.6364	0.2532	0.3428	0.3	0.9167	0.2174	0.0652	0.6083
Virus PLDA	21685	0.6765	0.8261	0.4947	0.3909	0.0026	1	0.5769	0.2353	0.2353	0.7885
Virus PLDA2	21685	0.7647	0.8925	0.5883	0.4809	0.0771	0.875	0.7308	0.2353	0.2059	0.8029
Virus NBLDA	21685	0.7353	0.8712	0.5564	0.3953	0.1824	0.75	0.7308	0.2353	0.1765	0.7404
Virus SVM	21685	0.9412	0.9928	0.8032	0.8211	0.4795	0.75	1	0.2353	0.1765	0.875
Virus PAM	21685	0.9118	0.9814	0.7632	0.765	1	0.875	0.9231	0.2353	0.2059	0.899
Virus VNSC	21685	0.7941	0.913	0.621	0.5296	0.1306	0.875	0.7692	0.2353	0.2059	0.8221
Bacteria PLDA	21162	0.7143	0.8872	0.4782	0.3636	0.1336	0.6667	0.7333	0.2857	0.1905	0.7
Bacteria PLDA2	21162	0.8095	0.9455	0.5809	0.4167	0.6831	0.3333	1	0.2857	0.0952	0.6667
Bacteria NBLDA	21162	0.8095	0.9455	0.5809	0.4815	0.6171	0.5	0.9333	0.2857	0.1429	0.7167
Bacteria SVM	21162	0.8571	0.9695	0.6366	0.6316	1	0.6667	0.9333	0.2857	0.1905	0.8
Bacteria PAM	21162	0.7619	0.9178	0.5283	0.2222	0.0736	0.1667	1	0.2857	0.0476	0.5833
Bacteria VNSC	21162	0.7143	0.8872	0.4782	0	0.0412	0	1	0.2857	0	0.5
BRSV PLDA	20692	0.9474	0.9987	0.7397	0.8834	1	1	0.9231	0.3158	0.3158	0.9615
BRSV PLDA2	20692	0.9474	0.9987	0.7397	0.8834	1	1	0.9231	0.3158	0.3158	0.9615
BRSV NBLDA	20692	1	1	0.8235	1	N/A	1	1	0.3158	0.3158	1
BRSV SVM	20692	1	1	0.8235	1	1	1	1	0.3158	0.3158	1
BRSV PAM	20692	1	1	0.8235	1	1	1	1	0.3158	0.3158	1
BRSV VNSC	20692	0.6842	0.8742	0.4345	0	0	0	1	0.3158	0	0.5
IBR PLDA	20858	0.9375	0.9984	0.6977	0.871	1	1	0.9	0.375	0.375	0.95
IBR PLDA2	20858	1	1	0.7941	1	N/A	1	1	0.375	0.375	1
IBR NBLDA	20858	0.9375	0.9984	0.6977	0.871	1	1	0.9	0.375	0.375	0.95
IBR SVM	20858	1	1	0.7941	1	N/A	1	1	0.375	0.375	1
IBR PAM	20858	1	1	0.7941	1	N/A	1	1	0.375	0.375	1
IBR VNSC	20858	0.5	0.7535	0.2465	-0.2308	0.2888	0	0.8	0.375	0	0.4
BVDV PLDA	20468	0.5625	0.8025	0.2988	0.2432	0.0233	1	0.3	0.375	0.375	0.65
BVDV PLDA2	20468	0.5	0.7535	0.2465	0	0.7237	0.5	0.5	0.375	0.1875	0.5
BVDV NBLDA	20468	0.5	0.7535	0.2465	0	0.7237	0.5	0.5	0.375	0.1875	0.5
BVDV SVM	20468	0.75	0.9273	0.4762	0.5294	0.1336	1	0.6	0.375	0.375	0.8
BVDV PAM	20468	0.875	0.9845	0.6165	0.7333	1	0.8333	0.9	0.375	0.3125	0.8667
BVDV VNSC	20468	0.375	0.6457	0.152	-0.1765	0.3428	0.5	0.3	0.375	0.1875	0.4
M. bovis PLDA	20345	0.3571	0.6486	0.1276	-0.2857	1	0.4286	0.2857	0.5	0.2143	0.3571
M. bovis PLDA2	20345	0.6429	0.8724	0.3514	0.2857	1	0.7143	0.5714	0.5	0.3571	0.6429
M. bovis NBLDA	20345	0.4286	0.7114	0.1766	-0.1429	0.2888	0.7143	0.1429	0.5	0.3571	0.4286
M. bovis SVM	20345	0.7143	0.9161	0.419	0.4286	0.6171	0.8571	0.5714	0.5	0.4286	0.7143
M. bovis PAM	20345	0.7143	0.9161	0.419	0.4286	0.1336	1	0.4286	0.5	0.5	0.7143
M. bovis VNSC	20345	0.5	0.7696	0.2304	0	0.0233	0	1	0.5	0	0.5
M. haemolytica PLDA	20659	0.5	0.7535	0.2465	0	0.7237	0.5	0.5	0.375	0.1875	0.5
M. haemolytica PLDA2	20659	0.5625	0.8025	0.2899	-0.12	0.1306	0	0.9	0.375	0	0.45
M. haemolytica NBLDA	20659	0.625	0.848	0.3543	0.25	0.6831	0.6667	0.6	0.375	0.25	0.6333
M. haemolytica SVM	20659	0.75	0.9273	0.4762	0.5294	0.1336	1	0.6	0.375	0.375	0.8
M. haemolytica PAM	20659	0.75	0.9273	0.4762	0.4667	1	0.6667	0.8	0.375	0.25	0.7333
M. haemolytica VNSC	20659	0.625	0.848	0.3543	0	0.0412	0	1	0.375	0	0.5
