# Supplementary material for: Genes and regulatory mechanisms associated with experimentally-induced bovine respiratory disease identified using supervised machine learning methodology
Source: Sci Rep. 2021 Nov 25;11:22916. doi: 10.1038/s41598-021-02343-7 (PMC8616896; doi:10.1038/s41598-021-02343-7)
Supplement: Supplementary file 4 — Supplementary Information 4. [file 41598_2021_2343_MOESM4_ESM.xlsx]

## Sheet: BRD
PLDA	PLDA2	PAM	VNSC
OBP	RPS3A	RN18S1	RN18S1
COL3A1	IGLL1	JCHAIN	LOC112444681
COX1	EEF1A1	LOC112444681	ND5
COL1A1	RPL21	ATP8	TAP1
RN18S1	RPS6	CYTB
SPARC	ANXA1	RPS3A
JCHAIN	OAS1Y	IGLL1
SFTPA1	RPL23A	ND1
HSPA1A	C3	ND4L
FTH1	CHI3L1	LOC100847119
LOC112444681	HNRNPU	RPL21
SFTPC	RPS7	ND5
TMSB10	TAP1	LCP1
CD74	VCP	LOC100294952
ATP8	STK26	RPS6
LIPF	UBA7	HSP90B1
COX3	BLA-DQB	IFI6
TPT1	HMGB2	ISG15
B2M	FCMR	ANXA2
C1QA	ISG12(B)	IFITM3
MARCO	SLC38A1	IFI27
CD5L	LOC101905477	TLN1
LOC104969973	DOCK8	OAS1Y
ACTB	AKAP11	PDIA4
NPC2	MAN2A1	RPS4X
TMSB4X	SMCHD1	S100A8
LOC783680	ILF2	NUPR1
ZG16B	GSPT1	S100A11
CYTB	VDAC2	RPS27A
RPLP0	SDC1	C3
RPS3A	OTUD4	LOC101905400
IGLL1	ZSWIM8	CHI3L1
RPS2	PSME1	HNRNPU
ND1		RPS7
ND4L		EIF4A1
PRDX6		LOC112442088
C1QB		LOC100300716
LOC100847119		LOC112441982
HSPA8		LOC101906281
PIGR		LY75
COX2		SOD2
SELENOP		CHD3
LOC104975830		PRKCB
KRT4		LOC511937
EEF1A1		TAP1
CYP4B1		LOC112441507
FN1		VCP
BPIFB1		UBA7
ATP6		PPT1
SFTPB		HMGB2
ACTG1		FCMR
RPL13A		SLC38A1
RPL21		LOC101905477
ND5		DOCK8
RPLP1		AKAP11
TTN		MAN2A1
HSP90AA1		LOC618737
ITM2B		MARF1
DCN		SMCHD1
CA3		ILF2
LCP1		TMEM131L
CTSB		VDAC2
FTL		SDC1
KRT13		ZC3H14
RPS11		OTUD4
RPL7A		ZSWIM8
LOC100294952		JMJD1C
TIMP3		LTBR
APP
ND3
RPSA
RPS24
RPS6
HSP90B1
RPL4
ND2
LUM
HSP90AB1
RPS3
CCL21
CAV1
RPL8
RPS8
VIM
GAPDH
TXNIP
C1QC
AGER
ND4
PTPRC
LOC504773
SPTBN1
AQP1
IFI6
BPIFA1
CALCRL
RPS12
RPL13
HNRNPA1
TUBA1B
HP
HSD17B13
RPS20
ISG15
HSPB1
BOLA-DRA
RPL10
RPS18
ACTA1
EPAS1
MYL6
LAPTM5
RPS10
CD163
RPL31
LOC104976804
CFD
PTMA
RPL23
CLIC5
GIMAP7
GNAS
LOC782776
LOC515150
KRT5
RPS19
RPS14
ANXA2
GSN
PABPC1
SDC3
XDH
CXCL17
CKM
MX1
DDX17
RPS9
TMBIM6
IFITM3
RPL37
COL5A2
APLP2
RPL14
PLAC8
CORO1A
M-SAA3.2
SFRP2
AHCY
DMBT1
RPL5
ADGRE5
ALDH1A1
CTSD
SF3B1
MB
TPM2
APOE
LTF
RPL32
PNP
RPL19
IFITM1
BOLA-DRB3
EEF1G
CTSS
LOC112441460
RPL35
ZNFX1
IFI27
H19
CLU
S100A12
CALR
SPARCL1
RPL3
LOC100848815
CTSZ
ETS1
HSPA5
TLN1
PFN1
LOC112443201
MYH9
TPM4
C7
HMGB1
COL5A1
CSF1R
RPS17
FAU
ALDH2
FLNA
UBB
RPS15
ANXA1
RPL6
S100A9
TAGLN2
PLA2G2A
A2M
ENO1
CTSH
LOC101905979
IGHG1
LOC112445719
EEF2
ACTC1
LOC104968484
RPL35A
OAS1Y
RPL27A
S100G
LOC781022
LOC768255
RPS25
RPL37A
THBS1
ANXA5
SLC25A6
LOC510860
RPS5
HNRNPA2B1
KIAA1551
CYP2B6
CD63
PPIA
SDS
HNRNPA3
RPS29
ACTA2
PDIA4
RPS26
RPS4X
MYH7
S100A8
LOC112445656
BGN
ITGB1
COL4A2
FCGR3A
RPL18
IGFBP3
CDH5
RHOB
LOC100297676
AOX1
SARS
NUPR1
RPL39
UBD
CFL1
HMGN2
CD59
DES
RPL7
S100A11
TFF3
NCL
RPL12
COL6A2
RPL23A
RPS27A
LOC101906455
LOC782954
SESN3
C3
AGR2
RPL9
STAT1
LNPEP
LAMP1
TIMP1
LOC101906565
BPIFB2
SCD
ANXA3
ARHGDIB
GSTA2
LOC782922
HNRNPF
MX2
RPL18A
CAVIN1
RPL10A
KRT17
LENG8
TUBB
SFTPD
RPL30
UCP2
CTGF
SERPINH1
SAT1
NEB
S100A2
BCAM
ACP5
LOC112448791
GRN
LOC534578
CALM1
KCTD12
NPM1
IQGAP1
CR2
EMP1
RPL27
RPL15
LOC100296618
LOC101905400
LOC112442408
RPL24
RPL34
LOC112441987
CHI3L1
TPM1
MYL12A
RPS27
ARHGAP45
EIF4G2
LYVE1
ACTR3
STK17B
JAK1
LAP
RPLP2
PDIA3
CES1
SAA3
BOLA
COL4A1
RPS23
H3F3B
BMPR2
RPL26
STMN1
HNRNPU
RPL11
CXCL13
MYLPF
RASGRP2
SERF2
CEMIP2
SULT1A1
RPS16
PKM
RPS7
BIRC3
LIFR
EIF4A1
JSP.1
PLCG2
KRT14
LOC788801
FHL1
CTSC
GIMAP4
SRGN
ALDOA
C1S
RAMP2
LOC112442088
RAC2
CCL19
CD44
ADA
CD3E
ACTR2
LGMN
KRT8
SELL
RPL29
TNS1
RPS21
DDX6
LOC100850808
POU2AF1
LOC100300716
LOC112441982
ENG
ADAR
TAP
CALD1
NRP1
CD52
TNNC2
TMEM123
S100A10
PARP1
LOC101906281
LOC112444653
LOC783113
LAPTM4A
CD9
LRMP
LOC787904
UBA52
SSR4
DSTN
LY75
SLC29A1
GNS
EZR
ATP5F1A
CD84
EPB41L1
MGP
LOC112444531
RCN1
WIPF1
PRDX1
MMP19
SOD2
YBX1
LOC112442347
AHNAK
CYB5R3
TNS3
RPL28
RGS5
HUWE1
HNRNPK
LOC100139670
SH3BGRL3
PLEKHA2
EIF4B
TF
TM4SF1
EPHX1
LGALS9
CNOT1
TOP2A
THBD
LOC100297192
CST3
IGFBP4
KRT7
DNAJB1
FSTL1
MSN
CD151
SASH3
RANBP2
ARPC2
LOC101906766
SLC44A2
IGF2
TXNDC5
CAP1
CD53
DPYSL2
NUFIP2
IGFBP7
H3F3A
ICAM1
LOC508666
SEC14L3
SRRM2
DDX5
IKZF3
RGS2
LOC540707
ODC1
PTPRB
SCARB2
PTP4A2
CALM2
ATP1A1
MXRA5
LOC784768
MYADM
SNRNP200
RPL22
FAM129B
EIF2AK2
TAGLN
LOC512486
KDR
CAPZA1
HECA
OAZ1
HSPA6
CREG1
LRP1
PPIB
DDX3X
LOC508628
BTG1
MYL1
ZFP36
RPS28
MYL2
PAX5
ATF4
PTTG1IP
LGALS1
LOC112444847
LOC101903734
GABARAP
IKZF1
SAMHD1
HSPD1
SORL1
CENPF
LAMP3
HNRNPDL
YWHAB
CXCL12
ITM2C
MYBPC1
CTNNA1
RRM2
TSC22D3
FKBP1A
2021-09-09
SRSF2
CD164
SLC40A1
DYNC1H1
CLEC4F
GPR174
CHD3
KIF1C
TSC22D1
IRF4
EIF3A
PDIA6
DOCK2
TNS2
BZW1
TCF7
MOB1A
CHD4
MMP2
BPIFA2C
CD48
TOP2B
PTGES3
CD36
PGRMC1
SLC2A3
FCER1G
STOM
ECE1
LDHA
TGFBR2
YBX3
CCL2
DHRS3
PICALM
RASA3
MZB1
RPL36
CRIP2
TPPP3
COL12A1
MYH11
HNRNPH1
HNRNPM
SMG1
COTL1
RDX
ATP13A3
ELN
CAVIN2
PRKCB
PSMB8
MRC1
PLS3
IFI16
LIMD2
ARID1A
CANX
ADGRF5
LIPA
ARPC1B
S1PR1
IL2RG
ABCA3
DHX9
MBNL1
SPP1
SP1
SSR2
RBMX
DSP
RPL38
CNN3
TCN2
HSPH1
SCGB1A1
AOC3
GIMAP6
RPS13
CSTB
ARHGAP30
IL16
GNB1
LOC781813
SLC34A2
TENT5C
LSP1
LOC511937
ARHGDIA
CAPNS1
MUC19
ATP2A1
TUBA1A
RNF10
RAPGEF6
PPP1CB
CEACAM1
SIPA1
PLVAP
IFIT2
CLDN5
TSPAN13
CD22
CAPN2
HOPX
PODXL
CSK
C1R
LOC101903126
SUSD2
CD68
SPINT2
TGFBR3
RAMP3
LOC112441594
DDX58
PECAM1
IL1RN
ANP32B
FKBP4
TAP1
SETX
HNRNPD
IFIT5
ACTN4
CSRP1
MDM4
CCT4
SEC62
PTBP1
CYFIP2
DUSP1
ACTN2
ARL5A
PNN
TIMD4
EIF5
WDFY4
IFNGR1
VEGFA
FLNB
CD81
CAST
BASP1
RAB13
LPO
ND6
LOC112441507
VCP
HMGN1
EIF5A
FAM107B
CFB
EEF1D
SRSF1
CXCL10
EIF1
EHF
TMEM100
MTCH1
PTBP3
IRF7
CD14
CSN3
C23H6orf62
LOC789867
STK4
PRKD3
CERS2
ATP5F1B
GSTM2
DTX3L
RPL36A
CYR61
HEG1
UPF1
DLC1
SDCBP
ITGA3
DEK
ZNF638
SELENBP1
SLC7A1
HNRNPUL1
SEC61A1
NACA
ARHGEF1
SFPQ
FERMT3
FASN
SET
CD46
TARS
EFEMP1
CPSF6
YWHAZ
CCDC80
EIF4G1
LASP1
RAN
CD4
LOC100299845
CD19
ARPC3
IRF1
GLUL
ZYX
EIF3E
FOS
PPP1CC
RCSD1
HVCN1
BRD2
MYL9
STK26
EPB41
EHD3
LDHB
MAFB
CD99
LOC784208
FYB1
PML
DOCK10
UBA7
HNRNPAB
CCR7
XBP1
NUCB1
FMOD
ADD3
PCNA
SERPINE1
MGC151921
TGM2
SDC4
PARP14
PCBP2
CYYR1
SOCS3
IFITM2
TMED2
TAPBP
PHLDA3
CNTRL
CNBP
RHOA
ZC3HAV1
DST
NEBL
BSG
MYLK
BHLHA15
GJA1
GPX1
NFKBIA
NUCKS1
FCGRT
SWAP70
ZNF207
PRPF8
CYB5A
TNNT3
NLRC5
CCNI
AIF1
HERC6
MYO1C
CTSA
TPI1
SYNE2
RPN1
JUNB
PEBP1
FAM162B
AXL
CSF2RB
GIMAP8
HPGD
ARF6
METTL7A
KLF6
CRISPLD2
CLDN18
LPP
STK38
MPEG1
GPRC5A
C16H1orf115
TNPO1
HOOK3
HECTD1
KPNB1
BLA-DQB
CD79B
GBP4
MCL1
EPB41L2
MAP4K1
KARS
CMTM6
EPSTI1
LOC100336381
IFI44L
PPT1
AKAP13
VCL
PDGFRA
CBX5
VCAN
MCM3
PLXND1
TACC1
AKNA
F3
SEMA4D
LOC100847120
THEMIS2
SERPING1
LOC101905894
SCPEP1
HIF1A
TEK
SERP1
CLEC1A
EDEM3
TRAF3IP3
RARRES2
MGST1
KDM2A
ANXA6
FCGBP
RFC1
C1QTNF3
GRK2
ZFP36L2
SERINC1
QSOX1
ANP32E
PSD4
SF3B3
LCK
CKAP4
CBL
NAP1L1
SLC25A3
COL6A1
IL7R
IFI47
CP
BOLA-DMB
HDLBP
TPM3
BAZ2A
SMARCA5
TP53INP1
RBM39
HNRNPC
PDZD2
DPT
G3BP1
CTNNB1
SLF2
TRAM1
2021-09-06
MYO1B
FAM208A
ZFP36L1
LOC508459
PRPF4B
ID1
PLTP
FZD4
VASP
RAB5B
PRSS23
ABCA1
LOC783920
PRPF40A
LARP1
TIMP2
ACAP1
SLC38A2
HMGB2
ARRB1
ATP2A3
BOLA-DQA5
POSTN
FCMR
ISG12(B)
TJP1
RBP4
LMNB1
CFDP2
ZC3H11A
NDFIP1
MCM6
SON
KIAA0040
CXCR4
HCK
CCDC50
SLC38A1
LOC101905477
LAMA5
VMP1
BCLAF1
NBR1
ATXN2L
NOTCH1
SRSF11
LOC514257
OGN
KRT6A
USP9X
DDX21
A2ML1
TNC
PKN1
SYNPO
INPP5D
RBBP4
NR1H3
ITGB2
MTDH
LY6E
ABTB1
PGK1
PLXNC1
BTF3
ITPR3
JUP
ERBIN
CD247
PPP1R16B
ANXA11
SKAP2
LBH
CTDSP2
DOCK8
PAG1
ANKRD12
AKAP11
ELL2
DNMT1
NIPBL
LAMA4
IRF8
MAN2A1
LOC112444473
LOC112441484
ELF1
RC3H2
WAPL
S100A4
FCN1
HYOU1
HMGA1
STAG2
ANKRD11
SAR1A
AP2M1
SPN
DCAF8
SRSF6
ERAP2
SYNCRIP
NFE2L1
CLSTN1
NCOA3
RAD21
PPL
LOC112442065
CLTC
PLCG1
NUP210
GSTP1
PLXDC2
TNFRSF1A
ATP2B1
STAT3
CYTIP
KLHL41
ATP8B2
EEF1A2
CMYA5
SSH2
DBI
PAPOLA
PGM2
DDOST
PIK3R1
SBNO1
STAB2
QKI
LOC107131209
MAP3K1
CDC42SE1
AEBP1
TCEA1
GGA2
TUBB4B
MAN2B1
PON3
CCT8
LGALS3
MYZAP
GNB2
TM9SF3
CALU
RASGRP3
MSMB
PTPRF
MYH14
IER2
ARF4
LOC506828
WDR1
ACSL5
UBP1
INF2
TAF15
LOC100336282
RBM25
RCC2
SYPL1
EPS15
LOC787803
NSD1
LAP3
PTEN
PUM2
TST
ORM1
LOC112442064
PRRC2B
MAP4
LOC788541
ZAP70
IPO7
PDLIM1
TSPAN1
YWHAQ
GNA13
SFN
PSME2
YWHAE
ITGAV
CCT3
LOC783838
EHD2
FBN1
ITGB7
CDV3
TFRC
RAC1
LOC112445667
PYGM
GRB2
FERMT2
PROM1
GJA5
SFRP1
NUP98
JUND
CYFIP1
ENPP5
PLPP3
SEMA4A
ACP2
LGALS3BP
DGKA
TARDBP
C5
ADAM10
ITGA5
CDC42
RYR1
ABCF1
ARL6IP1
KANK3
SSR1
MALT1
TRA2B
BCL11B
RAP1B
PHACTR2
CDC42BPG
PAICS
PRKACB
LOC112441499
TRIM28
ACE
CXCL14
LOC616200
OS9
ACTN1
RAB8B
LYZ
TNNC1
H2AFZ
SQOR
PRKAR1A
LTB
BAZ1B
LOC618737
PCOLCE
CYP1A1
SYNM
FNBP1
ERP29
LOC100847724
FAM102A
CASP4
RFLNB
PCDH17
KRT78
TXN
CSNK1A1
MCM4
EIF3CL
CLEC14A
ASRGL1
ETNK1
FUS
NOTCH2
BMP3
LOC100298356
RRBP1
ANG
ADGRG6
PGAM1
MIA3
ECPAS
EGFL7
PERP
TCIRG1
RXRA
SMARCA2
HERC2
2021-09-02
SMC2
UNC93B1
EDEM1
CLIC1
TMED10
FAM120A
PTK2B
BOLA-DQB
STIP1
STAT6
HS6ST1
GDI2
TGFBI
ARFGEF1
ENPP2
KLHL24
LOC407163
LOC101903301
CAPRIN1
COL15A1
ADM
LIMCH1
RBBP6
MDN1
ZBTB16
MFAP4
GOLGB1
FABP5
CGNL1
TMPRSS11D
RAB5C
OLFML2A
CTNND1
PSTPIP2
RGS13
SIDT1
U2AF2
BTAF1
ARHGEF6
MEF2C
ANKRD44
ZBP1
CDK6
DDX39B
SLC39A8
SLC9A3R2
ARPC4
SIT1
MORF4L1
GABARAPL1
MARF1
KCNA3
MANF
UVSSA
CYLD
PABPN1
LOC618541
SMCHD1
SPOCK2
PNRC2
ALAS1
HNRNPUL2
NDNF
LRP10
SSRP1
MORF4L2
CCNL2
RRM1
SECISBP2L
PDLIM5
WFDC18
TMC8
MDM2
RPN2
WAC
NADK
CUL7
FAM210B
S100A14
EMCN
PDE4DIP
C1QTNF6
G3BP2
KDM5C
CDKN1A
KRT15
LAMB1
BoLA
CD47
DNAJC3
ANOS1
CYB5B
PSMB9
PDK4
ATF7IP
MSR1
HDAC7
ARHGAP29
CAND1
GDI1
KAT6A
CYBA
RETREG3
PTGS1
MCM3AP
NUP214
DHX15
COL6A3
FARP1
WNK1
KCTD20
CNN2
ILF2
GSPT1
KHSRP
PTPRM
GOLGA4
GRAP
CCNG1
ANKFY1
SOD1
DTX4
CRYAB
PLEKHB2
BIRC6
MARCKSL1
CLK1
MRFAP1L1
AQP5
AP1B1
FNBP4
MXRA7
GSTM1
BAG3
BTLA
ROCK1
ADCY7
LPGAT1
EYA3
TMBIM4
CNOT6L
KIF5B
RPL36AL
AP1G1
SYNE3
PCBP1
SASH1
RALGPS2
CD2
SPEN
IFI44
MVP
C15H11orf96
CFP
KPNA2
SEMA3G
PDCD4
ABLIM3
MAL2
CAMSAP2
UBE2J1
SREBF2
SMAP2
2021-03-06
TMEM131L
TMX3
MYBL2
ATP2C1
RGCC
ACSL4
CARD11
HCFC1
SMG7
PRRC2C
HMCN1
HSPA4
CLDN1
AES
RPA1
LOC787530
PTPRG
AGRN
PPP1R9B
PTPN11
GNAI2
PLOD2
PLEKHB1
SMIM14
EWSR1
UBTF
PRDX5
TBL1XR1
HELZ
FAM107A
PSMB4
EP300
PLEK
LOC100847159
NNT
PSMB10
ERBB2
BANF1
LRCH4
DDB1
LOC618297
COX4I1
CEBPD
LCP2
ATL3
PHIP
RHOH
HSPB8
EIF4A2
DPP8
PAIP2
MYOM3
NR2C2
SLC31A1
CKAP5
NRAP
HAUS6
IL13RA1
PIK3CA
PTGR1
CD3D
COPB2
CCT2
IKZF2
DGKZ
VNN1
SCGB1D
2021-09-01
SRRT
ITK
CDH1
PTMS
VAT1
TPD52
TCF21
STRBP
FAM111B
ARCN1
CMTM3
LMNA
PLK2
SIK1
LOC512867
OCIAD2
TKT
SMC3
MCM7
AOC1
CCT6A
RNASE6
NME2
LOC112448454
AMOTL2
CD79A
RASIP1
ATP6V0C
TMEM131
PLPP1
TRA2A
ERBB3
USP47
NEDD9
CRIM1
PHC3
MCM2
RBCK1
BIN2
LMO2
GABARAPL2
ADAMTS1
CCNT1
CXHXorf36
PLEC
MSLN
COPG1
TPR
COL6A5
ATRX
KRAS
PER1
PRPS2
PDGFB
MOB3A
LOC100139916
KDELR2
SF3B2
TNKS1BP1
LOC511353
RNF114
OGFRL1
IDH2
EIF3B
TRPM7
ASH1L
TET2
2021-03-02
ITPKB
DNASE1L3
OSBPL8
LAMC1
MAPRE1
CAT
EPM2AIP1
PTAFR
VDAC2
SDC1
MICAL1
UTRN
SH3D19
SMC5
SMARCA4
CD27
DIS3L
SEC14L1
ARHGEF2
SGPL1
ALOX15
ARID4B
ZC3H13
HIP1
DIP2B
MCC
LOC781982
IGFBP5
VAV1
ANKS1A
TMEM259
FKBP10
CCT7
XPO1
SUPT16H
IGF2R
LOC781533
LOC781339
DAP
EDN1
CD93
ARHGAP5
ATP5MG
NREP
FMNL1
CASQ1
TMED9
PRKD2
SKI
NID1
PSMA2
RBMS2
TOPBP1
SENP6
ACO1
TMEM59
SEC31A
SERINC5
PRKX
PLXNB2
CDC42BPB
NAA15
FRMD4B
PHGDH
PCLAF
IDH1
TCP1
NFE2L2
PARP9
SH3KBP1
PVR
PRG4
ATP5MC3
EPDR1
MKNK2
LOC510193
NR3C1
C3AR1
RAB14
SIPA1L1
SCAF11
ATP6V0D1
LOC112442063
PXN
PLEKHF2
SPIB
TAOK1
PFDN5
AHCTF1
CXCL8
LCOR
HIVEP2
SHMT2
LOC100847604
STX7
RALY
PPP1R12A
GFPT1
RTN3
ASAH1
TRIM29
GLG1
BBX
ADAM19
DBNL
TOP1
NRBP1
RERE
MLXIP
COLGALT1
TGOLN2
RCN3
KIF1B
FOLR2
CNP
SMARCC1
KTN1
PACSIN2
C4BPA
RC3H1
ZC3H14
TP53BP2
CMTR1
C28H10orf99
RNF144B
SYNGR2
MATR3
CPD
CCT5
KIF21B
POLR2A
GAPT
NECAP2
PTPRJ
ERGIC3
DHX58
CGGBP1
TSC1
DENND2D
EVPL
PAN3
PACS1
ST13
ITGAL
PSMA7
WASF2
VDAC1
BCL6
GPI
MBD2
ANPEP
B3GALT5
NARS
CCND3
PAK2
NFATC2
P2RX5
TACSTD2
STAT5B
SUB1
ITSN2
C1H21orf91
LMAN2
TPP1
HIST2H2BE
LOC101904796
SRSF4
PPA1
GAS6
FYCO1
PPP1CA
TMEM50A
ANKRD13A
LOC509283
MAP7D1
DPP4
THY1
HSPG2
UBE2D2
ABR
STAT5A
COX6B1
NONO
GUCY1A1
LOC101902561
PCMTD1
PDGFRB
RFTN1
BCAP31
PSAT1
MAN1A1
DOCK9
LOC782021
WFDC2
NDRG1
RAP1A
ASXL1
UHRF1BP1
GAPVD1
METAP2
MYOZ3
ARHGAP15
TCIM
RBM10
RLIM
PCGF5
NAIP
DCAF10
LTBP2
SELPLG
SARAF
RALB
LPIN2
CASP7
FAM49B
CDCA7
SSR3
CSE1L
PRMT1
KIF11
HSPE1
DAG1
TCAF1
IREB2
LEF1
LOC781576
STT3A
ARF1
MKLN1
LYN
SBNO2
NCOR1
RTN4
ACVRL1
HERPUD1
PTPRK
PTPN21
SELENOF
SBDS
PRKAR2A
SND1
ARAP1
SMARCC2
CD37
TRIM56
RRP8
BTG2
OTUD4
SRPRA
VIRMA
GOLM1
OSMR
SAFB
APLNR
TBL1X
PRELID1
TUBB6
ERH
MAN1B1
ANXA8L1
SRSF3
SCP2
ABHD2
LRP2
NCOA2
PDS5A
PCM1
CD5
REEP3
PES1
SERPINB1
POLR2E
IFI30
EPCAM
P4HA1
NCAPG
PLOD1
KLHL6
LOC518495
IL1R1
LOC616830
TMEM245
AMFR
AFF1
GYPC
PYGL
IRF2BP2
LOC112442062
BLNK
UBE2S
GREM1
XPC
CUX1
FCER2
KLF5
FAM168A
H1FX
CCL5
PPDPF
TNIK
LOC617565
TCF3
TXNRD1
ZKSCAN8
DCTN2
CBX3
DAXX
REEP5
SUPT5H
STK10
OXCT1
DENND3
LOC100847759
CC2D1B
FNDC3B
SCARF1
HNRNPH3
PBX2
SGK1
LOC782437
GRINA
ROCK2
LTA4H
SDHB
IL27RA
MGAT4A
CTCF
PPP2R5C
LOC527744
N4BP2
PREX1
CD38
LOC616063
SLC44A1
PLAT
PA2G4
TM9SF2
TINAGL1
CORO1B
CXCL5
EIF3H
NFIB
SACM1L
UBA1
LOC786372
CLEC3B
RAB7A
PIEZO1
KIF15
EIF3D
VCAM1
PITPNB
CYBB
APOD
MFGE8
PRRC2A
LAT2
XIRP2
SLC7A7
HLTF
IL10RA
BAZ1A
VCPIP1
FGB
AKT1
DYRK2
DCAF1
OTUD5
ZMAT2
ZKSCAN1
GRK3
C6H4orf3
GTF2I
FCAMR
DDX39A
APCDD1
PRKCD
TACC3
SMG5
PROS1
PEAK1
TIFA
ANP32A
FAM171A1
SHISA5
GMFG
PFKFB3
CADM1
ARMCX3
CYP27A1
DENND1C
PTPN7
NAAA
TMEM43
GRAMD1A
AKAP9
CD82
EFHD2
GSTT2
ARHGAP11A
ATP11B
CPT1A
ARRDC3
FRYL
INPP5B
SYK
ATP1B3
ZNF318
PRKCQ
DTX1
SEL1L
ZSWIM8
2021-09-07
LOC515042
TTC14
FAM76B
LOC515551
AOX2
SEC61G
BANK1
CD302
RABAC1
PDLIM3
UHRF1
CDH11
KREMEN1
AP2B1
ATXN7
PMP22
CCNL1
MYL3
PLD1
CYSTM1
UTP14A
OGT
MED1
HPRT1
EHBP1L1
MCM5
RIOK3
2021-09-11
SCGB2A2
FAM168B
GRAMD2A
PDE4D
OTULINL
LOC107131864
KLF3
JMJD1C
SLCO2A1
ZFC3H1
TYROBP
VAPA
PCDH18
SNX10
PTGFRN
VNN2
LTBR
LAMP2
EFNB2
C2CD5
MAP1B
GPCPD1
CPM
GNE
COX6A1
TBX3
LEPROT
TUBA4A
TMPO
TALDO1
MYOT
COPA
MPRIP
SNX3
TAB2
ATP5MC2
TAX1BP1
SCARA5
PRDX2
ELMO2
AKAP12
MUC1
LOC504548
H2AFV
IPCEF1
ARHGEF7
MTA2
PPP4C
TRPM2
RNPS1
LOC514181
NDRG2
PSME1
CHD1
SMARCE1
PDE5A
MAPRE2
EIF3G
RETREG2
NDUFA4
FAM53B
EMILIN1
CEMIP
GLUD1
ATP6AP1
PTPN6
ARID1B
TRAPPC8
UACA
NOP53
NBEAL1
PHF6
GDA
SART3
FAT1
MARVELD1
IL1B
UBN2
LOC511531
LEPROTL1
CTBP1
MYH6
ARID4A
NASP
CIRBP
PHF3
RBL2
NUDT21
FLNC
CD34
SUGP2
RAB1B
NFATC3
CRK
SUN2
PPP1R14A
DHX36
ETS2
LOC619131
PSMA6
POLR2B
SLC25A36
[truncated: 1 more rows]

## Sheet: Virus
PLDA	PLDA2	PAM	VNSC
OBP	OBP	JCHAIN	ATP8
COX1	JCHAIN	ATP8	CYTB
RN18S1	LIPF	IGLL1	ND1
JCHAIN	ZG16B	CYTB	ND4L
LOC112444681	IGLL1	ND1	ND5
SFTPA1	KRT4	ND4L	TAP1
HSPA1A	EEF1A1	LOC100847119
LIPF	KRT13	ND5
SFTPC	RPS3A	IFI6
B2M	LOC104975830	HSP90B1
FTH1	LOC100847119	ND2
ATP8	RPL21	ND3
TPT1	ND5	ISG15
ZG16B	BPIFB1	IFITM3
LOC104969973	RPS6	MX1
LOC783680	LOC100294952	IFI27
ACTB	IFI6	ZNFX1
IGLL1	ISG15	OAS1Y
KRT4	KRT5	LOC511937
CD5L	GAPDH	SOD2
RPLP0	IFITM3	TAP1
COX3	MX1	DDX58
CYTB	S100A8	IFIT5
EEF1A1	HP	UBA7
KRT13	TMBIM6	LOC112441507
ND1	S100A9	CHI3L1
RPS3A	IFI27	TP53INP1
PIGR	LOC783113	LOC101905477
LOC104975830	ANXA1	LOC618737
ND4L	C7	IFI44
C1QB	OAS1Y	ILF2
COX2	LOC112445719	VDAC2
LOC100847119	RPS7
RPL13A	LOC112443201
SELENOP	NUPR1
SFTPB	BOLA
ATP6	KRT17
RPL21	C3
ND5	HNRNPU
CYP4B1	KRT7
BPIFB1	LOC112442088
HSP90AA1	FCMR
CCL21	LPO
RPS11	SOD2
RPS6	TAP1
LCP1	VCP
CA3	DDX58
LOC100294952	UBA7
IFI6	LOC112441507
HSP90B1	HMGB2
TXNIP	ISG12(B)
TIMP3	CHI3L1
RPL4	SLC38A1
RPL8	LOC101905477
CTSB	AKAP11
HNRNPA1	KRT6A
ND2	DOCK8
ND3	ANKRD11
FTL	DNMT1
RPL13	ABCF1
BPIFA1	MARF1
RPS24	LOC511531
PTPRC	IFI44
RPS20	ILF2
ISG15	SDC1
RPS12	OTUD4
RPS8	VDAC2
HSPB1	TMEM245
KRT5	NR2C2
GAPDH	SUPT5H
SPTBN1	FSCN1
AGER	LOC781710
RPL10	ZKSCAN8
RPS18	MALL
AQP1	ARID1B
RPS19	SIGLEC5
RPL31	JMJD1C
TUBA1B	CCDC69
LOC104976804	CXCL8
PABPC1
LAPTM5
LOC782776
HSD17B13
IFITM3
MX1
SPARC
CFD
FN1
RPL23
S100A8
CALCRL
ANXA2
EMP1
HP
RPL14
TLN1
SDC3
EEF1G
TMBIM6
COL3A1
S100A9
PLAC8
ADGRE5
RPL37
LOC112441460
LOC515150
IFI27
RPL5
LOC783113
ANXA1
IFITM1
CXCL17
RPL19
C7
RPL35
RPS27A
SF3B1
ZNFX1
CORO1A
HSPA5
CALR
LTF
RPL23A
MYH9
EPAS1
S100A12
OAS1Y
RPS17
MX2
C1QC
IGFBP3
LOC104968484
KIAA1551
LOC112445719
RPL27A
JSP.1
AOX1
CTSS
EEF2
A2M
RPL6
APOE
ETS1
ALDH2
RPS7
BPIFA2C
RPL18
LOC112443201
THBS1
RPL37A
SLC25A6
M-SAA3.2
HNRNPA2B1
LOC112445656
NUPR1
RPS4X
ENO1
SDS
BOLA
PLA2G2A
CYP2B6
KRT17
FCGR3A
FLNA
HMGB1
PDIA4
RPL35A
RPL15
BPIFB2
C3
CTSZ
CTSH
CD63
HNRNPU
RPS26
SESN3
HMGN2
RPL7
RPL39
S100A2
SARS
LAP
ARHGDIB
LNPEP
LOC782954
ITGB1
CFL1
IQGAP1
TFF3
RPL30
ANXA3
C1S
S100A11
RPL10A
LOC101905400
CR2
CCL19
RPL34
LAMP1
LIFR
KRT8
ACTA2
KRT78
KRT14
JAK1
LOC112441982
SAT1
H3F3B
LOC784768
ARHGAP45
LOC100300716
LOC781022
TAP
RPL26
SAA3
SERPINH1
ADAR
DDX6
LOC101906281
MSN
AGR2
CES1
S100A10
CD9
PDIA3
CD52
STK17B
SSR4
ICAM1
GIMAP4
EIF4A1
GRN
KRT7
CD3E
STMN1
ACTR3
LOC788801
MMP19
ADA
TXNDC5
POU2AF1
LOC512486
LOC112442088
EIF2AK2
WIPF1
RPS23
LOC112442347
LOC112444531
PLCG2
COL1A1
LOC101906766
CXCL10
PRDX1
CTSC
CLEC4F
ACTR2
ATF4
EIF4B
TNS1
TMEM123
LOC540707
MYL12A
ZFP36
PLEKHA2
TM4SF1
LGALS9
NUFIP2
PTP4A2
SNRNP200
DSP
LOC100139670
TSC22D3
CNOT1
SASH3
FCMR
SH3BGRL3
LPO
LY75
LRMP
CHD3
PARP1
LOC112448791
PPIB
LOC101903126
ARID1A
EHF
LOC511937
ATP1A1
LOC112444847
EPHX1
PSMB8
SOD2
H3F3A
HNRNPH1
CD53
IFI16
WDFY4
SLC44A2
MZB1
DDX3X
MGC151921
IKZF1
CCL2
TOP2B
TCF7
TAP1
DHX9
TGFBR2
HECA
CSN3
IRF7
LOC112441987
LOC100847724
FAM129B
LIPA
PTPRB
LOC781813
SSR2
DPYSL2
TENT5C
PDIA6
SEC14L3
YWHAB
IFIT2
CD81
VCP
C1R
DDX58
FKBP4
SMG1
ODC1
A2ML1
CYFIP2
CHD4
PPL
IFIT5
RGS5
PRPF8
ALDOA
UBA7
RASA3
SERF2
FCER1G
SPINT2
MOB1A
LOC112441507
ARHGAP30
IRF4
SORL1
PRKCB
CFB
LASP1
LOC789867
GPR174
RNF10
RPS13
S1PR1
SLC2A3
HOPX
ARPC1B
RAPGEF6
FLNB
IL16
PICALM
SFN
PPP1CB
PAX5
HNRNPM
SFTPD
CEACAM1
CD4
RBMX
EIF5A
HERC6
NLRC5
IFI47
CPSF6
CD22
IRF1
AOC3
IFITM2
SLC7A1
LOC100297192
TSPAN13
DTX3L
YWHAZ
DOCK10
LDHA
FYB1
GLUL
LOC784208
ZNF638
CENPF
TGFBR3
CCR7
S100G
CLDN18
SOCS3
HMGB2
HSPA6
GIMAP8
SERPINE1
TARS
JUNB
BHLHA15
PTBP3
IFNGR1
CXCL12
UPF1
TMEM100
EDEM3
IFI44L
PML
LOC112441484
PARP14
EPSTI1
DEK
XBP1
LGALS1
GBP4
ZAP70
PRKD3
STK26
ANP32B
SEC61A1
EIF3E
PCBP2
PHLDA3
LOC112442065
MUC19
SDC4
ADD3
LOC100336381
TMPRSS11D
ISG12(B)
BASP1
BOLA-DMB
MCL1
PERP
HVCN1
IGFBP4
KRT15
CBL
CHI3L1
BoLA
LOC112444473
HMGN1
RBM39
FCGBP
QSOX1
PSD4
CSTB
CCNI
DUSP1
CNTRL
KLF6
AIF1
BAZ2A
CMTM6
LOC112445667
SMARCA5
STK4
PNN
EHD3
S100A14
DLC1
AKNA
F3
CD79B
HOOK3
SLC38A1
SFPQ
TP53INP1
USP9X
RCSD1
CYP1A1
S100A4
STAT3
TRAF3IP3
PPP1CC
ELL2
SF3B3
DBI
NUCKS1
PPT1
NBR1
DES
CD14
CFDP2
GJA1
SPN
STAB2
SCPEP1
BSG
SEMA4D
LOC101905477
KIAA0040
AKAP11
SMCHD1
SYNE2
DST
ORM1
MTDH
PIK3R1
NEBL
EPS15
HYOU1
IL1RN
TACC1
NCOA3
KRT6A
CXCL14
WAPL
FZD4
ACAP1
COL12A1
TSPAN1
BAZ1B
LOC618737
ACSL5
HNRNPC
TNC
CASP4
RFC1
MAN2A1
LOC112442064
ATP2A3
SWAP70
LPP
BOLA-DQA5
PSME2
NIPBL
LCP2
GNA13
LOC784007
PLXND1
TXN
LOC100298356
PGK1
LAP3
NADK
DOCK8
PUM2
ABTB1
LOC508666
ITPR3
WARS
FAM162B
SLC25A3
SAR1A
FAM208A
HERC2
PAG1
TNFRSF1A
NOTCH1
STAG2
DDOST
LBH
PKN1
LGALS3BP
ERAP2
GPX1
PRRC2B
PRPF4B
LOC100296618
COL6A3
ERBIN
ERP29
ANKRD11
MDN1
ANP32E
ELF1
GSTP1
OGN
TIMP1
ANXA11
PSMB9
RASGRP3
DNMT1
AP2M1
PDK4
LMNA
ATP2B1
RPN2
BCL11B
MAL2
PDLIM1
DBNL
CXCR4
ARPC4
RAD21
ABCF1
DGKA
PPP1R16B
LRP10
MANF
UBE2J1
LGALS3
MARF1
MCM6
TF
RC3H2
TACSTD2
RBP4
MPEG1
CDC42SE1
ACP2
ROCK1
TRIM29
BAG3
RBBP4
PSMB10
CLIC1
ZBP1
ANKRD44
PSME1
PRKAR1A
MALT1
LOC511531
KAT6A
NUP210
IFI44
ARFGEF1
CDH1
TCEA1
ILF2
DDX39B
LMAN1L
BOLA-DQB
TRA2B
ADGRG6
PTPRF
NUP214
LOC787803
NOTCH2
CRYAB
FNBP1
PRRC2A
PAICS
LOC100139916
PSMA2
ARHGEF6
UVSSA
ECPAS
GLG1
CLDN1
RBCK1
LOC781982
ITSN2
LOC100847998
PAIP2
OGFRL1
PPA1
MFAP4
WNK1
KCTD20
HELZ
SECISBP2L
ITPKB
LOC112442408
RRBP1
EP300
SPEN
ZKSCAN1
KLF5
GRAP
CCNL2
PPP1R12A
PIK3CA
ASRGL1
CNOT6L
TBL1XR1
SDC1
ASH1L
SMIM14
PHIP
RGS13
RRM1
C15H11orf96
ADAMTS1
FAM111B
LOC511353
PLEC
2021-03-06
SLC39A8
HCFC1
SCAF11
PVR
ATRX
LEF1
HIVEP2
COL4A1
CARD11
PARP9
NR3C1
OTUD4
C28H10orf99
LOC112441499
SH3KBP1
SUB1
ARHGAP4
WFDC2
ANKS1A
IL13RA1
VDAC2
SEC14L1
RHOH
UBE2S
EPM2AIP1
KLHL24
LOC618297
DIS3L
LOC107131864
LOC112442063
SMC5
STRBP
DSG3
NFATC2
NONO
GRINA
GREM1
CKAP5
DGKZ
IFI30
BCAP31
PRKX
VMP1
BBX
TNIK
CMTR1
TRA2A
TPD52
TAOK1
NEDD9
FRYL
HSPE1
MVP
PTPRG
SMC3
CCAR2
IKZF2
RNASE6
ABR
DHX58
ZC3H14
TMEM131L
PER1
NCOA2
TMEM245
UHRF1BP1
ANXA8L1
CASP7
NECAP2
IFIH1
NR2C2
ARID4B
CRIM1
MATR3
TOPBP1
FGB
LIMCH1
TPM2
TMEM131
TMED9
ZSWIM8
SEMA5A
PLEKHF2
VIRMA
SENP6
PA2G4
SERPINB1
MICAL1
PDS5A
SHISA5
IL6ST
PSMA6
RFTN1
ZMAT2
PKP1
LOC515042
SMARCC1
GAPVD1
P2RX5
DYRK1A
NCAPD2
FNDC3B
NOP56
SCARA5
MUC21
FYCO1
SUPT5H
MAL
KIF11
FAM168A
VCPIP1
FSCN1
C4BPA
APOD
RERE
BCL6
ANKRD13A
CD274
CKAP4
STX7
ATP11B
PHF3
LOC781710
GRAMD1A
ZKSCAN8
PCM1
RSAD2
DYRK2
CGGBP1
AFF1
VNN2
LRRC8D
PCF11
IRF3
POLR2B
NREP
TCF3
FAM49B
KMT2D
PARP10
TSC1
METAP2
CNFN
CYSTM1
TIFA
ETS2
MALL
CTCF
SLK
RIOK3
PARP12
ROCK2
SLC7A6
GNE
SNX2
RABEP1
ARID1B
CHD1
TCAF1
TCN1
EIF4H
SIGLEC5
ANP32A
IFI35
JMJD1C
LOC527744
INPP5B
MAP3K3
CASC3
RNF145
UBE4A
EGR1
B3GALT5
SLC44A1
YLPM1
DNAJB11
CIRBP
CCDC69
SEC61G
OTULIN
HLTF
PBX2
CXCL8
MAPRE2
MFGE8
SUGP2
DRAM1
HMGCR
SAMD9
PRSS27
ATP5IF1
KLHL6

## Sheet: Bacteria
PLDA	PLDA2	PAM	VNSC
OBP	EEF1A1	RN18S1	ATP8
SFTPA1	LOC100847119	LOC112444681	CYTB
RN18S1	RPL21	ATP8	ND1
SFTPC	RPS6	TPT1	ND4L
HSPA1A	ACTA1	ND4L	ND5
FTH1	CKM	JCHAIN	TAP1
LOC112444681	MB	EEF1A1
ATP8	LOC104975830	TTN
C1QA	ACTC1	LOC100847119
CD74	MYH7	RPL21
MARCO	IGHG1	ND4
B2M	LIPF	ND5
TPT1	RPS27A	CCL21
ND4L	BOLA-DRB3	RPS6
C1QB	JSP.1	ACTA1
RPS3A	RPL23A	TIMP3
JCHAIN	ZG16B	CKM
SELENOP	RPS7	MB
ND1	MYLPF	TPM2
CYP4B1	CSF1R	HSP90B1
EEF1A1	TNNC2	TLN1
TTN	LOC100294952	ACTC1
LOC100847119	RPL9	H19
CA3	HNRNPU	MYH7
RPL21	LIFR	IGHG1
ND4	MYL2	DES
ND5	MYL1	RPS27A
ATP6	MYBPC1	BOLA-DRB3
C1QC	LOC112445719	JSP.1
CCL21	TOP2A	RPL23A
BPIFB1	NUFIP2	HNRNPA3
TXNIP	FCMR	MYL12A
COL3A1	ANXA1	RPS7
RPS6	LOC101905400	RPL7
CFD	TNNT3	MYLPF
SPARC	WDFY4	CSF1R
LCP1	LOC112442408	TNNC2
ACTA1	LOC112442088	FLNA
TIMP3	PTBP3	LOC100294952
PTPRC	CMYA5	LOC100297676
AGER	GPX1	PDIA4
RPSA	TNNC1	A2M
RPS24	MPEG1	BIRC3
SPTBN1	LOC100300716	HNRNPU
SFTPB	ZAP70	LIFR
IGLL1	TPD52	ALDOA
CKM	PLXND1	MYL2
HSD17B13	TAP1	MYL1
LOC104976804	VCP	RASGRP2
LOC504773	HMGB2	LOC112445719
MB	CSN3	HSPA5
HNRNPA1	MAN2A1	AHNAK
TPM2	NRAP	STAT1
HSP90B1	SLC38A1	LOC112445656
HP	CFDP2	COL1A1
AQP1	IL7R	TOP2A
GNAS	ZBTB16	NUFIP2
LOC104975830	LOC112444473	LOC508628
PIGR	SMCHD1	FCMR
PABPC1	NOTCH1	ANXA1
TLN1	MYOZ3	LOC101905400
ACTC1	LOC787803	TNNT3
SF3B1	LCP2	PICALM
H19	EDEM1	WDFY4
GAPDH	MGC151921	CPSF6
XDH	LOC784007	LOC112442088
CTSD	XIRP2	PTBP3
MYH7	MYL3	ZNF638
M-SAA3.2	MYOT	CMYA5
DMBT1	MYH6	GPX1
CYP2B6	OTUD4	PPP1CB
IGHG1	DBNL	SIPA1
LIPF	LOC101905477	FLNB
DDX17	ABTB1	CCNI
DES	FRYL	COL12A1
HNRNPA2B1	SKI	LOC100300716
IGFBP3	JUN	NLRC5
SDC3	VDAC2	PDK4
C7	ARHGAP4	ZNF207
NEB	ZSWIM8	YWHAZ
RPS27A	MX2	ZAP70
BOLA-DRB3	NECAP2	PLXND1
JSP.1	ZMAT2	PCNA
RPL23A	PSME1	PSD4
HNRNPA3	GSPT1	STAB2
ZG16B	TXNRD1	LDHB
KRT4	MAPRE2	PDIA6
LTF	OSMR	CMTM6
MYL12A	FSCN1	LOC101906281
RPS7	VDAC1	TAP1
S100G	GDA	KARS
LOC112443201	LOC616903	LPP
RPL7	HSBP1	KDM2A
MYLPF	CDC37	VCP
AGR2	CD83	TXNDC5
BPIFA1		USP9X
CSF1R		ANXA11
COL4A1		HMGB2
LOC112441987		AKAP11
TNNC2		MAN2A1
FHL1		TENT5C
LOC112441460		ITPR3
RPL12		MZB1
LOC100294952		SLC38A1
SCD		ZC3H11A
RPL9		CFDP2
LOC100297676		IL7R
PDIA4		LOC112444473
A2M		SOD2
BIRC3		XBP1
LYVE1		LOC112441982
HNRNPU		SMCHD1
LIFR		MTDH
C3		ATP2B1
ALDOA		NOTCH1
MYL2		HNRNPUL2
MYL1		LOC787803
RASGRP2		MCM4
MYBPC1		LCP2
ND6		EDEM1
LOC100296618		CTNND1
TSC22D3		LOC784007
CALR		LOC100297192
LOC112445719		DPP8
SDS		BHLHA15
HSPA5		RPA1
ATP2A1		OTUD4
AHNAK		DBNL
LOC508666		LOC101905477
SFTPD		PHC3
CD84		ABTB1
ACTN2		MX1
STAT1		PRRC2A
TNS1		FRYL
PTP4A2		SKI
LOC112445656		MAPRE1
LOC104968484		FRMD4B
COL1A1		REEP3
TOP2A		DDOST
SERF2		FYCO1
NUFIP2		LOC112445667
HSPA6		VDAC2
FCMR		LOC101902561
CD68		LMO2
ANXA1		ARHGAP4
LOC101905400		ZSWIM8
TNNT3		MX2
LOC506828		WARS
PICALM		HIF1A
WDFY4		CCT6A
LOC101903126		RRBP1
IRF4		ZC3H14
SAA3		NECAP2
CYR61		ZMAT2
LOC112442408		PSME1
MUC19		CPT1A
KDR		GSPT1
H3F3A		MAPRE2
ADGRF5		OSMR
CPSF6		CCAR2
CHI3L1		FSCN1
CAPNS1		ROCK2
BPIFB2		VDAC1
LOC112442088		ELL2
TGFBR3		AP2B1
PTBP3		GDA
ZNF638		LOC112445688
METTL7A		LOC112442064
KLHL41		DTX3L
EEF1A2		ACO2
CMYA5		DDX58
GPX1		LOC616903
PPP1CB		CAPZA2
SIPA1		HSBP1
TAP		CDC37
PYGM		CD83
RYR1
CCNI
GIMAP8
TNNC1
COL12A1
PLTP
MPEG1
UPF1
LOC100300716
NLRC5
PDK4
ZNF207
YWHAZ
ZAP70
TPD52
PLXND1
PSD4
STAB2
SYNM
LOC101906281
TAP1
PDE4DIP
LPP
WFDC18
KDM2A
VCP
TXNDC5
ANXA11
HMGB2
CSN3
AKAP11
MAN2A1
TNC
BOLA-DQA5
TENT5C
MYOM3
NRAP
ITPR3
MZB1
SLC38A1
FZD4
ZC3H11A
CFDP2
IL7R
LOC112444473
DTX4
SOD2
CASQ1
XBP1
LOC112441982
PCDH17
SMCHD1
MTDH
ATP2B1
NOTCH1
MYOZ3
LOC787803
LCP2
EDEM1
MGC151921
LOC784007
SLC39A8
XIRP2
GUCY1A1
LOC100297192
MYL3
DPP8
BHLHA15
MYOT
LOC100847159
RPA1
GSTM1
MYH6
OTUD4
DBNL
PTPRJ
COL6A1
FLNC
LOC101905477
ABTB1
MX1
PRRC2A
MYOM1
FRYL
JUN
REEP3
CEBPD
LOC112445667
VDAC2
LMO2
ARHGAP4
ZSWIM8
MX2
CXCL8
WARS
PLN
ATP1A2
AFF1
KMT2D
CCT6A
KLF3
ZC3H14
NECAP2
ZMAT2
SLK
PSME1
CPT1A
2021-09-07
LOC107131209
GSPT1
TXNRD1
MAPRE2
CCAR2
FSCN1
SLN
ROCK2
VDAC1
ELL2
GDA
LOC112445688
LOC112442064
KMT2B
DDX58
ACTN3
LOC616903
SNX2
HSBP1
CD83

## Sheet: BRSV
PLDA	PLDA2	PAM	VNSC
OBP	RPS3A	COX1	ATP8
COX1	ND5	ATP8	CYTB
ATP8	IGLL1	COX3	ND1
HSPA1A	IFI6	JCHAIN	ND4L
SFTPC	TUBA1B	ND1	ND5
COX3	MX1	CYTB	TAP1
JCHAIN	GAPDH	ND4L
ND1	ISG15	RPS3A
CYTB	IFI27	COX2
KRT4	IFITM3	SELENOP
ND4L	OAS1Y	ND5
KRT13	LOC100294952	IGLL1
RPS3A	RPL9	ATP6
COX2	C1S	ND2
SELENOP	BOLA	HSP90AA1
ND5	ANXA1	IFI6
IGLL1	TAP1	ND3
ATP6	UBA7	HSP90AB1
RPL21	LOC100139670	HSP90B1
ND2	LOC112443201	TUBA1B
CFD	DDX58	MX1
IFI6	LOC112441507	GAPDH
ND3	CLEC4F	ISG15
ZG16B	ARL5A	LOC100847119
HSP90B1	LOC112445719	IFI27
TUBA1B	DOCK8	IFITM3
MX1	CHI3L1	TMBIM6
GAPDH	ISG12(B)	PLAC8
ISG15	LOC511531	OAS1Y
EMP1	ABCF1	LOC100294952
LOC100847119	ILF2	A2M
IFI27	BOLA-DQB	NUPR1
IFITM3	VDAC2	ZNFX1
LOC783113	IFI44	RPS4X
LOC104976804	BLA-DQB	JSP.1
PLAC8	PTPRJ	AOX1
OAS1Y	KLHL24	COL1A1
SDS	OSBPL8	C1S
LOC100294952	SIGLEC5	IFITM1
A2M	CASP7	HSPA5
NUPR1	LOC101905477	JAK1
ZNFX1	ALDH3A2	CALR
AOX1	LRRC8B	RPL35A
IFITM1		CCL19
TAP1		HSPD1
UBA7		RPS26
IFIT2		ARHGDIB
		BOLA
		ANXA1
		STMN1
		LOC512486
		EIF2AK2
		RPL18
		PDIA4
		RPL34
		CXCL10
		PDIA3
		ADAR
		RPS23
		EIF4A1
		ICAM1
		TMEM123
		TAP1
		CHD3
		C1R
		LOC101906766
		RPL15
		HUWE1
		RPL26
		TNS3
		PRDX1
		LOC112444847
		ND4
		M-SAA3.2
		LOC112442347
		RPL11
		LOC511937
		TGFBR2
		IFIT5
		HNRNPAB
		LGALS9
		UBA7
		PSMB8
		LOC100139670
		SORL1
		PTGES3
		LOC112443201
		SERPINH1
		SOD2
		IFIT2
		LOC101906281
		DDX58
		LOC112442065
		PARP14
		LOC112441507
		SOCS3
		EIF5A
		LOC784208
		CPSF6
		ALDOA
		CCL2
		PDIA6
		DTX3L
		TARS
		CLEC4F
		PPP1CB
		HERC6
		IFI44L
		LOC112445719
		LDHA
		CCNI
		TP53INP1
		ARPC1B
		BAZ2A
		PML
		LOC112441484
		CCT8
		IFITM2
		GBP4
		FKBP4
		DOCK8
		HSPA4
		TXNDC5
		CHI3L1
		RFC1
		TENT5C
		CASP4
		LOC101905400
		LOC618737
		CD14
		MARF1
		SEC61A1
		ISG12(B)
		ANXA11
		RASGRP3
		MZB1
		LGALS3BP
		ITPKB
		STIP1
		LOC511531
		ABCF1
		LOC100298356
		ANKRD44
		PAIP2
		TIMP1
		CCT5
		2021-03-06
		ILF2
		DDX39B
		TCP1
		PIK3CA
		PSMB10
		PSME2
		PPA1
		SMC5
		FAM111B
		PARP9
		DHX58
		VDAC2
		FAM168A
		ZBP1
		BHLHA15
		STX7
		IFI44
		BLA-DQB
		GAPVD1
		IFIH1
		DDOST
		PTPRJ
		PSMA2
		KLHL24
		LOC112445667
		CMTR1
		RERE
		MYBBP1A
		RNASE6
		OSBPL8
		ARID1B
		JMJD1C
		DYRK1A
		RABEP1
		CD274
		SIGLEC5
		TIFA
		CASP7
		LOC101905477
		CASC3
		ALDH3A2
		LOC786372
		MANF
		ABR
		GPCPD1
		CAMK2D
		LRRC8B
		PARP12

## Sheet: IBR
PLDA	PLDA2	PAM	VNSC
OBP	RN18S1	COX1	ATP8
COX1	JCHAIN	RN18S1	CYTB
RN18S1	LOC112444681	JCHAIN	ND1
JCHAIN	ATP8	LOC112444681	ND4L
LOC112444681	ND1	ATP8	ND5
ATP8	ND4L	COX3	TAP1
SFTPA1	EEF1A1	FTH1
CD74	LOC100847119	ND1
COX3	IGLL1	ND4L
FTH1	RPS3A	CYTB
ND1	ND5	LOC100847119
ND4L	RPL21	IGLL1
CYTB	LCP1	COX2
EEF1A1	LOC112441460	ATP6
LOC100847119	LOC112445719	ND5
HSPA1A	RPS7	ND2
IGLL1	LOC112443201	HSP90B1
COX2	TMBIM6	ND3
RPS3A	C7	LOC112445719
ATP6	ISG15	LOC112445656
ND5	LOC101905400	C7
SELENOP	LOC100848815	PDIA4
CYP4B1	LOC112441982	ISG15
RPL21	SLC25A6	RPS4X
KRT4	LOC100300716	LOC101905400
CCL21	LNPEP	LOC112441982
CA3	LOC100294952	SLC25A6
ND2	S100A9	LOC100300716
RPS6	HNRNPU	CALR
CFD	IFI27	PLAC8
TXNIP	IFI6	IFITM1
HSP90B1	ANXA1	IFI27
ND3	LOC101906281	IFI6
LCP1	GAPDH	TXNDC5
TIMP3	IFITM3	A2M
HSPA8	LOC112442088	LOC101906281
RPL4	OAS1Y	CTSH
FN1	NUPR1	IFITM3
FTL	MX1	LOC112442088
KRT13	LIFR	OAS1Y
TLN1	S100A8	NUPR1
LOC104969973	C3	ZNFX1
LOC112441460	LY75	MX1
LOC112445719	RGS5	LY75
LOC112445656	C1S	MZB1
C1QC	MZB1	EIF4A1
SF3B1	SDS	TAP1
LOC112443201	NUFIP2	LGALS9
LOC104968484	HP	BHLHA15
C7	TAP1	SOD2
KRT5	BHLHA15	CPSF6
HMGB1	SOD2	SEC61A1
PDIA4	CENPF	LOC511937
ISG15	TOP2A	XBP1
CTSS	LOC511937	YWHAZ
RPS4X	CLEC4F	CCNI
LOC101905400	MPEG1	LOC101905477
LOC112441982	HMGB2	LOC112448791
SLC25A6	LOC101905477	IFIT2
LOC100300716	VCP	LOC112442064
PLAC8	LOC112448791	CCT4
LOC100294952	STK26	RFC1
S100A9	LOC112442064	AKAP11
IFITM1	KRT7	DDOST
HNRNPU	BoLA	PRRC2B
IFI27	CNTRL	UBA7
IFI6	CCT4	SLC38A1
TXNDC5	OGN	IL1RN
A2M	AKAP11	IFIT5
LOC101906281	PRRC2B	CSTB
CTSH	UBA7	CHI3L1
GAPDH	SLC38A1	DDX58
IFITM3	GPX1	MANF
LOC112442088	IL1RN	CD14
OAS1Y	LOC112442408	ACSL5
KRT17	CHI3L1	LOC112441507
NUPR1	DDX58	EPSTI1
ZNFX1	ISG12(B)	LOC112442063
MX1	KRT6A	CCL2
LIFR	LOC112441507	PPP1R12A
S100A8	TPD52	SOCS3
LOC101906766	LOC100139916	ZC3H14
LOC783113	LOC112442063	HERC6
MZB1	ZBTB16	LOC618737
TNS1	IRF7	VDAC2
HP	ABCF1	LOC511531
TAP1	OTUD4	CIRBP
BHLHA15	ITSN2	VIRMA
SOD2	TMEM245	SEC61G
LOC511937	EHD2	ZMIZ2
MPEG1	FRYL	C2
LOC101905477	KMT2D	RAPGEF5
LOC112448791	ZC3H14	IFI44
IFIT2	KLHL24
LOC112442064	FSCN1
BoLA	HERC6
WARS	TXNRD1
UBA7	VDAC2
GPX1	ZKSCAN8
IL1RN	ARID1B
LOC112442408	PITPNB
CHI3L1	SUPT5H
ISG12(B)	LOC511531
KRT6A	CCDC69
LOC112441507	SDC1
TPD52	B3GALT5
LOC511531	SEC61G
	ZMIZ2
	C2
	MTAP
	DNM2
	IFI44

## Sheet: BVDV
PLDA	PLDA2	PAM	VNSC
OBP	OBP	OBP	ATP8
COX1	LIPF	RN18S1	CYTB
RN18S1	JCHAIN	LOC112444681	ND1
LOC112444681	LOC104969973	LIPF	ND4L
LIPF	PIGR	JCHAIN	ND5
JCHAIN	EEF1A1	ATP8	TAP1
LOC104969973	LOC104975830	PIGR
ATP8	BPIFB1	EEF1A1
CD74	RPS6	LOC104975830
SFTPC	IGLL1	ND5
TMSB10	KRT4	IGLL1
COX3	HNRNPA1	HNRNPA1
CD5L	LOC100847119	LOC100847119
TMSB4X	KRT13	TLN1
LOC783680	LOC100294952	LOC100294952
MARCO	LTF	ZG16B
PIGR	KRT5	HNRNPA2B1
EEF1A1	ZG16B	RPS7
LOC104975830	BPIFB2	HSP90B1
ACTB	RPL23A	LOC112441460
HSPA1A	RPS7	SAT1
BPIFB1	GAPDH	CSF1R
RPS2	CSF1R	HNRNPU
ND1	HNRNPU	C3
CYP4B1	C3	LPO
ND4L	AGR2	CD53
CYTB	FCMR	H3F3A
ND5	C1S	LOC112443201
CA3	KRT17	IFNGR1
RPL21	LPO	ARL5A
CCL21	LOC112443201	LOC784768
COX2	ORM1	PDIA4
RPS6	ARL5A	DHX9
CFD	LOC784768	TAP1
TXNIP	LOC783113	LOC112442088
IGLL1	TAP1	PPP1CB
ND2	LOC112442088	LOC100300716
TIMP3	VCP	UPF1
PTPRC	HMGB2	AKAP11
LCP1	UPF1	LOC112445656
KRT4	AKAP11	EPS15
AGER	DOCK8	DOCK8
RPL4	SLC38A1	SLC38A1
ND3	SMCHD1	LOC101906281
CAV1	LOC101905400	SMCHD1
HNRNPA1	VNN1	LOC100297192
FN1	OTUD4	LOC101905400
CALCRL	ABCF1	ATP2B1
LOC100847119	GABARAPL2	ANKRD11
SPTBN1	PSME1	CDC42SE1
EPAS1	ZSWIM8	SF3B3
LOC504773	GSPT1	PRKX
KRT13	FSCN1	RGS13
LAPTM5	ILF2	LOC511937
RPS8	VDAC2	OTUD4
TLN1	SDC1	ABCF1
PABPC1	ZMAT2	XBP1
LOC100294952	DSG3	GABARAPL2
MYL6	CCDC69	ZSWIM8
HSPA8	EVPL	MZB1
RPL10	LOC101905477	PLEK
SPARC	DUOX2	ILF2
DMBT1	NDC1	VDAC2
LOC104976804		LOC112441982
LTF		TENT5C
LOC515150		CCDC69
PTMA		RAPGEF5
KRT5		LOC101905477
ZG16B		SEC61A1
RPL5		LOC112445667
HNRNPA2B1		BHLHA15
RPL23		LOC112442064
BPIFA1		NDC1
C7		DDOST
BPIFB2
RPS27A
RPL23A
LOC100848815
XDH
COL3A1
RPS7
CTSD
GAPDH
ALDH2
SLC25A6
AOX1
HSP90B1
CLU
PNP
ANXA2
HMGB1
RPS4X
DDX17
LOC112441460
HSP90AA1
LNPEP
RPL27A
S100A12
LOC510860
CFL1
SAT1
CSF1R
HNRNPU
RPL7
ANXA1
TPM4
UBB
LOC540707
GSTA2
STMN1
PLA2G2A
C3
TFF3
RHOB
LIFR
TSC22D3
LAP
ACTR2
EIF4B
S100A9
A2M
EMP1
SCD
GRN
AGR2
S100A8
BMPR2
EPB41L1
PARP1
LRMP
TNS1
RPL15
FCMR
EIF4G2
POU2AF1
LOC100850808
C1S
M-SAA3.2
LY75
KRT17
KRT14
PTP4A2
IKZF3
NPM1
LASP1
CD9
TMEM100
DNAJB1
CTSC
TAP
WDFY4
DSP
CAVIN2
LPO
CD53
LOC101903126
CLDN18
PAX5
SORL1
ODC1
EIF4A1
H3F3A
EHF
IGHG1
CD4
CYR61
CHD4
LOC112443201
ORM1
IFNGR1
LOC104968484
ATP1A1
PRDX1
PRKCB
HMGN1
CTGF
ARL5A
LOC784768
SLC7A1
PDIA4
CPSF6
PRKD3
DHX9
BASP1
LOC783113
SPINT2
MBNL1
ZAP70
KRT8
ANP32B
TAP1
CEACAM1
SIPA1
RGS2
RNF10
RCSD1
FCGBP
HSPA5
KRT7
DUSP1
GIMAP8
EIF3E
PDK4
DLC1
LOC112442088
PPP1CB
VCP
FAM162B
HMGB2
LOC100300716
SET
TNC
NLRC5
S100A2
NUCKS1
UPF1
PNN
TRAF3IP3
SAA3
CD46
STAT3
AKAP11
IRF4
SMARCA5
BAZ2A
COL12A1
LDHA
OGN
SSH2
LOC112445656
SWAP70
C23H6orf62
EPS15
DOCK8
TCEA1
SLC38A1
PROM1
RASGRP3
ALDOA
TAPBP
LOC101906281
FCER1G
RFC1
MUC19
PPL
LOC784007
JUND
PAG1
SMCHD1
ECPAS
LOC100297192
TXNDC5
ACAP1
ANP32E
LOC101905400
LOC783920
PABPN1
ADGRG6
ATP2B1
MDN1
PTPRF
OGFRL1
DBNL
ANKRD11
CDC42SE1
LOC112445719
NADK
QSOX1
TSPAN1
PLEC
PRRC2A
ARHGEF6
SF3B3
PRKX
PERP
PAIP2
RGS13
SLC31A1
ERBB3
TRA2B
TMEM131L
LOC511937
ITSN2
VNN1
OTUD4
LOC100847998
TRIM29
TMEM245
A2ML1
ARHGAP4
SPEN
RFTN1
GSTP1
ABCF1
TMPRSS11D
XBP1
GJA1
PDIA6
NREP
EDEM3
LOC101906766
KMT2D
NDRG2
TCAF1
SFN
GFPT1
TSC1
LUM
KIF11
IL6ST
KREMEN1
C28H10orf99
GABARAPL2
PSME1
ZSWIM8
LOC781982
GSPT1
CCAR2
MZB1
FSCN1
FOLR3
PLEK
ANXA8L1
ILF2
VDAC2
MSLN
KRT78
LOC112441982
LOC616478
SDC1
ZMAT2
TENT5C
ZKSCAN8
ARID1B
KLF5
WFDC2
ENTPD4
KLHL6
HERPUD1
KIF15
S100A14
SLK
GOLM1
DSG3
SNX2
LOC506828
GAS6
CCDC69
EVPL
RIOK3
LOC100847724
COL6A3
FCAMR
FNDC3B
RAPGEF5
LOC101905477
ZC3H14
SEC61A1
VCAM1
VMO1
TNRC6A
LOC100296618
LMAN1L
RB1CC1
LOC616903
LOC112445667
NOP56
BHLHA15
MUC16
DUOX2
ITCH
SULT1C4
PKP1
LOC112442064
NDC1
TFF2
PLAT
DDX1
SOD2
C4BPA
DTX1
LGALS3
DDOST
MFSD4A
KIAA1324
CSN3

## Sheet: M. bovis
PLDA	PLDA2	PAM	VNSC
OBP	EEF1A1	ATP8	ATP8
RN18S1	CYP4B1	ND4L	CYTB
LOC112444681	RPL21	ND5	ND1
ATP8	RPS6	RPL21	ND4L
COX3	ACTA1	JCHAIN	ND5
CD74	AGER	ACTA1	TAP1
TMSB10	SFTPB	TIMP3
B2M	HSD17B13	TXNIP
CD5L	CKM	MB
LOC783680	MB	GAPDH
TMSB4X	GAPDH	SPTBN1
NPC2	CYP2B6	LOC100847119
HSPA1A	RPL23A	ETS1
PRDX6	JSP.1	JSP.1
C1QA	RPS7	RPS7
EEF1A1	LOC100848815	LOC100294952
ND4L	ACTC1	HNRNPU
FTH1	MYH7	LOC534578
ND1	LOC100294952	FLNA
MARCO	MYLPF	HSP90B1
TPT1	HNRNPU	TUBB
RPS3A	LOC534578	LIFR
RPLP0	CSF1R	TOP2A
CYP4B1	TNNC2	PTP4A2
RPS2	LOC782922	AHNAK
TTN	LIFR	ANXA1
ND5	MYBPC1	TNS3
CYTB	MYL1	WDFY4
CA3	FCMR	LOC101903126
RPL21	PLCG2	ARL5A
SELENOP	TOP2A	SIPA1
CCL21	MYL2	TGFBR3
ATP6	ANXA1	CMYA5
RPS6	TNS3	TAP1
C1QB	WDFY4	PDIA4
ITM2B	LOC101903126	KDM2A
ND2	TNS1	LPP
JCHAIN	ARL5A	LOC787803
LCP1	NEBL	MTDH
ND4	PTPRB	LOC112445719
CFD	CMYA5	CYFIP1
PTPRC	VCP	LOC100300716
RPSA	HMGB2	TCAF1
APP	TAP1	LOC101905400
ACTA1	PLXND1	ZBTB16
ND3	LOC112444473	ZC3H14
FN1	TNNC1	MAPRE2
AGER	HPGD	CCDC69
TIMP3	LOC784007	GDA
CAV1	NOTCH1	NECAP2
SFTPB	NRAP	LOC112442088
TXNIP	TNNT3	CDC37
IGLL1	EHD2
LOC504773	XIRP2
LOC104976804	LOC787803
HSD17B13	LOC112445719
TPM2	CYFIP1
CKM	LOC540707
TLN1	ARHGAP4
SPARC	TEK
CTSB	KRT6A
CALCRL	TCAF1
MB	LOC101905400
LOC104969973	PSME1
FTL	FARP1
MYL6	GSPT1
GAPDH	FSCN1
SPTBN1	GABARAPL2
CLIC5	ZBTB16
LOC100847119	ERBB2
ALDH1A1	MYL3
GNAS	YWHAQ
AOX1	MYOT
NEB	MAPRE2
LOC515150	CCDC69
CORO1A	MYH6
VIM	ARHGAP5
CYP2B6	GDA
ETS1	MRC2
APLP2	LOC112442088
RPS27A	NOP56
RPL23A	NAIP
GSN	CDC37
JSP.1
RPS7
DES
LOC100848815
ACTC1
ADGRE5
CXCL17
H19
MYH7
BPIFA1
PNP
LOC100294952
ALDH2
SPARCL1
ANXA5
SDC3
RPL9
KRT5
ITGB1
AHCY
MYLPF
PPIA
SCD
RPL35A
HNRNPU
PFN1
LOC534578
LNPEP
HNRNPF
LOC510860
CSF1R
JAK1
CD63
FHL1
TNNC2
RPL10A
FCGR3A
CES1
UBB
CD163
MYL12A
CDH5
KCTD12
FLNA
CD59
HSP90B1
CAVIN1
LOC782922
BCAM
RHOB
M-SAA3.2
PARP1
LOC104968484
TUBB
RASGRP2
DMBT1
SULT1A1
ACTR3
LIFR
POU2AF1
SEC14L3
EPHX1
MYBPC1
MYL1
CALM1
ATP5F1A
FCMR
CXCL13
COL4A2
PLCG2
SFTPD
TOP2A
CALD1
RGS5
MYL2
ALDOA
SNRNP200
PTP4A2
IKZF1
ATP2A1
TMEM100
DNAJB1
GABARAP
AHNAK
ANXA1
DOCK2
ENG
TNS3
RAMP2
WDFY4
NUFIP2
NPM1
SCARB2
RANBP2
ACTA2
TNS2
LOC781813
LOC101903126
FOS
ACTN2
SORL1
PGRMC1
CENPF
CYR61
CD53
TSC22D3
CD151
CAVIN2
TNS1
AOC3
CYB5A
SAA3
CRIP2
FAM129B
TPPP3
DSTN
KRT17
FAM107B
ARL5A
PICALM
KDR
PRDX1
DHRS3
MMP2
PECAM1
CAPNS1
KRT14
MYADM
PTPRB
ZAP70
IFITM3
CNN3
CTGF
RGS2
CEACAM1
MRC1
IGF2
SETX
PCNA
LYVE1
STAB2
SUSD2
HOPX
LDHA
EEF1A2
GSTM2
SIPA1
LDHB
CBX5
ND6
TGFBR3
CCNI
CMYA5
SCGB1A1
METTL7A
VCP
EHD3
IFI27
HMGB2
TAP1
KLHL41
KLF6
FAM162B
CNTRL
TNC
PDIA4
IGHG1
PDE4DIP
DUSP1
RYR1
NUPR1
PLXND1
LSP1
OGN
STAT3
KDM2A
ZNF207
CD36
COL12A1
HEG1
ARHGEF1
CAST
COL1A1
MAP4K1
SELENBP1
IFNGR1
LOC112444473
ITPR3
PYGM
ADAR
ACTN4
PDK4
ABCA3
LPP
TNNC1
ELN
CERS2
MYOM3
LOC784007
CLEC1A
RAMP3
LCP2
ZC3H11A
COL4A1
MYOZ3
NOTCH1
NRAP
TNNT3
PLPP3
SLC34A2
LOC112443201
ADGRG6
EDEM1
XIRP2
KANK3
DBNL
LAMA5
IPO7
PTGR1
TPD52
PRRC2A
FZD4
LOC787803
MTDH
LOC112445719
ANKS1A
TAGLN
CAND1
TIMP2
GSTM1
TCF21
GPX1
IL7R
GOLGB1
CASQ1
MCM7
SMC2
CYFIP1
MYZAP
ITSN2
ATP2B1
NDNF
FUS
LOC540707
MPEG1
ARHGAP4
FLNC
TJP1
LOC100300716
ACE
CRISPLD2
CLIC1
CLEC14A
HIF1A
KRT6A
SUPT16H
KMT2D
PDLIM3
MYOM1
HIP1
PGM2
SMARCA4
LOC514257
CTNND1
BMP3
TCAF1
PLK2
GOLGA4
LAMC1
LOC101905400
PLN
PSME1
FARP1
GSPT1
CCAR2
LOC107131209
AQP5
HS6ST1
FSCN1
NNT
PTPRJ
CFP
GABARAPL2
PEAR1
ZBTB16
KLF3
PSAT1
PDGFB
ERBB2
RBMS2
MAPRE1
PTPRG
MYL3
ATP1A2
YWHAQ
MGC151921
ZC3H14
FRMD4B
FAM107A
IREB2
C5
AFF1
ERBB3
CPT1A
SETD2
MYOT
ABHD2
GSTT2
CCNL1
NAA15
MAPRE2
LOC509283
COL6A3
CCDC69
MYH6
GDA
ABTB1
NECAP2
MGAT5
CSE1L
ATP2C1
ENPP4
PDE5A
DNM2
MRC2
RB1CC1
TCN1
2021-09-07
LOC112442088
AOX2
PER1
CRYAB
SLN
NOP56
CCL5
NAIP
ZZEF1
LOC100849046
SACM1L
STK19
CDC37
UCP3
KIF13A
TLK1
RNF144B
WARS
CYBRD1

## Sheet: M. haemolytica
PLDA	PLDA2	PAM	VNSC
OBP	EEF1A1	RN18S1	ATP8
HSPA1A	RPL21	LOC112444681	CYTB
RN18S1	RPS6	ATP8	ND1
SFTPC	IGHG1	JCHAIN	ND4L
LOC112444681	ACTA1	ND4L	ND5
SFTPA1	C3	LOC100847119	TAP1
ATP8	LOC112441460	EEF1A1
FTH1	LOC112443201	ND5
COX3	C7	RPL21
C1QA	RPL23A	C1QC
MARCO	RPS7	RPS6
JCHAIN	CSF1R	HSP90B1
ND4L	HNRNPU	TLN1
C1QB	LIFR	C3
LOC100847119	LOC100300716	LOC112441460
RPLP0	FCMR	PDIA4
ND1	TOP2A	LOC112443201
EEF1A1	ANXA1	C7
TPT1	LOC112442088	CTSD
RPS3A	LOC112442408	RPS7
PRDX6	MPEG1	SOD2
CYP4B1	C1S	LOC112441987
CYTB	PTBP3	CSF1R
ATP6	VCP	CALR
ND5	HMGB2	HSPA5
CA3	LOC101905477	LOC112445656
RPL21	TAP1	HNRNPU
CCL21	DOCK8	EIF4A1
TXNIP	SLC38A1	LIFR
CFD	MAN2A1	ALDOA
C1QC	CFDP2	LOC100300716
HSPA8	LOC784007	LOC101905400
RPS6	LCP2	HSPA6
ND2	JUN	LOC101906281
TTN	EIF2AK2	LOC100294952
IGLL1	HERC6	TOP2A
TIMP3	OTUD4	ANXA1
APP	LOC787803	CHI3L1
AGER	REEP3	NUFIP2
ND4	FRYL	CFB
ND3	MX2	LOC112442088
RPS24	ZSWIM8	GPX1
COL3A1	PSME1	ARPC1B
HSD17B13	VDAC2	SEC61A1
HSP90B1	FSCN1	TENT5C
HNRNPA1	TXNRD1	MZB1
SPTBN1	CCDC69	TXNDC5
AQP1	CD83	PTBP3
TLN1	LOC616903	BHLHA15
LOC104969973	TTYH3	XBP1
TUBA1B	NDC1	VCP
XDH		HMGB2
GNAS		NLRC5
HSP90AA1		PPP1CB
ISG15		LOC101905477
CKM		TAP1
IGHG1		LOC112441982
ACTA1		DOCK8
C3		SLC38A1
LOC112441460		LOC100297192
HNRNPA2B1		ANXA11
PDIA4		MAN2A1
LOC112443201		CFDP2
IFI27		DDOST
IGFBP3		SMCHD1
CYP2B6		RC3H2
C7		LCP2
SDS		MTDH
RPS27A		PACSIN2
MB		ATP2B1
IFI6		ELL2
RPL23A		EIF2AK2
ACTC1		HERC6
MYH7		RPA1
S100G		LOC112445667
CTSD		LOC787803
SDC3		CKAP4
RPS7		FNBP4
DDX17		MANF
SOD2		REEP3
BOLA-DRA		LOC112442064
LOC112441987		PPP1R12A
TPM2		TCAF1
MYL12A		FRYL
CSF1R		MX2
CALR		LOC112445688
SLC25A6		ZSWIM8
HSPA5		LOC112442063
NUPR1		ZC3H14
LOC112445656		NECAP2
HNRNPU		CCDC69
KIAA1551		DTX3L
LOC112448791		CD83
EIF4A1		VDAC1
BPIFB1		CRELD2
DES		LOC616903
LIFR		TTYH3
CCL2
IL1RN
SFTPD
LOC112445719
CSTB
S100A2
SERF2
ALDOA
MYLPF
LOC100296618
LOC100300716
LOC101905400
PTP4A2
MYL2
LOC107131864
COL1A1
IRF4
HSPA6
FCMR
A2M
LOC104968484
LOC101906281
TNS1
TNNC2
LOC100294952
TOP2A
ANXA1
MYBPC1
CHI3L1
NUFIP2
CFB
ND6
LOC112442088
WDFY4
PDIA6
STAT1
GPX1
MYL1
LOC112442408
ARPC1B
MPEG1
C1S
KRT7
BPIFB2
ADGRF5
SEC61A1
LOC508666
TENT5C
MZB1
CPSF6
LOC506828
TXNDC5
COL4A1
CEBPD
PTBP3
ZAP70
ACTN2
TNNT3
PDK4
TIMP1
ANG
BHLHA15
LOC511937
ATP2A1
PLTP
XBP1
VCP
COL6A1
HMGB2
NLRC5
PLXND1
PPP1CB
LOC101905477
TAP1
TNC
LOC112441982
DOCK8
SLC38A1
LOC100297192
BOLA-DQA5
ANXA11
MAN2A1
CFDP2
LOC100847159
LOC527744
TNNC1
TPD52
IFIT3
SMCHD1
EREG
LOC784007
LCP2
MTDH
WFDC18
SOCS3
KLHL41
PYGM
ADGRG6
ATP2B1
JUN
DBNL
LOC100300483
CMYA5
CCR1
ELL2
EIF2AK2
PRRC2A
RPA1
LOC112445667
LOC787803
CKAP4
CSF1
MANF
REEP3
LOC112442064
CXCL5
ABTB1
ARHGAP4
NRAP
CXCL8
MYH6
FRYL
EEF1A2
PTPRJ
MX2
LOC112445688
CASQ1
RYR1
MYL3
IL6ST
DICER1
ZSWIM8
MYOM3
PSME1
VDAC2
CCAR2
LOC112442063
FSCN1
LOC100300764
CD83
GRO1
CRELD2
LOC616903
TTYH3
MYOT
