# Supplementary material for: Genes and regulatory mechanisms associated with experimentally-induced bovine respiratory disease identified using supervised machine learning methodology
Source: Sci Rep. 2021 Nov 25;11:22916. doi: 10.1038/s41598-021-02343-7 (PMC8616896; doi:10.1038/s41598-021-02343-7)
Supplement: Supplementary file 5 — Supplementary Information 5. [file 41598_2021_2343_MOESM5_ESM.xlsx]

## Sheet: BRSV GO-BP
Gene Set	Description	Size	Expect	Ratio	P Value	FDR
GO:0002376	immune system process	2778	27.837	2.8021	0	0
GO:0006955	immune response	1919	19.229	3.6403	0	0
GO:0006952	defense response	1518	15.211	3.7473	0	0
GO:0002252	immune effector process	1141	11.433	4.6356	0	0
GO:0034097	response to cytokine	1100	11.022	4.7176	0	0
GO:0071345	cellular response to cytokine stimulus	1015	10.171	4.4245	0	0
GO:0045087	innate immune response	827	8.2869	5.6716	0	0
GO:0009615	response to virus	319	3.1965	9.0724	0	0
GO:0051607	defense response to virus	235	2.3548	9.7673	2.2204e-16	2.2528e-13
GO:0009607	response to biotic stimulus	926	9.2789	4.4186	3.3307e-16	3.0412e-13
GO:0043207	response to external biotic stimulus	899	9.0083	4.4403	6.6613e-16	5.0687e-13
GO:0051707	response to other organism	897	8.9883	4.4502	6.6613e-16	5.0687e-13
GO:0060337	type I interferon signaling pathway	84	0.84171	17.821	4.4409e-15	2.8964e-12
GO:0071357	cellular response to type I interferon	84	0.84171	17.821	4.4409e-15	2.8964e-12
GO:0034340	response to type I interferon	89	0.89182	16.82	1.088e-14	6.6231e-12
GO:0019221	cytokine-mediated signaling pathway	705	7.0644	4.8129	1.521e-14	8.6802e-12
GO:0034341	response to interferon-gamma	192	1.9239	9.8757	6.5725e-14	3.5302e-11
GO:0098542	defense response to other organism	473	4.7396	5.6966	2.1327e-13	1.0819e-10
GO:0009605	response to external stimulus	2282	22.867	2.5802	1.1458e-12	5.5062e-10
GO:0051704	multi-organism process	2385	23.899	2.5106	2.1929e-12	1.0012e-09
GO:0071310	cellular response to organic substance	2531	25.362	2.4446	2.5154e-12	1.0937e-09
GO:0002682	regulation of immune system process	1400	14.029	3.1365	4.1929e-12	1.7402e-09
GO:0043900	regulation of multi-organism process	367	3.6775	5.7104	1.1985e-10	4.758e-08
GO:0050776	regulation of immune response	909	9.1085	3.5132	3.9703e-10	1.5105e-07
GO:0002684	positive regulation of immune system process	979	9.81	3.3639	6.1225e-10	2.1814e-07
GO:0035455	response to interferon-alpha	20	0.20041	34.929	6.2115e-10	2.1814e-07
GO:1903900	regulation of viral life cycle	135	1.3528	9.61	9.7554e-10	3.2991e-07
GO:0045069	regulation of viral genome replication	87	0.87177	12.618	1.066e-09	3.4762e-07
GO:0043901	negative regulation of multi-organism process	165	1.6534	8.4676	1.1589e-09	3.6489e-07
GO:0045071	negative regulation of viral genome replication	50	0.50102	17.963	1.4454e-09	4.3255e-07
GO:0006986	response to unfolded protein	168	1.6834	8.3164	1.4685e-09	4.3255e-07
GO:0019079	viral genome replication	114	1.1423	10.505	1.5724e-09	4.4866e-07
GO:0071346	cellular response to interferon-gamma	172	1.7235	8.123	1.9986e-09	5.5301e-07
GO:0044403	symbiont process	768	7.6957	3.6384	2.7131e-09	7.2373e-07
GO:0006614	SRP-dependent cotranslational protein targeting to membrane	95	0.95194	11.555	2.7741e-09	7.2373e-07
GO:0006915	apoptotic process	1912	19.159	2.4532	2.8869e-09	7.3222e-07
GO:1903901	negative regulation of viral life cycle	74	0.74151	13.486	3.2213e-09	7.9496e-07
GO:0033365	protein localization to organelle	888	8.8981	3.3715	3.9999e-09	9.6114e-07
GO:0006119	oxidative phosphorylation	124	1.2425	9.6577	4.1588e-09	9.7369e-07
GO:0006613	cotranslational protein targeting to membrane	99	0.99202	11.088	4.3265e-09	9.8764e-07
GO:0022904	respiratory electron transport chain	102	1.0221	10.762	5.9588e-09	1.3271e-06
GO:0045184	establishment of protein localization	2049	20.532	2.2891	2.6189e-08	3.9856e-06
GO:0046034	ATP metabolic process	248	2.4851	6.0361	2.9901e-08	4.4036e-06
GO:0015031	protein transport	1942	19.46	2.3125	4.2697e-08	5.998e-06
GO:0006091	generation of precursor metabolites and energy	469	4.6996	4.0429	2.4887e-07	2.8739e-05
GO:0050790	regulation of catalytic activity	2243	22.476	2.0911	4.0803e-07	4.4889e-05
GO:0043065	positive regulation of apoptotic process	606	6.0724	3.4583	7.3455e-07	7.7094e-05
GO:0033554	cellular response to stress	1867	18.708	2.1916	8.6079e-07	8.4514e-05
GO:0006412	translation	613	6.1425	3.4188	8.8395e-07	8.4962e-05
GO:0006897	endocytosis	675	6.7638	3.2526	1.09e-06	0.00010261
GO:0009408	response to heat	139	1.3928	7.1796	1.3668e-06	0.00012606
GO:0065003	protein-containing complex assembly	1836	18.397	2.1199	3.8902e-06	0.0003289
GO:0032268	regulation of cellular protein metabolic process	2513	25.181	1.9062	4.3332e-06	0.00034707
GO:0007004	telomere maintenance via telomerase	70	0.70143	9.9796	6.3075e-06	0.00047995
GO:0050821	protein stabilization	166	1.6634	6.0118	6.7602e-06	0.00050185
GO:0032940	secretion by cell	1472	14.75	2.2373	8.4743e-06	0.0005817
GO:1903039	positive regulation of leukocyte cell-cell adhesion	210	2.1043	5.2274	8.8752e-06	0.00060029
GO:1901164	negative regulation of trophoblast cell migration	5	0.050102	59.878	9.7377e-06	0.00064431
GO:0032760	positive regulation of tumor necrosis factor production	75	0.75153	9.3143	1.0014e-05	0.00065437
GO:0051054	positive regulation of DNA metabolic process	219	2.1945	5.0126	1.3179e-05	0.0008299
GO:0071353	cellular response to interleukin-4	32	0.32065	15.593	1.5392e-05	0.00094322
GO:1904469	positive regulation of tumor necrosis factor secretion	16	0.16033	24.949	1.6113e-05	0.00097434
GO:0032479	regulation of type I interferon production	112	1.1223	7.1283	1.6879e-05	0.00098797
GO:0034613	cellular protein localization	1815	18.187	2.0344	1.8602e-05	0.001055
GO:1905323	telomerase holoenzyme complex assembly	6	0.060122	49.898	1.9332e-05	0.0010763
GO:0043299	leukocyte degranulation	529	5.3008	3.2071	2.3714e-05	0.0012516
GO:0001817	regulation of cytokine production	642	6.4331	2.9535	2.4155e-05	0.0012636
GO:0016477	cell migration	1368	13.708	2.1885	3.561e-05	0.0017024
GO:0007339	binding of sperm to zona pellucida	38	0.38078	13.131	3.6547e-05	0.0017201
GO:0052548	regulation of endopeptidase activity	393	3.938	3.5551	4.2673e-05	0.0019194
GO:0035739	CD4-positive, alpha-beta T cell proliferation	8	0.080163	37.424	5.3334e-05	0.0023237
GO:0002757	immune response-activating signal transduction	454	4.5493	3.2972	5.3441e-05	0.0023237
GO:0034620	cellular response to unfolded protein	132	1.3227	6.0483	5.5193e-05	0.0023877
GO:1904869	regulation of protein localization to Cajal body	9	0.090184	33.265	7.9412e-05	0.0032712
GO:0002685	regulation of leukocyte migration	181	1.8137	4.9623	8.8516e-05	0.0035763
GO:1901222	regulation of NIK/NF-kappaB signaling	105	1.0521	6.6531	8.9323e-05	0.003593
GO:0046638	positive regulation of alpha-beta T cell differentiation	46	0.46094	10.847	9.3559e-05	0.0037143
GO:0043066	negative regulation of apoptotic process	903	9.0484	2.4314	0.00010105	0.0039564
GO:0046700	heterocycle catabolic process	599	6.0022	2.8323	0.0001104	0.004181
GO:0036500	ATF6-mediated unfolded protein response	10	0.1002	29.939	0.00011261	0.004181
GO:0072606	interleukin-8 secretion	28	0.28057	14.257	0.00016504	0.0055607
GO:0030336	negative regulation of cell migration	252	2.5251	3.9602	0.00023162	0.007424
GO:0098761	cellular response to interleukin-7	31	0.31063	12.877	0.00024775	0.0077474
GO:0043085	positive regulation of catalytic activity	1380	13.828	2.0249	0.00025162	0.0078414
GO:0014070	response to organic cyclic compound	905	9.0685	2.3157	0.00028549	0.0088069
GO:0046634	regulation of alpha-beta T cell activation	90	0.90184	6.6531	0.00028753	0.0088399
GO:0044766	multi-organism transport	33	0.33067	12.097	0.00031722	0.0094658
GO:0006123	mitochondrial electron transport, cytochrome c to oxygen	14	0.14029	21.385	0.00033165	0.0097634
GO:0051223	regulation of protein transport	665	6.6636	2.5512	0.0003773	0.0108
GO:0050777	negative regulation of immune response	133	1.3327	5.2524	0.00038641	0.010958
GO:0002221	pattern recognition receptor signaling pathway	179	1.7937	4.4602	0.0004497	0.012493
GO:0010257	NADH dehydrogenase complex assembly	64	0.64131	7.7966	0.00045014	0.012493
GO:0009636	response to toxic substance	499	5.0002	2.7999	0.00050861	0.013905
GO:1901575	organic substance catabolic process	2057	20.612	1.7466	0.00054096	0.014701
GO:0050691	regulation of defense response to virus by host	38	0.38078	10.505	0.00055038	0.014868
GO:0032091	negative regulation of protein binding	102	1.0221	5.8704	0.00056347	0.015132
GO:0097193	intrinsic apoptotic signaling pathway	285	2.8558	3.5016	0.00061111	0.016335
GO:0010605	negative regulation of macromolecule metabolic process	2553	25.582	1.6418	0.00061685	0.016421
GO:0046597	negative regulation of viral entry into host cell	19	0.19039	15.757	0.00085096	0.021704
GO:0001959	regulation of cytokine-mediated signaling pathway	153	1.5331	4.5658	0.00089095	0.022535
GO:0002460	adaptive immune response based on somatic recombination of immune receptors built from immunoglobulin superfamily domains	248	2.4851	3.6216	0.00090146	0.022738
GO:0009967	positive regulation of signal transduction	1571	15.742	1.8422	0.00090535	0.022773
GO:0001666	response to hypoxia	302	3.0262	3.3045	0.00095227	0.023822
GO:0035547	regulation of interferon-beta secretion	5	0.050102	39.919	0.00097851	0.02395
GO:0045040	protein import into mitochondrial outer membrane	5	0.050102	39.919	0.00097851	0.02395
GO:2001181	positive regulation of interleukin-10 secretion	5	0.050102	39.919	0.00097851	0.02395
GO:0038096	Fc-gamma receptor signaling pathway involved in phagocytosis	76	0.76155	6.5656	0.0009905	0.02399
GO:0006754	ATP biosynthetic process	114	1.1423	5.2524	0.0010114	0.024431
GO:0035722	interleukin-12-mediated signaling pathway	46	0.46094	8.6779	0.0011434	0.026978
GO:0055093	response to hyperoxia	21	0.21043	14.257	0.0011509	0.027016
GO:0031667	response to nutrient levels	483	4.8399	2.686	0.0011768	0.027547
GO:0002479	antigen processing and presentation of exogenous peptide antigen via MHC class I, TAP-dependent	22	0.22045	13.609	0.0013229	0.030048
GO:1903426	regulation of reactive oxygen species biosynthetic process	82	0.82167	6.0851	0.0013942	0.031208
GO:0046651	lymphocyte proliferation	264	2.6454	3.4022	0.0013945	0.031208
GO:0050708	regulation of protein secretion	436	4.3689	2.7467	0.0015041	0.032545
GO:0043086	negative regulation of catalytic activity	757	7.5854	2.2411	0.0015798	0.033782
GO:0002407	dendritic cell chemotaxis	24	0.24049	12.475	0.0017133	0.036047
GO:0033029	regulation of neutrophil apoptotic process	7	0.070143	28.513	0.0020279	0.040966
GO:1902965	regulation of protein localization to early endosome	7	0.070143	28.513	0.0020279	0.040966
GO:0019725	cellular homeostasis	917	9.1887	2.0678	0.0021232	0.042448

## Sheet: BRSV Pathway Enrichment
Gene Set	Description	Size	Expect	Ratio	P Value	FDR
R-HSA-913531	Interferon Signaling	197	2.6506	8.6774	1.3323e-15	2.3062e-12
R-HSA-168256	Immune System	1997	26.869	2.5308	3.2196e-15	2.7866e-12
R-HSA-1280215	Cytokine Signaling in Immune system	688	9.2568	3.9971	1.3811e-13	7.969e-11
R-HSA-909733	Interferon alpha/beta signaling	69	0.92837	15.08	2.7356e-13	1.1838e-10
R-HSA-9010553	Regulation of expression of SLITs and ROBOs	171	2.3007	6.5196	8.6381e-09	2.9905e-06
R-HSA-168254	Influenza Infection	154	2.072	6.7567	1.7621e-08	5.0837e-06
R-HSA-1799339	SRP-dependent cotranslational protein targeting to membrane	112	1.5069	7.9633	3.0844e-08	7.6274e-06
R-HSA-376176	Signaling by ROBO receptors	218	2.9331	5.114	2.215e-07	4.2064e-05
R-HSA-156827	L13a-mediated translational silencing of Ceruloplasmin expression	111	1.4935	7.3654	2.6599e-07	4.2064e-05
R-HSA-156902	Peptide chain elongation	89	1.1975	8.351	2.9078e-07	4.2064e-05
R-HSA-192823	Viral mRNA Translation	89	1.1975	8.351	2.9078e-07	4.2064e-05
R-HSA-72706	GTP hydrolysis and joining of the 60S ribosomal subunit	112	1.5069	7.2997	2.916e-07	4.2064e-05
R-HSA-927802	Nonsense-Mediated Decay (NMD)	115	1.5473	7.1092	3.8201e-07	4.4569e-05
R-HSA-975957	Nonsense Mediated Decay (NMD) enhanced by the Exon Junction Complex (EJC)	115	1.5473	7.1092	3.8201e-07	4.4569e-05
R-HSA-156842	Eukaryotic Translation Elongation	93	1.2513	7.9918	4.4136e-07	4.4569e-05
R-HSA-2408557	Selenocysteine synthesis	93	1.2513	7.9918	4.4136e-07	4.4569e-05
R-HSA-72764	Eukaryotic Translation Termination	93	1.2513	7.9918	4.4136e-07	4.4569e-05
R-HSA-168255	Influenza Life Cycle	143	1.924	6.237	4.649e-07	4.4569e-05
R-HSA-975956	Nonsense Mediated Decay (NMD) independent of the Exon Junction Complex (EJC)	95	1.2782	7.8236	5.3953e-07	4.4569e-05
R-HSA-72613	Eukaryotic Translation Initiation	119	1.6011	6.8703	5.4069e-07	4.4569e-05
R-HSA-72737	Cap-dependent Translation Initiation	119	1.6011	6.8703	5.4069e-07	4.4569e-05
R-HSA-163200	Respiratory electron transport, ATP synthesis by chemiosmotic coupling, and heat production by uncoupling proteins.	123	1.6549	6.6469	7.5497e-07	5.9402e-05
R-HSA-5663205	Infectious disease	382	5.1397	3.6967	8.0862e-07	6.0858e-05
R-HSA-72689	Formation of a pool of free 40S subunits	101	1.3589	7.3588	9.5783e-07	6.9084e-05
R-HSA-1236974	ER-Phagosome pathway	83	1.1167	8.0592	1.5825e-06	0.00010957
R-HSA-168273	Influenza Viral RNA Transcription and Replication	133	1.7895	6.1471	1.6484e-06	0.00010974
R-HSA-1428517	The citric acid (TCA) cycle and respiratory electron transport	174	2.3411	5.1258	3.7421e-06	0.00023991
R-HSA-2408522	Selenoamino acid metabolism	118	1.5876	6.2986	4.0009e-06	0.00024734
R-HSA-1169408	ISG15 antiviral mechanism	71	0.95528	8.3745	4.5887e-06	0.0002739
R-HSA-1236975	Antigen processing-Cross presentation	99	1.332	6.7567	6.9467e-06	0.00040083
R-HSA-611105	Respiratory electron transport	100	1.3455	6.6892	7.5475e-06	0.00042144
R-HSA-72766	Translation	291	3.9153	3.8311	8.284e-06	0.00044811
R-HSA-1169410	Antiviral mechanism by IFN-stimulated genes	78	1.0495	7.623	9.3431e-06	0.00049009
R-HSA-3371571	HSF1-dependent transactivation	24	0.32291	15.484	1.4213e-05	0.00072361
R-HSA-168249	Innate Immune System	1053	14.168	2.1881	2.0506e-05	0.0010142
R-HSA-3371568	Attenuation phase	14	0.18836	21.235	2.8317e-05	0.0013616
R-HSA-6783783	Interleukin-10 signaling	47	0.63237	9.4882	3.6393e-05	0.0017026
R-HSA-449147	Signaling by Interleukins	462	6.216	2.8957	4.589e-05	0.0020391
R-HSA-422475	Axon guidance	551	7.4135	2.6978	4.5941e-05	0.0020391
R-HSA-8852276	The role of GTSE1 in G2/M progression after G2 checkpoint	75	1.0091	6.9369	6.3682e-05	0.0027455
R-HSA-6785807	Interleukin-4 and Interleukin-13 signaling	108	1.4531	5.5055	9.9975e-05	0.0040246
R-HSA-389960	Formation of tubulin folding intermediates by CCT/TriC	23	0.30946	12.926	0.00022798	0.0082723
R-HSA-2173782	Binding and Uptake of Ligands by Scavenger Receptors	42	0.56509	8.8481	0.00023417	0.0082723
R-HSA-381183	ATF6 (ATF6-alpha) activates chaperone genes	10	0.13455	22.297	0.00026703	0.0090632
R-HSA-2262752	Cellular responses to stress	426	5.7317	2.617	0.00060108	0.017939
R-HSA-72649	Translation initiation complex formation	58	0.78037	6.4072	0.0010618	0.029253
R-HSA-114608	Platelet degranulation	129	1.7356	4.0331	0.0017574	0.046802

## Sheet: IBR GO-BP
Gene Set	Description	Size	Expect	Ratio	P Value	FDR
GO:0002376	immune system process	2778	20.836	2.8317	1.7764e-15	1.622e-11
GO:0006952	defense response	1518	11.385	3.7767	3.9968e-15	1.8247e-11
GO:0006955	immune response	1919	14.393	3.3349	6.6613e-15	2.0275e-11
GO:0002252	immune effector process	1141	8.5578	4.3235	9.6589e-15	2.2049e-11
GO:0045087	innate immune response	827	6.2027	4.9978	5.1958e-14	9.4886e-11
GO:0051707	response to other organism	897	6.7278	4.7564	7.272e-14	1.008e-10
GO:0043207	response to external biotic stimulus	899	6.7428	4.7458	7.7272e-14	1.008e-10
GO:0009607	response to biotic stimulus	926	6.9453	4.6074	1.7375e-13	1.9831e-10
GO:0098542	defense response to other organism	473	3.5476	6.2013	6.4664e-12	6.5605e-09
GO:0034097	response to cytokine	1100	8.2503	3.7574	8.6023e-11	7.8547e-08
GO:0006119	oxidative phosphorylation	124	0.93004	12.903	1.4526e-10	1.2058e-07
GO:0009605	response to external stimulus	2282	17.116	2.6292	2.6364e-10	2.006e-07
GO:0051704	multi-organism process	2385	17.888	2.5715	3.1744e-10	2.2297e-07
GO:0071345	cellular response to cytokine stimulus	1015	7.6128	3.5467	6.3193e-09	4.1215e-06
GO:0008219	cell death	2170	16.276	2.5191	8.3742e-09	5.0976e-06
GO:0019221	cytokine-mediated signaling pathway	705	5.2877	4.1606	1.2076e-08	6.8919e-06
GO:0042775	mitochondrial ATP synthesis coupled electron transport	84	0.63003	14.285	1.2881e-08	6.9184e-06
GO:0042773	ATP synthesis coupled electron transport	85	0.63753	14.117	1.4316e-08	7.262e-06
GO:0009617	response to bacterium	595	4.4627	4.4816	1.7785e-08	8.547e-06
GO:0010941	regulation of cell death	1649	12.368	2.749	2.9876e-08	1.364e-05
GO:0006959	humoral immune response	242	1.8151	7.1622	3.356e-08	1.4592e-05
GO:0046034	ATP metabolic process	248	1.8601	6.989	4.4792e-08	1.8308e-05
GO:0002443	leukocyte mediated immunity	760	5.7002	3.8595	4.6115e-08	1.8308e-05
GO:0012501	programmed cell death	2043	15.323	2.4799	5.6156e-08	2.1365e-05
GO:0022904	respiratory electron transport chain	102	0.76503	11.764	7.1571e-08	2.6141e-05
GO:0006915	apoptotic process	1912	14.341	2.5104	1.0563e-07	3.7097e-05
GO:0044419	interspecies interaction between organisms	815	6.1127	3.599	1.5625e-07	5.2842e-05
GO:0009205	purine ribonucleoside triphosphate metabolic process	277	2.0776	6.2573	1.6257e-07	5.3016e-05
GO:0042981	regulation of apoptotic process	1517	11.378	2.7246	1.7778e-07	5.5975e-05
GO:0019079	viral genome replication	114	0.85503	10.526	1.8784e-07	5.6903e-05
GO:0009199	ribonucleoside triphosphate metabolic process	283	2.1226	6.1246	2.0811e-07	5.6903e-05
GO:0060337	type I interferon signaling pathway	84	0.63003	12.698	2.1627e-07	5.6903e-05
GO:0071357	cellular response to type I interferon	84	0.63003	12.698	2.1627e-07	5.6903e-05
GO:0009144	purine nucleoside triphosphate metabolic process	284	2.1301	6.103	2.1672e-07	5.6903e-05
GO:0043067	regulation of programmed cell death	1531	11.483	2.6997	2.1811e-07	5.6903e-05
GO:0009167	purine ribonucleoside monophosphate metabolic process	285	2.1376	6.0816	2.2566e-07	5.7235e-05
GO:0009126	purine nucleoside monophosphate metabolic process	286	2.1451	6.0604	2.3492e-07	5.7974e-05
GO:0044403	symbiont process	768	5.7602	3.6457	2.5176e-07	6.0496e-05
GO:0043903	regulation of symbiosis, encompassing mutualism through parasitism	198	1.4851	7.4071	2.8734e-07	6.7273e-05
GO:0034340	response to type I interferon	89	0.66753	11.985	3.3959e-07	7.7521e-05
GO:0022900	electron transport chain	179	1.3426	7.4485	9.705e-07	0.00017042
GO:0050776	regulation of immune response	909	6.8178	3.2269	9.9606e-07	0.00017161
GO:0043299	leukocyte degranulation	529	3.9677	4.0326	2.1669e-06	0.00033535
GO:0043065	positive regulation of apoptotic process	606	4.5452	3.7402	2.8147e-06	0.00042132
GO:1903900	regulation of viral life cycle	135	1.0125	7.9009	7.9915e-06	0.00091213
GO:1900363	regulation of mRNA polyadenylation	18	0.13501	29.628	8.5068e-06	0.00095896
GO:0016192	vesicle-mediated transport	1942	14.566	2.197	1.1779e-05	0.0012539
GO:2000427	positive regulation of apoptotic cell clearance	7	0.052502	57.141	1.4104e-05	0.0014802
GO:0030449	regulation of complement activation	49	0.36751	13.605	3.2069e-05	0.0028467
GO:0045071	negative regulation of viral genome replication	50	0.37502	13.333	3.5419e-05	0.0029671
GO:0052548	regulation of endopeptidase activity	393	2.9476	4.0711	4.0037e-05	0.0032935
GO:0072606	interleukin-8 secretion	28	0.21001	19.047	5.371e-05	0.0042278
GO:0050766	positive regulation of phagocytosis	55	0.41252	12.121	5.644e-05	0.0044047
GO:0097193	intrinsic apoptotic signaling pathway	285	2.1376	4.6782	5.7434e-05	0.004407
GO:0002221	pattern recognition receptor signaling pathway	179	1.3426	5.9588	6.1174e-05	0.0045803
GO:0034620	cellular response to unfolded protein	132	0.99004	7.0704	6.1198e-05	0.0045803
GO:0045047	protein targeting to ER	107	0.80253	7.4763	0.00015371	0.0099543
GO:0006897	endocytosis	675	5.0627	2.9628	0.0001612	0.010293
GO:0016064	immunoglobulin mediated immune response	110	0.82503	7.2724	0.00017888	0.011111
GO:0050663	cytokine secretion	211	1.5826	5.0551	0.00019147	0.011609
GO:0032479	regulation of type I interferon production	112	0.84003	7.1426	0.00019738	0.01178
GO:0000302	response to reactive oxygen species	215	1.6126	4.961	0.00021759	0.012818
GO:0034655	nucleobase-containing compound catabolic process	550	4.1252	3.1514	0.00024995	0.014354
GO:0051883	killing of cells in other organism involved in symbiotic interaction	17	0.12751	23.528	0.00025937	0.014802
GO:0015833	peptide transport	1977	14.828	1.9557	0.00026858	0.015232
GO:0043280	positive regulation of cysteine-type endopeptidase activity involved in apoptotic process	125	0.93754	6.3997	0.00035758	0.018983
GO:0043066	negative regulation of apoptotic process	903	6.7728	2.5101	0.00041241	0.021275
GO:2000660	negative regulation of interleukin-1-mediated signaling pathway	5	0.037502	53.331	0.00054988	0.026016
GO:0098869	cellular oxidant detoxification	97	0.72753	6.8726	0.00081388	0.034858
GO:1990668	vesicle fusion with endoplasmic reticulum-Golgi intermediate compartment (ERGIC) membrane	6	0.045002	44.443	0.00082078	0.034858
GO:0001817	regulation of cytokine production	642	4.8152	2.6998	0.0010661	0.043653
GO:0030595	leukocyte chemotaxis	215	1.6126	4.3409	0.0011891	0.047414

## Sheet: IBR Pathway Enrichment
Gene Set	Description	Size	Expect	Ratio	P Value	FDR
R-HSA-168256	Immune System	1997	19.3	2.6425	1.1426e-12	1.9779e-09
R-HSA-1280215	Cytokine Signaling in Immune system	688	6.6492	3.7598	5.2255e-09	4.5227e-06
R-HSA-909733	Interferon alpha/beta signaling	69	0.66686	13.496	1.8034e-08	1.0406e-05
R-HSA-913531	Interferon Signaling	197	1.9039	6.828	4.9035e-08	2.122e-05
R-HSA-163200	Respiratory electron transport, ATP synthesis by chemiosmotic coupling, and heat production by uncoupling proteins.	123	1.1887	8.4122	2.7593e-07	9.5526e-05
R-HSA-611105	Respiratory electron transport	100	0.96646	8.2776	5.1587e-06	0.0014883
R-HSA-1428517	The citric acid (TCA) cycle and respiratory electron transport	174	1.6816	5.9466	6.5955e-06	0.001631
R-HSA-168249	Innate Immune System	1053	10.177	2.3583	4.8728e-05	0.0090709
R-HSA-2173782	Binding and Uptake of Ligands by Scavenger Receptors	42	0.40591	12.318	4.8931e-05	0.0090709
R-HSA-6798695	Neutrophil degranulation	479	4.6293	3.2402	5.2402e-05	0.0090709
R-HSA-381183	ATF6 (ATF6-alpha) activates chaperone genes	10	0.096646	31.041	0.00010012	0.01459
R-HSA-1799339	SRP-dependent cotranslational protein targeting to membrane	112	1.0824	6.4669	0.00010114	0.01459
R-HSA-381033	ATF6 (ATF6-alpha) activates chaperones	12	0.11597	25.868	0.00018099	0.0241
R-HSA-381119	Unfolded Protein Response (UPR)	97	0.93746	6.4002	0.00034139	0.04221
R-HSA-1236975	Antigen processing-Cross presentation	99	0.95679	6.2709	0.00038115	0.043985

## Sheet: BVDV GO-BP
Gene Set	Description	Size	Expect	Ratio	P Value	FDR
GO:0060249	anatomical structure homeostasis	408	1.3709	7.2943	9.0232e-07	0.008239
GO:0009048	dosage compensation by inactivation of X chromosome	17	0.057122	52.519	2.3633e-05	0.068989
GO:0007549	dosage compensation	19	0.063843	46.991	3.3517e-05	0.068989
GO:0050657	nucleic acid transport	191	0.64179	9.3489	4.2242e-05	0.068989
GO:0050658	RNA transport	191	0.64179	9.3489	4.2242e-05	0.068989
GO:0051236	establishment of RNA localization	194	0.65187	9.2043	4.6083e-05	0.068989
GO:0033622	integrin activation	22	0.073923	40.583	5.2889e-05	0.068989
GO:0006405	RNA export from nucleus	135	0.45362	11.022	8.8777e-05	0.077361
GO:1903312	negative regulation of mRNA metabolic process	71	0.23857	16.767	9.3961e-05	0.077361
GO:0070934	CRD-mediated mRNA stabilization	5	0.016801	119.04	0.00011018	0.077361

## Sheet: BVDV Pathway Enrichment
Gene Set	Description	Size	Expect	Ratio	P Value	FDR
R-HSA-72203	Processing of Capped Intron-Containing Pre-mRNA	243	0.92098	6.5148	0.00027886	0.25091
R-HSA-381119	Unfolded Protein Response (UPR)	97	0.36763	10.88	0.00047551	0.25091
R-HSA-72163	mRNA Splicing - Major Pathway	183	0.69358	7.209	0.00059688	0.25091
R-HSA-381183	ATF6 (ATF6-alpha) activates chaperone genes	10	0.0379	52.77	0.0006183	0.25091
R-HSA-72172	mRNA Splicing	191	0.7239	6.9071	0.00072476	0.25091
R-HSA-381033	ATF6 (ATF6-alpha) activates chaperones	12	0.04548	43.975	0.0009025	0.26037
R-HSA-381038	XBP1(S) activates chaperone genes	57	0.21603	13.887	0.0012807	0.30628
R-HSA-381070	IRE1alpha activates chaperones	59	0.22361	13.416	0.0014155	0.30628
R-HSA-8953854	Metabolism of RNA	674	2.5545	3.1318	0.0032923	0.63322
R-HSA-109582	Hemostasis	620	2.3498	2.979	0.0079789	1

## Sheet: M.bovis GO-BP
Gene Set	Description	Size	Expect	Ratio	P Value	FDR
GO:0051225	spindle assembly	113	0.28477	17.558	9.1292e-06	0.073245
GO:0042542	response to hydrogen peroxide	131	0.33013	15.145	1.8721e-05	0.073245
GO:0015031	protein transport	1942	4.894	3.065	4.284e-05	0.073245
GO:0010035	response to inorganic substance	536	1.3508	5.9225	4.8856e-05	0.073245
GO:0015833	peptide transport	1977	4.9822	3.0107	5.2856e-05	0.073245
GO:0007010	cytoskeleton organization	1300	3.2761	3.6629	5.8901e-05	0.073245
GO:0042886	amide transport	2006	5.0553	2.9672	6.2675e-05	0.073245
GO:0007051	spindle organization	175	0.44102	11.337	7.4869e-05	0.073245
GO:0009628	response to abiotic stimulus	1123	2.8301	3.8868	7.6063e-05	0.073245
GO:0045184	establishment of protein localization	2049	5.1637	2.9049	8.0216e-05	0.073245

## Sheet: M.bovis Pathway Enrichment
Gene Set	Description	Size	Expect	Ratio	P Value	FDR
R-HSA-6785807	Interleukin-4 and Interleukin-13 signaling	108	0.31723	9.457	0.0038032	1
R-HSA-2173782	Binding and Uptake of Ligands by Scavenger Receptors	42	0.12337	16.212	0.0066824	1
R-HSA-8939247	RUNX1 regulates transcription of genes involved in interleukin signaling	5	0.014686	68.09	0.014603	1
R-HSA-8875513	MET interacts with TNS proteins	5	0.014686	68.09	0.014603	1
R-HSA-168256	Immune System	1997	5.8657	1.8753	0.022202	1
R-HSA-8983711	OAS antiviral response	8	0.023498	42.556	0.023266	1
R-HSA-444473	Formyl peptide receptors bind formyl peptides and many other ligands	8	0.023498	42.556	0.023266	1
R-HSA-156902	Peptide chain elongation	89	0.26142	7.6506	0.027908	1
R-HSA-192823	Viral mRNA Translation	89	0.26142	7.6506	0.027908	1
R-HSA-381183	ATF6 (ATF6-alpha) activates chaperone genes	10	0.029373	34.045	0.029	1

## Sheet: M.haemolytica GO-BP
Gene Set	Description	Size	Expect	Ratio	P Value	FDR
GO:0006955	immune response	1919	8.5207	3.7556	4.8861e-12	3.1488e-08
GO:0002376	immune system process	2778	12.335	3.0807	6.8969e-12	3.1488e-08
GO:0002252	immune effector process	1141	5.0662	4.7372	5.6506e-11	1.7198e-07
GO:0006986	response to unfolded protein	168	0.74595	13.406	3.4131e-09	7.7913e-06
GO:0034620	cellular response to unfolded protein	132	0.5861	15.356	6.666e-09	1.2173e-05
GO:0035966	response to topologically incorrect protein	188	0.83475	11.98	1.0092e-08	1.5358e-05
GO:0035967	cellular response to topologically incorrect protein	150	0.66603	13.513	2.0454e-08	2.668e-05
GO:0030968	endoplasmic reticulum unfolded protein response	115	0.51062	15.667	4.1465e-08	4.7327e-05
GO:0036500	ATF6-mediated unfolded protein response	10	0.044402	90.086	7.3693e-08	7.4765e-05
GO:0034976	response to endoplasmic reticulum stress	268	1.19	8.4036	2.841e-07	0.00025941
GO:0045321	leukocyte activation	1184	5.2572	3.6141	6.5223e-07	0.00054141
GO:0001775	cell activation	1335	5.9276	3.374	9.1066e-07	0.0006901
GO:0002684	positive regulation of immune system process	979	4.3469	3.9108	9.8251e-07	0.0006901
GO:0002366	leukocyte activation involved in immune response	693	3.077	4.5498	1.8268e-06	0.0011153
GO:0002682	regulation of immune system process	1400	6.2162	3.2174	1.9133e-06	0.0011153
GO:0002263	cell activation involved in immune response	697	3.0948	4.5237	1.9544e-06	0.0011153
GO:0045087	innate immune response	827	3.672	4.0849	2.8168e-06	0.0015129
GO:0016192	vesicle-mediated transport	1942	8.6228	2.6673	6.5144e-06	0.0033046
GO:0009605	response to external stimulus	2282	10.132	2.4673	8.9073e-06	0.0042806
GO:0050778	positive regulation of immune response	706	3.1348	4.147	1.2181e-05	0.0054858
GO:0006956	complement activation	68	0.30193	16.56	1.2617e-05	0.0054858
GO:0006958	complement activation, classical pathway	34	0.15097	26.496	1.5013e-05	0.006231
GO:0006952	defense response	1518	6.7402	2.8189	2.4692e-05	0.0098028
GO:0002443	leukocyte mediated immunity	760	3.3745	3.8524	2.6503e-05	0.010083
GO:0006957	complement activation, alternative pathway	14	0.062162	48.261	2.9532e-05	0.010786
GO:0050776	regulation of immune response	909	4.0361	3.4687	3.9752e-05	0.013961
GO:0002697	regulation of immune effector process	381	1.6917	5.3201	4.622e-05	0.014717
GO:0006984	ER-nucleus signaling pathway	45	0.19981	20.019	4.6485e-05	0.014717
GO:0002455	humoral immune response mediated by circulating immunoglobulin	46	0.20425	19.584	5.0742e-05	0.014717
GO:0043312	neutrophil degranulation	482	2.1402	4.6725	5.1018e-05	0.014717
GO:0002283	neutrophil activation involved in immune response	485	2.1535	4.6436	5.3743e-05	0.014717
GO:0048584	positive regulation of response to stimulus	2211	9.8172	2.3428	5.4155e-05	0.014717
GO:0034975	protein folding in endoplasmic reticulum	17	0.075483	39.744	5.4644e-05	0.014717
GO:0072376	protein activation cascade	92	0.4085	12.24	5.4799e-05	0.014717
GO:0042119	neutrophil activation	494	2.1934	4.559	6.2676e-05	0.016096
GO:0002446	neutrophil mediated immunity	496	2.2023	4.5406	6.4825e-05	0.016096
GO:0030449	regulation of complement activation	49	0.21757	18.385	6.5223e-05	0.016096
GO:0036230	granulocyte activation	500	2.2201	4.5043	6.9311e-05	0.016543
GO:2000257	regulation of protein activation cascade	50	0.22201	18.017	7.0657e-05	0.016543
GO:0080134	regulation of response to stress	1361	6.0431	2.8131	7.5143e-05	0.017153
GO:0034097	response to cytokine	1100	4.8842	3.0711	8.1636e-05	0.018181
GO:0034655	nucleobase-containing compound catabolic process	550	2.4421	4.0948	0.00015189	0.026447
GO:0043066	negative regulation of apoptotic process	903	4.0095	3.2423	0.00015351	0.026447
GO:0030097	hemopoiesis	791	3.5122	3.4167	0.00017518	0.028099
GO:0006897	endocytosis	675	2.9971	3.6702	0.00018127	0.028099
GO:0098657	import into cell	792	3.5166	3.4124	0.00017725	0.028099
GO:0006915	apoptotic process	1912	8.4896	2.3558	0.00018156	0.028099
GO:0008104	protein localization	2665	11.833	2.0282	0.00034574	0.043246

## Sheet: M. haemolytica Pathway Enrichme
Gene Set	Description	Size	Expect	Ratio	P Value	FDR
R-HSA-168256	Immune System	1997	10.975	2.7336	1.8834e-08	3.2601e-05
R-HSA-381183	ATF6 (ATF6-alpha) activates chaperone genes	10	0.054955	72.786	1.6825e-07	0.00014562
R-HSA-381033	ATF6 (ATF6-alpha) activates chaperones	12	0.065947	60.655	3.9336e-07	0.00022697
R-HSA-381119	Unfolded Protein Response (UPR)	97	0.53307	11.256	1.4197e-05	0.0061435
R-HSA-168249	Innate Immune System	1053	5.7868	2.9377	3.1826e-05	0.0096523
R-HSA-3371511	HSF1 activation	12	0.065947	45.491	3.3457e-05	0.0096523
R-HSA-3371556	Cellular response to heat stress	88	0.48361	10.339	0.00011631	0.026575
R-HSA-977606	Regulation of Complement cascade	47	0.25829	15.486	0.00012282	0.026575
R-HSA-6798695	Neutrophil degranulation	479	2.6324	3.7989	0.0002473	0.039734
R-HSA-166663	Initial triggering of complement	23	0.1264	23.735	0.000258	0.039734
R-HSA-166658	Complement cascade	58	0.31874	12.549	0.00027931	0.039734
R-HSA-173736	Alternative complement activation	5	0.027478	72.786	0.00029369	0.039734
R-HSA-381070	IRE1alpha activates chaperones	59	0.32424	12.337	0.00029841	0.039734
R-HSA-983170	Antigen Presentation: Folding, assembly and peptide loading of class I MHC	25	0.13739	21.836	0.00033246	0.041106
R-HSA-1799339	SRP-dependent cotranslational protein targeting to membrane	112	0.6155	8.1235	0.0003603	0.041579
