# Supplementary material for: Genes and regulatory mechanisms associated with experimentally-induced bovine respiratory disease identified using supervised machine learning methodology
Source: Sci Rep. 2021 Nov 25;11:22916. doi: 10.1038/s41598-021-02343-7 (PMC8616896; doi:10.1038/s41598-021-02343-7)
Supplement: Supplementary file 6 — Supplementary Information 6. [file 41598_2021_2343_MOESM6_ESM.xlsx]

## Sheet: Overlapped Genes
Gene ID	BRD	Virus	Bacteria	BRSV	IBR	BVDV	M.bovis	M.haemolytica
A2M	No	No	Yes	Yes	Yes	No	No	No
ABCF1	No	No	No	Yes	Yes	Yes	No	No
ABR	No	No	No	Yes	No	No	No	No
ABTB1	No	No	Yes	No	No	No	No	No
ACSL5	No	No	No	No	Yes	No	No	No
ACTA1	No	No	Yes	No	No	No	Yes	No
ACTC1	No	No	Yes	No	No	No	No	No
ACTN2	No	No	Yes	No	No	No	No	No
ACTN3	No	No	Yes	No	No	No	No	No
ADAR	No	No	No	Yes	No	No	No	No
ADGRF5	No	No	Yes	No	No	No	No	No
AFF1	No	No	Yes	No	No	No	No	No
AGER	No	No	Yes	No	No	No	No	No
AGR2	No	No	Yes	No	No	No	No	No
AHNAK	No	No	Yes	No	No	No	Yes	No
AKAP11	No	No	Yes	No	Yes	Yes	No	No
ALDH3A2	No	No	No	Yes	No	No	No	No
ALDOA	No	No	Yes	Yes	No	No	No	Yes
ANKRD11	No	No	No	No	No	Yes	No	No
ANKRD44	No	No	No	Yes	No	No	No	No
ANXA1	No	No	Yes	Yes	Yes	No	Yes	Yes
ANXA11	No	No	Yes	Yes	No	No	No	Yes
AOX1	No	No	No	Yes	No	No	No	No
AQP1	No	No	Yes	No	No	No	No	No
ARHGAP4	No	No	Yes	No	No	No	No	No
ARHGDIB	No	No	No	Yes	No	No	No	No
ARID1B	No	No	No	Yes	Yes	No	No	No
ARL5A	No	No	No	No	No	Yes	Yes	No
ARPC1B	No	No	No	Yes	No	No	No	Yes
ATP1A2	No	No	Yes	No	No	No	No	No
ATP2A1	No	No	Yes	No	No	No	No	No
ATP2B1	No	No	Yes	No	No	Yes	No	Yes
ATP6	No	No	Yes	Yes	Yes	No	No	No
ATP8	No	Yes	Yes	Yes	Yes	Yes	Yes	Yes
B2M	No	No	Yes	No	No	No	No	No
B3GALT5	No	No	No	No	Yes	No	No	No
BAZ2A	No	No	No	Yes	No	No	No	No
BHLHA15	No	No	Yes	Yes	Yes	Yes	No	Yes
BIRC3	No	No	Yes	No	No	No	No	No
BLA-DQB	No	No	No	Yes	No	No	No	No
BOLA	No	No	No	Yes	Yes	No	No	No
BOLA-DQA5	No	No	Yes	No	No	No	No	No
BOLA-DRB3	No	No	Yes	No	No	No	No	No
BPIFA1	No	No	Yes	No	No	No	No	No
BPIFB1	No	No	Yes	No	No	No	No	No
BPIFB2	No	No	Yes	No	No	No	No	No
C1QA	No	No	Yes	No	No	No	No	No
C1QB	No	No	Yes	No	No	No	No	No
C1QC	No	No	Yes	No	No	No	No	Yes
C1R	No	No	No	Yes	No	No	No	No
C1S	No	No	No	Yes	Yes	No	No	No
C2	No	No	No	No	Yes	No	No	No
C3	No	No	Yes	No	Yes	Yes	No	Yes
C7	No	No	Yes	No	Yes	No	No	Yes
CA3	No	No	Yes	No	No	No	No	No
CALR	No	No	Yes	Yes	Yes	No	No	Yes
CAMK2D	No	No	No	Yes	No	No	No	No
CAPNS1	No	No	Yes	No	No	No	No	No
CASC3	No	No	No	Yes	No	No	No	No
CASP4	No	No	No	Yes	No	No	No	No
CASP7	No	No	No	Yes	No	No	No	No
CASQ1	No	No	Yes	No	No	No	No	No
CCAR2	No	No	Yes	No	No	No	No	No
CCDC69	No	No	No	No	Yes	Yes	Yes	Yes
CCL19	No	No	No	Yes	No	No	No	No
CCL2	No	No	No	Yes	Yes	No	No	No
CCL21	No	No	Yes	No	No	No	No	No
CCNI	No	No	Yes	Yes	Yes	No	No	No
CCT4	No	No	No	No	Yes	No	No	No
CCT5	No	No	No	Yes	No	No	No	No
CCT6A	No	No	Yes	No	No	No	No	No
CCT8	No	No	No	Yes	No	No	No	No
CD14	No	No	No	Yes	Yes	No	No	No
CD274	No	No	No	Yes	No	No	No	No
CD53	No	No	No	No	No	Yes	No	No
CD68	No	No	Yes	No	No	No	No	No
CD74	No	No	Yes	No	No	No	No	No
CD83	No	No	Yes	No	No	No	No	Yes
CD84	No	No	Yes	No	No	No	No	No
CDC37	No	No	No	No	No	No	Yes	No
CDC42SE1	No	No	No	No	No	Yes	No	No
CEBPD	No	No	Yes	No	No	No	No	No
CENPF	No	No	No	No	Yes	No	No	No
CFB	No	No	No	No	No	No	No	Yes
CFD	No	No	Yes	No	No	No	No	No
CFDP2	No	No	Yes	No	No	No	No	Yes
CHD3	No	No	No	Yes	No	No	No	No
CHI3L1	No	Yes	Yes	Yes	Yes	No	No	Yes
CIRBP	No	No	No	No	Yes	No	No	No
CKAP4	No	No	No	No	No	No	No	Yes
CKM	No	No	Yes	No	No	No	No	No
CLEC4F	No	No	No	Yes	Yes	No	No	No
CMTR1	No	No	No	Yes	No	No	No	No
CMYA5	No	No	Yes	No	No	No	Yes	No
CNTRL	No	No	No	No	Yes	No	No	No
COL12A1	No	No	Yes	No	No	No	No	No
COL1A1	No	No	Yes	Yes	No	No	No	No
COL3A1	No	No	Yes	No	No	No	No	No
COL4A1	No	No	Yes	No	No	No	No	No
COL6A1	No	No	Yes	No	No	No	No	No
COX1	No	No	No	Yes	Yes	No	No	No
COX2	No	No	No	Yes	Yes	No	No	No
COX3	No	No	No	Yes	Yes	No	No	No
CPSF6	No	No	Yes	Yes	Yes	No	No	No
CPT1A	No	No	Yes	No	No	No	No	No
CRELD2	No	No	No	No	No	No	No	Yes
CSF1R	No	No	Yes	No	No	Yes	No	Yes
CSN3	No	No	Yes	No	No	No	No	No
CSTB	No	No	No	No	Yes	No	No	No
CTSD	No	No	Yes	No	No	No	No	Yes
CTSH	No	No	No	No	Yes	No	No	No
CXCL10	No	No	No	Yes	No	No	No	No
CXCL8	No	No	Yes	No	No	No	No	No
CYFIP1	No	No	No	No	No	No	Yes	No
CYP2B6	No	No	Yes	No	No	No	No	No
CYP4B1	No	No	Yes	No	No	No	No	No
CYR61	No	No	Yes	No	No	No	No	No
CYTB	No	Yes	No	Yes	Yes	No	No	No
DBNL	No	No	Yes	No	No	No	No	No
DDOST	No	No	No	Yes	Yes	Yes	No	Yes
DDX17	No	No	Yes	No	No	No	No	No
DDX39B	No	No	No	Yes	No	No	No	No
DDX58	No	Yes	Yes	Yes	Yes	No	No	No
DES	No	No	Yes	No	No	No	No	No
DHX58	No	No	No	Yes	No	No	No	No
DHX9	No	No	No	No	No	Yes	No	No
DMBT1	No	No	Yes	No	No	No	No	No
DNM2	No	No	No	No	Yes	No	No	No
DOCK8	No	No	No	Yes	No	Yes	No	Yes
DPP8	No	No	Yes	No	No	No	No	No
DTX3L	No	No	No	Yes	No	No	No	Yes
DTX4	No	No	Yes	No	No	No	No	No
DYRK1A	No	No	No	Yes	No	No	No	No
EDEM1	No	No	Yes	No	No	No	No	No
EEF1A1	No	No	Yes	No	Yes	Yes	No	Yes
EEF1A2	No	No	Yes	No	No	No	No	No
EHD2	No	No	No	No	Yes	No	No	No
EIF2AK2	No	No	No	Yes	No	No	No	Yes
EIF4A1	No	No	No	Yes	Yes	No	No	Yes
EIF5A	No	No	No	Yes	No	No	No	No
ELL2	No	No	Yes	No	No	No	No	Yes
EPS15	No	No	No	No	No	Yes	No	No
EPSTI1	No	No	No	No	Yes	No	No	No
ETS1	No	No	No	No	No	No	Yes	No
FAM111B	No	No	No	Yes	No	No	No	No
FAM168A	No	No	No	Yes	No	No	No	No
FCMR	No	No	Yes	No	No	No	No	No
FHL1	No	No	Yes	No	No	No	No	No
FKBP4	No	No	No	Yes	No	No	No	No
FLNA	No	No	No	No	No	No	Yes	No
FLNC	No	No	Yes	No	No	No	No	No
FNBP4	No	No	No	No	No	No	No	Yes
FRYL	No	No	Yes	No	Yes	No	No	Yes
FSCN1	No	No	Yes	No	Yes	No	No	No
FTH1	No	No	Yes	No	Yes	No	No	No
FZD4	No	No	Yes	No	No	No	No	No
GABARAPL2	No	No	No	No	No	Yes	No	No
GAPDH	No	No	Yes	Yes	Yes	No	Yes	No
GAPVD1	No	No	No	Yes	No	No	No	No
GBP4	No	No	No	Yes	No	No	No	No
GDA	No	No	Yes	No	No	No	Yes	No
GIMAP8	No	No	Yes	No	No	No	No	No
GNAS	No	No	Yes	No	No	No	No	No
GPCPD1	No	No	No	Yes	No	No	No	No
GPX1	No	No	Yes	No	Yes	No	No	Yes
GSPT1	No	No	Yes	No	No	No	No	No
GSTM1	No	No	Yes	No	No	No	No	No
GUCY1A1	No	No	Yes	No	No	No	No	No
H19	No	No	Yes	No	No	No	No	No
H3F3A	No	No	Yes	No	No	Yes	No	No
HERC6	No	No	No	Yes	Yes	No	No	Yes
HMGB2	No	No	Yes	No	Yes	No	No	Yes
HNRNPA1	No	No	Yes	No	No	Yes	No	No
HNRNPA2B1	No	No	Yes	No	No	Yes	No	No
HNRNPA3	No	No	Yes	No	No	No	No	No
HNRNPAB	No	No	No	Yes	No	No	No	No
HNRNPU	No	No	Yes	No	Yes	Yes	Yes	Yes
HP	No	No	Yes	No	Yes	No	No	No
HSBP1	No	No	Yes	No	No	No	No	No
HSD17B13	No	No	Yes	No	No	No	No	No
HSP90AA1	No	No	No	Yes	No	No	No	No
HSP90AB1	No	No	No	Yes	No	No	No	No
HSP90B1	No	Yes	Yes	Yes	Yes	Yes	Yes	Yes
HSPA1A	No	No	Yes	No	No	No	No	No
HSPA4	No	No	No	Yes	No	No	No	No
HSPA5	No	No	Yes	Yes	No	No	No	Yes
HSPA6	No	No	Yes	No	No	No	No	Yes
HSPD1	No	No	No	Yes	No	No	No	No
HUWE1	No	No	No	Yes	No	No	No	No
ICAM1	No	No	No	Yes	No	No	No	No
IFI27	No	Yes	No	Yes	Yes	No	No	No
IFI44	No	Yes	No	Yes	Yes	No	No	No
IFI44L	No	No	No	Yes	No	No	No	No
IFI6	No	Yes	No	Yes	Yes	No	No	No
IFIH1	No	No	No	Yes	No	No	No	No
IFIT2	No	No	No	Yes	Yes	No	No	No
IFIT5	No	Yes	No	Yes	Yes	No	No	No
IFITM1	No	No	No	Yes	Yes	No	No	No
IFITM2	No	No	No	Yes	No	No	No	No
IFITM3	No	Yes	No	Yes	Yes	No	No	No
IFNGR1	No	No	No	No	No	Yes	No	No
IGFBP3	No	No	Yes	No	No	No	No	No
IGHG1	No	No	Yes	No	No	No	No	No
IGLL1	No	Yes	Yes	Yes	Yes	Yes	No	No
IL1RN	No	No	No	No	Yes	No	No	No
IL7R	No	No	Yes	No	No	No	No	No
ILF2	No	Yes	No	Yes	No	Yes	No	No
IRF4	No	No	Yes	No	No	No	No	No
IRF7	No	No	No	No	Yes	No	No	No
ISG12(B)	No	No	No	Yes	Yes	No	No	No
ISG15	No	Yes	No	Yes	Yes	No	No	No
ITPKB	No	No	No	Yes	No	No	No	No
ITPR3	No	No	Yes	No	No	No	No	No
ITSN2	No	No	No	No	Yes	No	No	No
JAK1	No	No	No	Yes	No	No	No	No
JCHAIN	No	Yes	Yes	Yes	Yes	Yes	Yes	Yes
JMJD1C	No	No	No	Yes	No	No	No	No
JSP.1	No	No	Yes	Yes	No	No	Yes	No
JUN	No	No	Yes	No	No	No	No	No
KDM2A	No	No	Yes	No	No	No	Yes	No
KDR	No	No	Yes	No	No	No	No	No
KLF3	No	No	Yes	No	No	No	No	No
KLHL24	No	No	No	Yes	Yes	No	No	No
KLHL41	No	No	Yes	No	No	No	No	No
KMT2B	No	No	Yes	No	No	No	No	No
KMT2D	No	No	Yes	No	Yes	No	No	No
KRT4	No	No	Yes	No	No	No	No	No
KRT6A	No	No	No	No	Yes	No	No	No
KRT7	No	No	No	No	Yes	No	No	No
LCP1	No	No	Yes	No	Yes	No	No	No
LCP2	No	No	Yes	No	No	No	No	Yes
LDHA	No	No	No	Yes	No	No	No	No
LGALS3BP	No	No	No	Yes	No	No	No	No
LGALS9	No	No	No	Yes	Yes	No	No	No
LIFR	No	No	Yes	No	Yes	No	Yes	Yes
LIPF	No	No	Yes	No	No	Yes	No	No
LMO2	No	No	Yes	No	No	No	No	No
LNPEP	No	No	No	No	Yes	No	No	No
LOC100139670	No	No	No	Yes	No	No	No	No
LOC100139916	No	No	No	No	Yes	No	No	No
LOC100294952	No	No	Yes	Yes	Yes	Yes	Yes	Yes
LOC100296618	No	No	Yes	No	No	No	No	No
LOC100297192	No	No	Yes	No	No	Yes	No	Yes
LOC100297676	No	No	Yes	No	No	No	No	No
LOC100298356	No	No	No	Yes	No	No	No	No
LOC100300716	No	No	Yes	No	Yes	Yes	Yes	Yes
LOC100847119	No	Yes	Yes	Yes	Yes	Yes	Yes	Yes
LOC100847159	No	No	Yes	No	No	No	No	No
LOC100848815	No	No	No	No	Yes	No	No	No
LOC101903126	No	No	Yes	No	No	No	Yes	No
LOC101905400	No	No	Yes	Yes	Yes	Yes	Yes	Yes
LOC101905477	No	Yes	Yes	Yes	Yes	Yes	No	Yes
LOC101906281	No	No	Yes	Yes	Yes	Yes	No	Yes
LOC101906766	No	No	No	Yes	No	No	No	No
LOC104968484	No	No	Yes	No	No	No	No	No
LOC104975830	No	No	Yes	No	No	Yes	No	No
LOC104976804	No	No	Yes	No	No	No	No	No
LOC107131209	No	No	Yes	No	No	No	No	No
LOC112441460	No	No	Yes	No	Yes	Yes	No	Yes
LOC112441484	No	No	No	Yes	No	No	No	No
LOC112441507	No	Yes	No	Yes	Yes	No	No	No
LOC112441982	No	No	Yes	No	Yes	Yes	No	Yes
LOC112441987	No	No	Yes	No	No	No	No	Yes
LOC112442063	No	No	No	No	Yes	No	No	Yes
LOC112442064	No	No	Yes	No	Yes	Yes	No	Yes
LOC112442065	No	No	No	Yes	No	No	No	No
LOC112442088	No	No	Yes	No	Yes	Yes	Yes	Yes
LOC112442347	No	No	No	Yes	No	No	No	No
LOC112442408	No	No	Yes	No	Yes	No	No	No
LOC112443201	No	No	Yes	Yes	Yes	Yes	No	Yes
LOC112444473	No	No	Yes	No	No	No	No	No
LOC112444681	Yes	No	Yes	No	Yes	Yes	No	Yes
LOC112444847	No	No	No	Yes	No	No	No	No
LOC112445656	No	No	Yes	No	Yes	Yes	No	Yes
LOC112445667	No	No	Yes	Yes	No	Yes	No	Yes
LOC112445688	No	No	Yes	No	No	No	No	Yes
LOC112445719	No	No	Yes	Yes	Yes	No	Yes	No
LOC112448791	No	No	No	No	Yes	No	No	No
LOC504773	No	No	Yes	No	No	No	No	No
LOC506828	No	No	Yes	No	No	No	No	No
LOC508666	No	No	Yes	No	No	No	No	No
LOC511531	No	No	No	Yes	Yes	No	No	No
LOC511937	No	Yes	No	Yes	Yes	Yes	No	No
LOC512486	No	No	No	Yes	No	No	No	No
LOC534578	No	No	No	No	No	No	Yes	No
LOC616903	No	No	Yes	No	No	No	No	Yes
LOC618737	No	Yes	No	Yes	Yes	No	No	No
LOC784007	No	No	Yes	No	No	No	No	No
LOC784208	No	No	No	Yes	No	No	No	No
LOC784768	No	No	No	No	No	Yes	No	No
LOC786372	No	No	No	Yes	No	No	No	No
LOC787803	No	No	Yes	No	No	No	Yes	Yes
LPO	No	No	No	No	No	Yes	No	No
LPP	No	No	Yes	No	No	No	Yes	No
LRRC8B	No	No	No	Yes	No	No	No	No
LTF	No	No	Yes	No	No	No	No	No
LY75	No	No	No	No	Yes	No	No	No
LYVE1	No	No	Yes	No	No	No	No	No
MAN2A1	No	No	Yes	No	No	No	No	Yes
MANF	No	No	No	Yes	Yes	No	No	Yes
MAPRE2	No	No	Yes	No	No	No	Yes	No
MARCH6	No	No	No	Yes	No	No	No	No
MARCO	No	No	Yes	No	No	No	No	No
MARF1	No	No	No	Yes	No	No	No	No
MB	No	No	Yes	No	No	No	Yes	No
METTL7A	No	No	Yes	No	No	No	No	No
MGC151921	No	No	Yes	No	No	No	No	No
MPEG1	No	No	Yes	No	Yes	No	No	No
M-SAA3.2	No	No	Yes	Yes	No	No	No	No
MTAP	No	No	No	No	Yes	No	No	No
MTDH	No	No	Yes	No	No	No	Yes	Yes
MUC19	No	No	Yes	No	No	No	No	No
MX1	No	Yes	Yes	Yes	Yes	No	No	No
MX2	No	No	Yes	No	No	No	No	Yes
MYBBP1A	No	No	No	Yes	No	No	No	No
MYBPC1	No	No	Yes	No	No	No	No	No
MYH6	No	No	Yes	No	No	No	No	No
MYH7	No	No	Yes	No	No	No	No	No
MYL1	No	No	Yes	No	No	No	No	No
MYL12A	No	No	Yes	No	No	No	No	No
MYL2	No	No	Yes	No	No	No	No	No
MYL3	No	No	Yes	No	No	No	No	No
MYLPF	No	No	Yes	No	No	No	No	No
MYOM1	No	No	Yes	No	No	No	No	No
MYOM3	No	No	Yes	No	No	No	No	No
MYOT	No	No	Yes	No	No	No	No	No
MYOZ3	No	No	Yes	No	No	No	No	No
MZB1	No	No	Yes	Yes	Yes	Yes	No	Yes
ND1	No	Yes	Yes	Yes	Yes	No	No	No
ND2	No	Yes	No	Yes	Yes	No	No	No
ND3	No	Yes	No	Yes	Yes	No	No	No
ND4	No	No	Yes	Yes	No	No	No	No
ND4L	No	Yes	Yes	Yes	Yes	No	Yes	Yes
ND5	Yes	Yes	Yes	Yes	Yes	Yes	Yes	Yes
ND6	No	No	Yes	No	No	No	No	No
NDC1	No	No	No	No	No	Yes	No	No
NEB	No	No	Yes	No	No	No	No	No
NECAP2	No	No	Yes	No	No	No	Yes	Yes
NLRC5	No	No	Yes	No	No	No	No	Yes
NOTCH1	No	No	Yes	No	No	No	No	No
NRAP	No	No	Yes	No	No	No	No	No
NUFIP2	No	No	Yes	No	Yes	No	No	Yes
NUPR1	No	No	No	Yes	Yes	No	No	No
OAS1Y	No	Yes	No	Yes	Yes	No	No	No
OBP	No	No	Yes	No	No	Yes	No	No
OGN	No	No	No	No	Yes	No	No	No
OSBPL8	No	No	No	Yes	No	No	No	No
OTUD4	No	No	Yes	No	Yes	Yes	No	No
PABPC1	No	No	Yes	No	No	No	No	No
PACSIN2	No	No	No	No	No	No	No	Yes
PAIP2	No	No	No	Yes	No	No	No	No
PARP12	No	No	No	Yes	No	No	No	No
PARP14	No	No	No	Yes	No	No	No	No
PARP9	No	No	No	Yes	No	No	No	No
PCDH17	No	No	Yes	No	No	No	No	No
PDE4DIP	No	No	Yes	No	No	No	No	No
PDIA3	No	No	No	Yes	No	No	No	No
PDIA4	No	No	Yes	Yes	Yes	Yes	Yes	Yes
PDIA6	No	No	No	Yes	No	No	No	No
PDK4	No	No	Yes	No	No	No	No	No
PICALM	No	No	Yes	No	No	No	No	No
PIGR	No	No	Yes	No	No	Yes	No	No
PIK3CA	No	No	No	Yes	No	No	No	No
PITPNB	No	No	No	No	Yes	No	No	No
PLAC8	No	No	No	Yes	Yes	No	No	No
PLEK	No	No	No	No	No	Yes	No	No
PLN	No	No	Yes	No	No	No	No	No
PLTP	No	No	Yes	No	No	No	No	No
PLXND1	No	No	Yes	No	No	No	No	No
PML	No	No	No	Yes	No	No	No	No
PPA1	No	No	No	Yes	No	No	No	No
PPP1CB	No	No	Yes	Yes	No	Yes	No	Yes
PPP1R12A	No	No	No	No	Yes	No	No	Yes
PRDX1	No	No	No	Yes	No	No	No	No
PRKX	No	No	No	No	No	Yes	No	No
PRRC2A	No	No	Yes	No	No	No	No	No
PRRC2B	No	No	No	No	Yes	No	No	No
PSD4	No	No	Yes	No	No	No	No	No
PSMA2	No	No	No	Yes	No	No	No	No
PSMB10	No	No	No	Yes	No	No	No	No
PSMB8	No	No	No	Yes	No	No	No	No
PSME1	No	No	Yes	No	No	No	No	No
PSME2	No	No	No	Yes	No	No	No	No
PTBP3	No	No	Yes	No	No	No	No	Yes
PTGES3	No	No	No	Yes	No	No	No	No
PTP4A2	No	No	Yes	No	No	No	Yes	No
PTPRC	No	No	Yes	No	No	No	No	No
PTPRJ	No	No	Yes	Yes	No	No	No	No
PYGM	No	No	Yes	No	No	No	No	No
RABEP1	No	No	No	Yes	No	No	No	No
RAPGEF5	No	No	No	No	Yes	Yes	No	No
RASGRP2	No	No	Yes	No	No	No	No	No
RASGRP3	No	No	No	Yes	No	No	No	No
RC3H2	No	No	No	No	No	No	No	Yes
REEP3	No	No	Yes	No	No	No	No	Yes
RERE	No	No	No	Yes	No	No	No	No
RFC1	No	No	No	Yes	Yes	No	No	No
RGS13	No	No	No	No	No	Yes	No	No
RGS5	No	No	No	No	Yes	No	No	No
RN18S1	Yes	No	Yes	No	Yes	Yes	No	Yes
RNASE6	No	No	No	Yes	No	No	No	No
ROCK2	No	No	Yes	No	No	No	No	No
RPA1	No	No	Yes	No	No	No	No	Yes
RPL11	No	No	No	Yes	No	No	No	No
RPL12	No	No	Yes	No	No	No	No	No
RPL15	No	No	No	Yes	No	No	No	No
RPL18	No	No	No	Yes	No	No	No	No
RPL21	No	No	Yes	No	Yes	No	Yes	Yes
RPL23A	No	No	Yes	No	No	No	No	No
RPL26	No	No	No	Yes	No	No	No	No
RPL34	No	No	No	Yes	No	No	No	No
RPL35A	No	No	No	Yes	No	No	No	No
RPL7	No	No	Yes	No	No	No	No	No
RPL9	No	No	Yes	No	No	No	No	No
RPS23	No	No	No	Yes	No	No	No	No
RPS24	No	No	Yes	No	No	No	No	No
RPS26	No	No	No	Yes	No	No	No	No
RPS27A	No	No	Yes	No	No	No	No	No
RPS3A	No	No	Yes	Yes	Yes	No	No	No
RPS4X	No	No	No	Yes	Yes	No	No	No
RPS6	No	No	Yes	No	No	No	No	Yes
RPS7	No	No	Yes	No	Yes	Yes	Yes	Yes
RPSA	No	No	Yes	No	No	No	No	No
RYR1	No	No	Yes	No	No	No	No	No
S100A8	No	No	No	No	Yes	No	No	No
S100A9	No	No	No	No	Yes	No	No	No
S100G	No	No	Yes	No	No	No	No	No
SAA3	No	No	Yes	No	No	No	No	No
SAT1	No	No	No	No	No	Yes	No	No
SCD	No	No	Yes	No	No	No	No	No
SDC1	No	No	No	No	Yes	No	No	No
SDC3	No	No	Yes	No	No	No	No	No
SDS	No	No	Yes	No	Yes	No	No	No
SEC61A1	No	No	No	Yes	Yes	Yes	No	Yes
SEC61G	No	No	No	No	Yes	No	No	No
SELENOP	No	No	Yes	Yes	No	No	No	No
SEPTIN7	No	No	Yes	No	No	No	No	No
SERF2	No	No	Yes	No	No	No	No	No
SERPINH1	No	No	No	Yes	No	No	No	No
SF3B1	No	No	Yes	No	No	No	No	No
SF3B3	No	No	No	No	No	Yes	No	No
SFTPA1	No	No	Yes	No	No	No	No	No
SFTPB	No	No	Yes	No	No	No	No	No
SFTPC	No	No	Yes	No	No	No	No	No
SFTPD	No	No	Yes	No	No	No	No	No
SIGLEC5	No	No	No	Yes	No	No	No	No
SIPA1	No	No	Yes	No	No	No	Yes	No
SLC25A6	No	No	No	No	Yes	No	No	No
SLC38A1	No	No	Yes	No	Yes	Yes	No	Yes
SLC39A8	No	No	Yes	No	No	No	No	No
SLK	No	No	Yes	No	No	No	No	No
SLN	No	No	Yes	No	No	No	No	No
SMC5	No	No	No	Yes	No	No	No	No
SMCHD1	No	No	Yes	No	No	Yes	No	Yes
SNX2	No	No	Yes	No	No	No	No	No
SOCS3	No	No	No	Yes	Yes	No	No	No
SOD2	No	Yes	Yes	Yes	Yes	No	No	Yes
SORL1	No	No	No	Yes	No	No	No	No
SPARC	No	No	Yes	No	No	No	No	No
SPTBN1	No	No	Yes	No	No	No	Yes	No
STAB2	No	No	Yes	No	No	No	No	No
STAT1	No	No	Yes	No	No	No	No	No
STIP1	No	No	No	Yes	No	No	No	No
STK26	No	No	No	No	Yes	No	No	No
STMN1	No	No	No	Yes	No	No	No	No
STX7	No	No	No	Yes	No	No	No	No
SUPT5H	No	No	No	No	Yes	No	No	No
SYNM	No	No	Yes	No	No	No	No	No
TAP	No	No	Yes	No	No	No	No	No
TAP1	Yes	Yes	Yes	Yes	Yes	Yes	Yes	Yes
TARS	No	No	No	Yes	No	No	No	No
TCAF1	No	No	No	No	No	No	Yes	Yes
TCP1	No	No	No	Yes	No	No	No	No
TENT5C	No	No	Yes	Yes	No	Yes	No	Yes
TGFBR2	No	No	No	Yes	No	No	No	No
TGFBR3	No	No	Yes	No	No	No	Yes	No
TIFA	No	No	No	Yes	No	No	No	No
TIMP1	No	No	No	Yes	No	No	No	No
TIMP3	No	No	Yes	No	No	No	Yes	No
TLN1	No	No	Yes	No	No	Yes	No	Yes
TMBIM6	No	No	No	Yes	Yes	No	No	No
TMEM123	No	No	No	Yes	No	No	No	No
TMEM245	No	No	No	No	Yes	No	No	No
TNC	No	No	Yes	No	No	No	No	No
TNNC1	No	No	Yes	No	No	No	No	No
TNNC2	No	No	Yes	No	No	No	No	No
TNNT3	No	No	Yes	No	No	No	No	No
TNS1	No	No	Yes	No	No	No	No	No
TNS3	No	No	No	Yes	No	No	Yes	No
TOP2A	No	No	Yes	No	Yes	No	Yes	Yes
TP53INP1	No	Yes	No	Yes	No	No	No	No
TPD52	No	No	Yes	No	Yes	No	No	No
TPM2	No	No	Yes	No	No	No	No	No
TPT1	No	No	Yes	No	No	No	No	No
TSC22D3	No	No	Yes	No	No	No	No	No
TTN	No	No	Yes	No	No	No	No	No
TTYH3	No	No	No	No	No	No	No	Yes
TUBA1B	No	No	No	Yes	No	No	No	No
TUBB	No	No	No	No	No	No	Yes	No
TXNDC5	No	No	Yes	Yes	Yes	No	No	Yes
TXNIP	No	No	Yes	No	No	No	Yes	No
TXNRD1	No	No	Yes	No	Yes	No	No	No
UBA7	No	Yes	No	Yes	Yes	No	No	No
UPF1	No	No	Yes	No	No	Yes	No	No
VCP	No	No	Yes	No	Yes	No	No	Yes
VDAC1	No	No	Yes	No	No	No	No	Yes
VDAC2	No	Yes	Yes	Yes	Yes	Yes	No	No
VIRMA	No	No	No	No	Yes	No	No	No
WARS	No	No	Yes	No	No	No	No	No
WDFY4	No	No	Yes	No	No	No	Yes	No
WFDC18	No	No	Yes	No	No	No	No	No
XBP1	No	No	Yes	No	Yes	Yes	No	Yes
XDH	No	No	Yes	No	No	No	No	No
XIRP2	No	No	Yes	No	No	No	No	No
YWHAZ	No	No	Yes	No	Yes	No	No	No
ZAP70	No	No	Yes	No	No	No	No	No
ZBP1	No	No	No	Yes	No	No	No	No
ZBTB16	No	No	No	No	Yes	No	Yes	No
ZC3H11A	No	No	Yes	No	No	No	No	No
ZC3H14	No	No	Yes	No	Yes	No	Yes	Yes
ZG16B	No	No	Yes	No	No	Yes	No	No
ZKSCAN8	No	No	No	No	Yes	No	No	No
ZMAT2	No	No	Yes	No	No	No	No	No
ZMIZ2	No	No	No	No	Yes	No	No	No
ZNF207	No	No	Yes	No	No	No	No	No
ZNF638	No	No	Yes	No	No	No	No	No
ZNFX1	No	Yes	No	Yes	Yes	No	No	No
ZSWIM8	No	No	Yes	No	No	Yes	No	Yes

## Sheet: Overlapped GO-BP
GO-BP Description	BRSV	IBR	BVDV	M.bovis	M.haemolytica
adaptive immune response based on somatic recombination of immune receptors built from immunoglobulin superfamily domains	Yes	No	No	No	No
anatomical structure homeostasis	No	No	Yes	No	No
antigen processing and presentation of exogenous peptide antigen via MHC class I, TAP-dependent	Yes	No	No	No	No
apoptotic process	Yes	Yes	No	No	Yes
ATF6-mediated unfolded protein response	Yes	No	No	No	Yes
ATP biosynthetic process	Yes	No	No	No	No
ATP metabolic process	Yes	Yes	No	No	No
ATP synthesis coupled electron transport	No	Yes	No	No	No
binding of sperm to zona pellucida	Yes	No	No	No	No
CD4-positive, alpha-beta T cell proliferation	Yes	No	No	No	No
cell activation	No	No	No	No	Yes
cell activation involved in immune response	No	No	No	No	Yes
cell death	No	Yes	No	No	No
cell migration	Yes	No	No	No	No
cellular homeostasis	Yes	No	No	No	No
cellular oxidant detoxification	No	Yes	No	No	No
cellular protein localization	Yes	No	No	No	No
cellular response to cytokine stimulus	Yes	Yes	No	No	No
cellular response to interferon-gamma	Yes	No	No	No	No
cellular response to interleukin-4	Yes	No	No	No	No
cellular response to interleukin-7	Yes	No	No	No	No
cellular response to organic substance	Yes	No	No	No	No
cellular response to stress	Yes	No	No	No	No
cellular response to topologically incorrect protein	No	No	No	No	Yes
cellular response to type I interferon	Yes	Yes	No	No	No
cellular response to unfolded protein	Yes	Yes	No	No	Yes
complement activation	No	No	No	No	Yes
complement activation, alternative pathway	No	No	No	No	Yes
complement activation, classical pathway	No	No	No	No	Yes
cotranslational protein targeting to membrane	Yes	No	No	No	No
cytokine secretion	No	Yes	No	No	No
cytokine-mediated signaling pathway	Yes	Yes	No	No	No
defense response	Yes	Yes	No	No	Yes
defense response to other organism	Yes	Yes	No	No	No
defense response to virus	Yes	No	No	No	No
dendritic cell chemotaxis	Yes	No	No	No	No
electron transport chain	No	Yes	No	No	No
endocytosis	Yes	Yes	No	No	Yes
endoplasmic reticulum unfolded protein response	No	No	No	No	Yes
ER-nucleus signaling pathway	No	No	No	No	Yes
establishment of protein localization	Yes	No	No	No	No
Fc-gamma receptor signaling pathway involved in phagocytosis	Yes	No	No	No	No
generation of precursor metabolites and energy	Yes	No	No	No	No
granulocyte activation	No	No	No	No	Yes
hemopoiesis	No	No	No	No	Yes
heterocycle catabolic process	Yes	No	No	No	No
humoral immune response	No	Yes	No	No	No
humoral immune response mediated by circulating immunoglobulin	No	No	No	No	Yes
immune effector process	Yes	Yes	No	No	Yes
immune response	Yes	Yes	No	No	Yes
immune response-activating signal transduction	Yes	No	No	No	No
immune system process	Yes	Yes	No	No	Yes
immunoglobulin mediated immune response	No	Yes	No	No	No
import into cell	No	No	No	No	Yes
innate immune response	Yes	Yes	No	No	Yes
interleukin-12-mediated signaling pathway	Yes	No	No	No	No
interleukin-8 secretion	Yes	Yes	No	No	No
interspecies interaction between organisms	No	Yes	No	No	No
intrinsic apoptotic signaling pathway	Yes	Yes	No	No	No
killing of cells in other organism involved in symbiotic interaction	No	Yes	No	No	No
leukocyte activation	No	No	No	No	Yes
leukocyte activation involved in immune response	No	No	No	No	Yes
leukocyte chemotaxis	No	Yes	No	No	No
leukocyte degranulation	Yes	Yes	No	No	No
leukocyte mediated immunity	No	Yes	No	No	Yes
lymphocyte proliferation	Yes	No	No	No	No
mitochondrial ATP synthesis coupled electron transport	No	Yes	No	No	No
mitochondrial electron transport, cytochrome c to oxygen	Yes	No	No	No	No
multi-organism process	Yes	Yes	No	No	No
multi-organism transport	Yes	No	No	No	No
NADH dehydrogenase complex assembly	Yes	No	No	No	No
negative regulation of apoptotic process	Yes	Yes	No	No	Yes
negative regulation of catalytic activity	Yes	No	No	No	No
negative regulation of cell migration	Yes	No	No	No	No
negative regulation of immune response	Yes	No	No	No	No
negative regulation of interleukin-1-mediated signaling pathway	No	Yes	No	No	No
negative regulation of macromolecule metabolic process	Yes	No	No	No	No
negative regulation of multi-organism process	Yes	No	No	No	No
negative regulation of protein binding	Yes	No	No	No	No
negative regulation of trophoblast cell migration	Yes	No	No	No	No
negative regulation of viral entry into host cell	Yes	No	No	No	No
negative regulation of viral genome replication	Yes	Yes	No	No	No
negative regulation of viral life cycle	Yes	No	No	No	No
neutrophil activation	No	No	No	No	Yes
neutrophil activation involved in immune response	No	No	No	No	Yes
neutrophil degranulation	No	No	No	No	Yes
neutrophil mediated immunity	No	No	No	No	Yes
nucleobase-containing compound catabolic process	No	Yes	No	No	Yes
organic substance catabolic process	Yes	No	No	No	No
oxidative phosphorylation	Yes	Yes	No	No	No
pattern recognition receptor signaling pathway	Yes	Yes	No	No	No
peptide transport	No	Yes	No	No	No
positive regulation of alpha-beta T cell differentiation	Yes	No	No	No	No
positive regulation of apoptotic cell clearance	No	Yes	No	No	No
positive regulation of apoptotic process	Yes	Yes	No	No	No
positive regulation of catalytic activity	Yes	No	No	No	No
positive regulation of cysteine-type endopeptidase activity involved in apoptotic process	No	Yes	No	No	No
positive regulation of DNA metabolic process	Yes	No	No	No	No
positive regulation of immune response	No	No	No	No	Yes
positive regulation of immune system process	Yes	No	No	No	Yes
positive regulation of interleukin-10 secretion	Yes	No	No	No	No
positive regulation of leukocyte cell-cell adhesion	Yes	No	No	No	No
positive regulation of phagocytosis	No	Yes	No	No	No
positive regulation of response to stimulus	No	No	No	No	Yes
positive regulation of signal transduction	Yes	No	No	No	No
positive regulation of tumor necrosis factor production	Yes	No	No	No	No
positive regulation of tumor necrosis factor secretion	Yes	No	No	No	No
programmed cell death	No	Yes	No	No	No
protein activation cascade	No	No	No	No	Yes
protein folding in endoplasmic reticulum	No	No	No	No	Yes
protein import into mitochondrial outer membrane	Yes	No	No	No	No
protein localization	No	No	No	No	Yes
protein localization to organelle	Yes	No	No	No	No
protein stabilization	Yes	No	No	No	No
protein targeting to ER	No	Yes	No	No	No
protein transport	Yes	No	No	No	No
protein-containing complex assembly	Yes	No	No	No	No
purine nucleoside monophosphate metabolic process	No	Yes	No	No	No
purine nucleoside triphosphate metabolic process	No	Yes	No	No	No
purine ribonucleoside monophosphate metabolic process	No	Yes	No	No	No
purine ribonucleoside triphosphate metabolic process	No	Yes	No	No	No
regulation of alpha-beta T cell activation	Yes	No	No	No	No
regulation of apoptotic process	No	Yes	No	No	No
regulation of catalytic activity	Yes	No	No	No	No
regulation of cell death	No	Yes	No	No	No
regulation of cellular protein metabolic process	Yes	No	No	No	No
regulation of complement activation	No	Yes	No	No	Yes
regulation of cytokine production	Yes	Yes	No	No	No
regulation of cytokine-mediated signaling pathway	Yes	No	No	No	No
regulation of defense response to virus by host	Yes	No	No	No	No
regulation of endopeptidase activity	Yes	Yes	No	No	No
regulation of immune effector process	No	No	No	No	Yes
regulation of immune response	Yes	Yes	No	No	Yes
regulation of immune system process	Yes	No	No	No	Yes
regulation of interferon-beta secretion	Yes	No	No	No	No
regulation of leukocyte migration	Yes	No	No	No	No
regulation of mRNA polyadenylation	No	Yes	No	No	No
regulation of multi-organism process	Yes	No	No	No	No
regulation of neutrophil apoptotic process	Yes	No	No	No	No
regulation of NIK/NF-kappaB signaling	Yes	No	No	No	No
regulation of programmed cell death	No	Yes	No	No	No
regulation of protein activation cascade	No	No	No	No	Yes
regulation of protein localization to Cajal body	Yes	No	No	No	No
regulation of protein localization to early endosome	Yes	No	No	No	No
regulation of protein secretion	Yes	No	No	No	No
regulation of protein transport	Yes	No	No	No	No
regulation of reactive oxygen species biosynthetic process	Yes	No	No	No	No
regulation of response to stress	No	No	No	No	Yes
regulation of symbiosis, encompassing mutualism through parasitism	No	Yes	No	No	No
regulation of type I interferon production	Yes	Yes	No	No	No
regulation of viral genome replication	Yes	No	No	No	No
regulation of viral life cycle	Yes	Yes	No	No	No
respiratory electron transport chain	Yes	Yes	No	No	No
response to bacterium	No	Yes	No	No	No
response to biotic stimulus	Yes	Yes	No	No	No
response to cytokine	Yes	Yes	No	No	Yes
response to endoplasmic reticulum stress	No	No	No	No	Yes
response to external biotic stimulus	Yes	Yes	No	No	No
response to external stimulus	Yes	Yes	No	No	Yes
response to heat	Yes	No	No	No	No
response to hyperoxia	Yes	No	No	No	No
response to hypoxia	Yes	No	No	No	No
response to interferon-alpha	Yes	No	No	No	No
response to interferon-gamma	Yes	No	No	No	No
response to nutrient levels	Yes	No	No	No	No
response to organic cyclic compound	Yes	No	No	No	No
response to other organism	Yes	Yes	No	No	No
response to reactive oxygen species	No	Yes	No	No	No
response to topologically incorrect protein	No	No	No	No	Yes
response to toxic substance	Yes	No	No	No	No
response to type I interferon	Yes	Yes	No	No	No
response to unfolded protein	Yes	No	No	No	Yes
response to virus	Yes	No	No	No	No
ribonucleoside triphosphate metabolic process	No	Yes	No	No	No
secretion by cell	Yes	No	No	No	No
SRP-dependent cotranslational protein targeting to membrane	Yes	No	No	No	No
symbiont process	Yes	Yes	No	No	No
telomerase holoenzyme complex assembly	Yes	No	No	No	No
telomere maintenance via telomerase	Yes	No	No	No	No
translation	Yes	No	No	No	No
type I interferon signaling pathway	Yes	Yes	No	No	No
vesicle fusion with endoplasmic reticulum-Golgi intermediate compartment (ERGIC) membrane	No	Yes	No	No	No
vesicle-mediated transport	No	Yes	No	No	Yes
viral genome replication	Yes	Yes	No	No	No

## Sheet: Overlapped Pathways
Pathway Description	BRSV	IBR	BVDV	M.bovis	M.haemolytica
Alternative complement activation	No	No	No	No	Yes
Antigen Presentation: Folding, assembly and peptide loading of class I MHC	No	No	No	No	Yes
Antigen processing-Cross presentation	Yes	Yes	No	No	No
Antiviral mechanism by IFN-stimulated genes	Yes	No	No	No	No
ATF6 (ATF6-alpha) activates chaperone genes	Yes	Yes	No	No	Yes
ATF6 (ATF6-alpha) activates chaperones	No	Yes	No	No	Yes
Attenuation phase	Yes	No	No	No	No
Axon guidance	Yes	No	No	No	No
Binding and Uptake of Ligands by Scavenger Receptors	Yes	Yes	No	No	No
Cap-dependent Translation Initiation	Yes	No	No	No	No
Cellular response to heat stress	No	No	No	No	Yes
Cellular responses to stress	Yes	No	No	No	No
Complement cascade	No	No	No	No	Yes
Cytokine Signaling in Immune system	Yes	Yes	No	No	No
ER-Phagosome pathway	Yes	No	No	No	No
Eukaryotic Translation Elongation	Yes	No	No	No	No
Eukaryotic Translation Initiation	Yes	No	No	No	No
Eukaryotic Translation Termination	Yes	No	No	No	No
Formation of a pool of free 40S subunits	Yes	No	No	No	No
Formation of tubulin folding intermediates by CCT/TriC	Yes	No	No	No	No
GTP hydrolysis and joining of the 60S ribosomal subunit	Yes	No	No	No	No
HSF1 activation	No	No	No	No	Yes
HSF1-dependent transactivation	Yes	No	No	No	No
Immune System	Yes	Yes	No	No	Yes
Infectious disease	Yes	No	No	No	No
Influenza Infection	Yes	No	No	No	No
Influenza Life Cycle	Yes	No	No	No	No
Influenza Viral RNA Transcription and Replication	Yes	No	No	No	No
Initial triggering of complement	No	No	No	No	Yes
Innate Immune System	Yes	Yes	No	No	Yes
Interferon alpha/beta signaling	Yes	Yes	No	No	No
Interferon Signaling	Yes	Yes	No	No	No
Interleukin-10 signaling	Yes	No	No	No	No
Interleukin-4 and Interleukin-13 signaling	Yes	No	No	No	No
IRE1alpha activates chaperones	No	No	No	No	Yes
ISG15 antiviral mechanism	Yes	No	No	No	No
L13a-mediated translational silencing of Ceruloplasmin expression	Yes	No	No	No	No
Neutrophil degranulation	No	Yes	No	No	Yes
Nonsense Mediated Decay (NMD) enhanced by the Exon Junction Complex (EJC)	Yes	No	No	No	No
Nonsense Mediated Decay (NMD) independent of the Exon Junction Complex (EJC)	Yes	No	No	No	No
Nonsense-Mediated Decay (NMD)	Yes	No	No	No	No
Peptide chain elongation	Yes	No	No	No	No
Platelet degranulation	Yes	No	No	No	No
Regulation of Complement cascade	No	No	No	No	Yes
Regulation of expression of SLITs and ROBOs	Yes	No	No	No	No
Respiratory electron transport	Yes	Yes	No	No	No
Respiratory electron transport, ATP synthesis by chemiosmotic coupling, and heat production by uncoupling proteins.	Yes	Yes	No	No	No
Selenoamino acid metabolism	Yes	No	No	No	No
Selenocysteine synthesis	Yes	No	No	No	No
Signaling by Interleukins	Yes	No	No	No	No
Signaling by ROBO receptors	Yes	No	No	No	No
SRP-dependent cotranslational protein targeting to membrane	Yes	Yes	No	No	Yes
The citric acid (TCA) cycle and respiratory electron transport	Yes	Yes	No	No	No
The role of GTSE1 in G2/M progression after G2 checkpoint	Yes	No	No	No	No
Translation	Yes	No	No	No	No
Translation initiation complex formation	Yes	No	No	No	No
Unfolded Protein Response (UPR)	No	Yes	No	No	Yes
Viral mRNA Translation	Yes	No	No	No	No
